# Supplementary material for: Knockout of TRDMT1 methyltransferase affects DNA methylome in glioblastoma cells
Source: J Neurooncol. 2023 May 11;163(1):61–9. doi: 10.1007/s11060-023-04304-8 (PMC10232647; doi:10.1007/s11060-023-04304-8)
Supplement: Supplementary file 1 — Supplementary file1 (XLSX 2120 kb) [file 11060_2023_4304_MOESM1_ESM.xlsx]

## Sheet: S1
Table S1. Genomic annotation of differentially methylated CpGs (DMS) between U-251 MG C-NIC and the D-NIC cells according to the results of Ensembl variant effect predictor using human genome as the background.
DMS ID	Location	Differential methylation between U-251 MG C-NIC and D-NIC	Consequence	SYMBOL	Gene	Feature_type	Feature	BIOTYPE	EXON	INTRON	HGVSc	HGVSp	cDNA_position	CDS_position	Protein_position	Amino_acids	Codons	Existing_variation	DISTANCE	STRAND	FLAGS	SYMBOL_SOURCE	HGNC_ID	MANE_SELECT	MANE_PLUS_CLINICAL	TSL	APPRIS	SIFT	PolyPhen	AF	CLIN_SIG	SOMATIC	PHENO	PUBMED	MOTIF_NAME	MOTIF_POS	HIGH_INF_POS	MOTIF_SCORE_CHANGE	TRANSCRIPTION_FACTORS
20	1:381783-381783	-25.1407	upstream_gene_variant	-	ENSG00000237094	Transcript	ENST00000440163.1	processed_transcript	-	-	-	-	-	-	-	-	-	-	1811	-1	-	-	-	-	-	5	-	-	-	-	-	-	-	-	-	-	-	-	-
20	1:381783-381783	-25.1407	intron_variant,non_coding_transcript_variant	-	ENSG00000237094	Transcript	ENST00000455207.5	processed_transcript	-	1./2	-	-	-	-	-	-	-	-	-	-1	-	-	-	-	-	5	-	-	-	-	-	-	-	-	-	-	-	-	-
20	1:381783-381783	-25.1407	regulatory_region_variant	-	-	RegulatoryFeature	ENSR00000249772	CTCF_binding_site	-	-	-	-	-	-	-	-	-	-	-	-	-	-	-	-	-	-	-	-	-	-	-	-	-	-	-	-	-	-	-
21	1:491647-491647	30	downstream_gene_variant	-	ENSG00000237094	Transcript	ENST00000419160.4	processed_transcript	-	-	-	-	-	-	-	-	-	-	2735	-1	-	-	-	-	-	5	-	-	-	-	-	-	-	-	-	-	-	-	-
21	1:491647-491647	30	downstream_gene_variant	-	ENSG00000237094	Transcript	ENST00000423728.6	processed_transcript	-	-	-	-	-	-	-	-	-	-	2964	-1	-	-	-	-	-	5	-	-	-	-	-	-	-	-	-	-	-	-	-
21	1:491647-491647	30	upstream_gene_variant	-	ENSG00000237094	Transcript	ENST00000431812.1	processed_transcript	-	-	-	-	-	-	-	-	-	-	2094	-1	-	-	-	-	-	2	-	-	-	-	-	-	-	-	-	-	-	-	-
21	1:491647-491647	30	downstream_gene_variant	CICP7	ENSG00000233653	Transcript	ENST00000432723.3	processed_pseudogene	-	-	-	-	-	-	-	-	-	-	1741	1	-	HGNC	HGNC:37756	-	-	-	-	-	-	-	-	-	-	-	-	-	-	-	-
21	1:491647-491647	30	downstream_gene_variant	-	ENSG00000237094	Transcript	ENST00000440038.7	processed_transcript	-	-	-	-	-	-	-	-	-	-	2817	-1	-	-	-	-	-	5	-	-	-	-	-	-	-	-	-	-	-	-	-
21	1:491647-491647	30	intron_variant,non_coding_transcript_variant	-	ENSG00000237094	Transcript	ENST00000455464.7	processed_transcript	-	1./2	-	-	-	-	-	-	-	-	-	-1	-	-	-	-	-	5	-	-	-	-	-	-	-	-	-	-	-	-	-
21	1:491647-491647	30	non_coding_transcript_exon_variant	-	ENSG00000250575	Transcript	ENST00000514436.1	unprocessed_pseudogene	2./2	-	-	-	817	-	-	-	-	-	-	-1	-	-	-	-	-	-	-	-	-	-	-	-	-	-	-	-	-	-	-
21	1:491647-491647	30	intron_variant,non_coding_transcript_variant	-	ENSG00000237094	Transcript	ENST00000601814.5	processed_transcript	-	2./2	-	-	-	-	-	-	-	-	-	-1	-	-	-	-	-	5	-	-	-	-	-	-	-	-	-	-	-	-	-
21	1:491647-491647	30	downstream_gene_variant	-	ENSG00000237094	Transcript	ENST00000616311.5	processed_transcript	-	-	-	-	-	-	-	-	-	-	3124	-1	-	-	-	-	-	5	-	-	-	-	-	-	-	-	-	-	-	-	-
21	1:491647-491647	30	downstream_gene_variant	-	ENSG00000237094	Transcript	ENST00000642074.1	processed_transcript	-	-	-	-	-	-	-	-	-	-	2828	-1	-	-	-	-	-	-	-	-	-	-	-	-	-	-	-	-	-	-	-
21	1:491647-491647	30	regulatory_region_variant	-	-	RegulatoryFeature	ENSR00000918315	CTCF_binding_site	-	-	-	-	-	-	-	-	-	-	-	-	-	-	-	-	-	-	-	-	-	-	-	-	-	-	-	-	-	-	-
186	1:1034012-1034012	100	intron_variant	AGRN	ENSG00000188157	Transcript	ENST00000379370.7	protein_coding	-	2./35	-	-	-	-	-	-	-	-	-	1	-	HGNC	HGNC:329	NM_198576.4	-	1	P1	-	-	-	-	-	-	-	-	-	-	-	-
186	1:1034012-1034012	100	upstream_gene_variant	AGRN	ENSG00000188157	Transcript	ENST00000469403.1	retained_intron	-	-	-	-	-	-	-	-	-	-	855	1	-	HGNC	HGNC:329	-	-	3	-	-	-	-	-	-	-	-	-	-	-	-	-
186	1:1034012-1034012	100	intron_variant	AGRN	ENSG00000188157	Transcript	ENST00000620552.4	protein_coding	-	2./38	-	-	-	-	-	-	-	-	-	1	-	HGNC	HGNC:329	-	-	5	-	-	-	-	-	-	-	-	-	-	-	-	-
186	1:1034012-1034012	100	upstream_gene_variant	AGRN	ENSG00000188157	Transcript	ENST00000651234.1	protein_coding	-	-	-	-	-	-	-	-	-	-	94	1	-	HGNC	HGNC:329	-	-	-	-	-	-	-	-	-	-	-	-	-	-	-	-
186	1:1034012-1034012	100	upstream_gene_variant	AGRN	ENSG00000188157	Transcript	ENST00000652369.1	protein_coding	-	-	-	-	-	-	-	-	-	-	94	1	-	HGNC	HGNC:329	-	-	-	-	-	-	-	-	-	-	-	-	-	-	-	-
186	1:1034012-1034012	100	regulatory_region_variant	-	-	RegulatoryFeature	ENSR00000000125	promoter	-	-	-	-	-	-	-	-	-	-	-	-	-	-	-	-	-	-	-	-	-	-	-	-	-	-	-	-	-	-	-
329	1:1234016-1234016	37.5	upstream_gene_variant	SDF4	ENSG00000078808	Transcript	ENST00000263741.12	protein_coding	-	-	-	-	-	-	-	-	-	-	1985	-1	-	HGNC	HGNC:24188	-	-	1	-	-	-	-	-	-	-	-	-	-	-	-	-
329	1:1234016-1234016	37.5	upstream_gene_variant	SDF4	ENSG00000078808	Transcript	ENST00000360001.12	protein_coding	-	-	-	-	-	-	-	-	-	-	2015	-1	-	HGNC	HGNC:24188	NM_016176.6	-	1	P1	-	-	-	-	-	-	-	-	-	-	-	-
329	1:1234016-1234016	37.5	3_prime_UTR_variant	B3GALT6	ENSG00000176022	Transcript	ENST00000379198.5	protein_coding	1./1	-	-	-	1780	-	-	-	-	-	-	1	-	HGNC	HGNC:17978	NM_080605.4	-	-	P1	-	-	-	-	-	-	-	-	-	-	-	-
329	1:1234016-1234016	37.5	upstream_gene_variant	SDF4	ENSG00000078808	Transcript	ENST00000459994.2	processed_transcript	-	-	-	-	-	-	-	-	-	-	2048	-1	-	HGNC	HGNC:24188	-	-	5	-	-	-	-	-	-	-	-	-	-	-	-	-
329	1:1234016-1234016	37.5	upstream_gene_variant	SDF4	ENSG00000078808	Transcript	ENST00000465727.5	nonsense_mediated_decay	-	-	-	-	-	-	-	-	-	-	1985	-1	-	HGNC	HGNC:24188	-	-	2	-	-	-	-	-	-	-	-	-	-	-	-	-
618	1:1599839-1599839	-100	synonymous_variant	FNDC10	ENSG00000228594	Transcript	ENST00000422725.4	protein_coding	1./1	-	-	-	297	177	59	A	gcG./gcA	-	-	-1	-	HGNC	HGNC:42951	NM_001242659.2	-	-	P1	-	-	-	-	-	-	-	-	-	-	-	-
618	1:1599839-1599839	-100	upstream_gene_variant	-	ENSG00000286989	Transcript	ENST00000658591.1	lncRNA	-	-	-	-	-	-	-	-	-	-	475	1	-	-	-	-	-	-	-	-	-	-	-	-	-	-	-	-	-	-	-
618	1:1599839-1599839	-100	regulatory_region_variant	-	-	RegulatoryFeature	ENSR00000000206	promoter	-	-	-	-	-	-	-	-	-	-	-	-	-	-	-	-	-	-	-	-	-	-	-	-	-	-	-	-	-	-	-
618	1:1599839-1599839	-100	TF_binding_site_variant	-	-	MotifFeature	ENSM00522552489	-	-	-	-	-	-	-	-	-	-	-	-	1	-	-	-	-	-	-	-	-	-	-	-	-	-	-	ENSPFM0598	30	Y	0.046	TFAP2C::MAX
855	1:2050550-2050550	31.8182	5_prime_UTR_variant	PRKCZ	ENSG00000067606	Transcript	ENST00000378567.8	protein_coding	1./18	-	-	-	140	-	-	-	-	-	-	1	-	HGNC	HGNC:9412	NM_002744.6	-	1	P1	-	-	-	-	-	-	-	-	-	-	-	-
855	1:2050550-2050550	31.8182	upstream_gene_variant	PRKCZ-DT	ENSG00000226969	Transcript	ENST00000445600.1	lncRNA	-	-	-	-	-	-	-	-	-	-	899	-1	-	HGNC	HGNC:55824	-	-	3	-	-	-	-	-	-	-	-	-	-	-	-	-
855	1:2050550-2050550	31.8182	upstream_gene_variant	PRKCZ-DT	ENSG00000226969	Transcript	ENST00000449154.1	lncRNA	-	-	-	-	-	-	-	-	-	-	480	-1	-	HGNC	HGNC:55824	-	-	3	-	-	-	-	-	-	-	-	-	-	-	-	-
855	1:2050550-2050550	31.8182	5_prime_UTR_variant	PRKCZ	ENSG00000067606	Transcript	ENST00000468310.5	protein_coding	1./6	-	-	-	66	-	-	-	-	-	-	1	cds_end_NF	HGNC	HGNC:9412	-	-	5	-	-	-	-	-	-	-	-	-	-	-	-	-
855	1:2050550-2050550	31.8182	upstream_gene_variant	PRKCZ	ENSG00000067606	Transcript	ENST00000479566.5	processed_transcript	-	-	-	-	-	-	-	-	-	-	4891	1	-	HGNC	HGNC:9412	-	-	3	-	-	-	-	-	-	-	-	-	-	-	-	-
855	1:2050550-2050550	31.8182	non_coding_transcript_exon_variant	PRKCZ	ENSG00000067606	Transcript	ENST00000484419.1	retained_intron	1./2	-	-	-	48	-	-	-	-	-	-	1	-	HGNC	HGNC:9412	-	-	2	-	-	-	-	-	-	-	-	-	-	-	-	-
855	1:2050550-2050550	31.8182	upstream_gene_variant	PRKCZ	ENSG00000067606	Transcript	ENST00000503297.1	protein_coding	-	-	-	-	-	-	-	-	-	-	258	1	cds_end_NF	HGNC	HGNC:9412	-	-	5	-	-	-	-	-	-	-	-	-	-	-	-	-
855	1:2050550-2050550	31.8182	regulatory_region_variant	-	-	RegulatoryFeature	ENSR00000000276	promoter	-	-	-	-	-	-	-	-	-	-	-	-	-	-	-	-	-	-	-	-	-	-	-	-	-	-	-	-	-	-	-
855	1:2050550-2050550	31.8182	TF_binding_site_variant	-	-	MotifFeature	ENSM00206211347	-	-	-	-	-	-	-	-	-	-	-	-	-1	-	-	-	-	-	-	-	-	-	-	-	-	-	-	ENSPFM0370	1	N	0.004	MEIS1::ELF1
855	1:2050550-2050550	31.8182	TF_binding_site_variant	-	-	MotifFeature	ENSM00197395903	-	-	-	-	-	-	-	-	-	-	-	-	-1	-	-	-	-	-	-	-	-	-	-	-	-	-	-	ENSPFM0306	4	N	0.018	HOXB2::ELF1
856	1:2050576-2050576	31.8182	5_prime_UTR_variant	PRKCZ	ENSG00000067606	Transcript	ENST00000378567.8	protein_coding	1./18	-	-	-	166	-	-	-	-	-	-	1	-	HGNC	HGNC:9412	NM_002744.6	-	1	P1	-	-	-	-	-	-	-	-	-	-	-	-
856	1:2050576-2050576	31.8182	upstream_gene_variant	PRKCZ-DT	ENSG00000226969	Transcript	ENST00000445600.1	lncRNA	-	-	-	-	-	-	-	-	-	-	925	-1	-	HGNC	HGNC:55824	-	-	3	-	-	-	-	-	-	-	-	-	-	-	-	-
856	1:2050576-2050576	31.8182	upstream_gene_variant	PRKCZ-DT	ENSG00000226969	Transcript	ENST00000449154.1	lncRNA	-	-	-	-	-	-	-	-	-	-	506	-1	-	HGNC	HGNC:55824	-	-	3	-	-	-	-	-	-	-	-	-	-	-	-	-
856	1:2050576-2050576	31.8182	5_prime_UTR_variant	PRKCZ	ENSG00000067606	Transcript	ENST00000468310.5	protein_coding	1./6	-	-	-	92	-	-	-	-	-	-	1	cds_end_NF	HGNC	HGNC:9412	-	-	5	-	-	-	-	-	-	-	-	-	-	-	-	-
856	1:2050576-2050576	31.8182	upstream_gene_variant	PRKCZ	ENSG00000067606	Transcript	ENST00000479566.5	processed_transcript	-	-	-	-	-	-	-	-	-	-	4865	1	-	HGNC	HGNC:9412	-	-	3	-	-	-	-	-	-	-	-	-	-	-	-	-
856	1:2050576-2050576	31.8182	non_coding_transcript_exon_variant	PRKCZ	ENSG00000067606	Transcript	ENST00000484419.1	retained_intron	1./2	-	-	-	74	-	-	-	-	-	-	1	-	HGNC	HGNC:9412	-	-	2	-	-	-	-	-	-	-	-	-	-	-	-	-
856	1:2050576-2050576	31.8182	upstream_gene_variant	PRKCZ	ENSG00000067606	Transcript	ENST00000503297.1	protein_coding	-	-	-	-	-	-	-	-	-	-	232	1	cds_end_NF	HGNC	HGNC:9412	-	-	5	-	-	-	-	-	-	-	-	-	-	-	-	-
856	1:2050576-2050576	31.8182	regulatory_region_variant	-	-	RegulatoryFeature	ENSR00000000276	promoter	-	-	-	-	-	-	-	-	-	-	-	-	-	-	-	-	-	-	-	-	-	-	-	-	-	-	-	-	-	-	-
856	1:2050576-2050576	31.8182	TF_binding_site_variant	-	-	MotifFeature	ENSM00195877336	-	-	-	-	-	-	-	-	-	-	-	-	1	-	-	-	-	-	-	-	-	-	-	-	-	-	-	ENSPFM0028	4	N	-0.012	CEBPG::ELF1
858	1:2050833-2050833	-42.8571	intron_variant	PRKCZ	ENSG00000067606	Transcript	ENST00000378567.8	protein_coding	-	1./17	-	-	-	-	-	-	-	-	-	1	-	HGNC	HGNC:9412	NM_002744.6	-	1	P1	-	-	-	-	-	-	-	-	-	-	-	-
858	1:2050833-2050833	-42.8571	upstream_gene_variant	PRKCZ-DT	ENSG00000226969	Transcript	ENST00000445600.1	lncRNA	-	-	-	-	-	-	-	-	-	-	1182	-1	-	HGNC	HGNC:55824	-	-	3	-	-	-	-	-	-	-	-	-	-	-	-	-
858	1:2050833-2050833	-42.8571	upstream_gene_variant	PRKCZ-DT	ENSG00000226969	Transcript	ENST00000449154.1	lncRNA	-	-	-	-	-	-	-	-	-	-	763	-1	-	HGNC	HGNC:55824	-	-	3	-	-	-	-	-	-	-	-	-	-	-	-	-
858	1:2050833-2050833	-42.8571	upstream_gene_variant	PRKCZ	ENSG00000067606	Transcript	ENST00000466651.5	processed_transcript	-	-	-	-	-	-	-	-	-	-	4846	1	-	HGNC	HGNC:9412	-	-	5	-	-	-	-	-	-	-	-	-	-	-	-	-
858	1:2050833-2050833	-42.8571	intron_variant	PRKCZ	ENSG00000067606	Transcript	ENST00000468310.5	protein_coding	-	1./5	-	-	-	-	-	-	-	-	-	1	cds_end_NF	HGNC	HGNC:9412	-	-	5	-	-	-	-	-	-	-	-	-	-	-	-	-
858	1:2050833-2050833	-42.8571	upstream_gene_variant	PRKCZ	ENSG00000067606	Transcript	ENST00000479566.5	processed_transcript	-	-	-	-	-	-	-	-	-	-	4608	1	-	HGNC	HGNC:9412	-	-	3	-	-	-	-	-	-	-	-	-	-	-	-	-
858	1:2050833-2050833	-42.8571	intron_variant,non_coding_transcript_variant	PRKCZ	ENSG00000067606	Transcript	ENST00000484419.1	retained_intron	-	1./1	-	-	-	-	-	-	-	-	-	1	-	HGNC	HGNC:9412	-	-	2	-	-	-	-	-	-	-	-	-	-	-	-	-
858	1:2050833-2050833	-42.8571	5_prime_UTR_variant	PRKCZ	ENSG00000067606	Transcript	ENST00000503297.1	protein_coding	1./4	-	-	-	26	-	-	-	-	-	-	1	cds_end_NF	HGNC	HGNC:9412	-	-	5	-	-	-	-	-	-	-	-	-	-	-	-	-
858	1:2050833-2050833	-42.8571	regulatory_region_variant	-	-	RegulatoryFeature	ENSR00000000276	promoter	-	-	-	-	-	-	-	-	-	-	-	-	-	-	-	-	-	-	-	-	-	-	-	-	-	-	-	-	-	-	-
865	1:2051516-2051516	73.3333	intron_variant	PRKCZ	ENSG00000067606	Transcript	ENST00000378567.8	protein_coding	-	1./17	-	-	-	-	-	-	-	-	-	1	-	HGNC	HGNC:9412	NM_002744.6	-	1	P1	-	-	-	-	-	-	-	-	-	-	-	-
865	1:2051516-2051516	73.3333	upstream_gene_variant	PRKCZ-DT	ENSG00000226969	Transcript	ENST00000445600.1	lncRNA	-	-	-	-	-	-	-	-	-	-	1865	-1	-	HGNC	HGNC:55824	-	-	3	-	-	-	-	-	-	-	-	-	-	-	-	-
865	1:2051516-2051516	73.3333	upstream_gene_variant	PRKCZ-DT	ENSG00000226969	Transcript	ENST00000449154.1	lncRNA	-	-	-	-	-	-	-	-	-	-	1446	-1	-	HGNC	HGNC:55824	-	-	3	-	-	-	-	-	-	-	-	-	-	-	-	-
865	1:2051516-2051516	73.3333	upstream_gene_variant	PRKCZ	ENSG00000067606	Transcript	ENST00000466651.5	processed_transcript	-	-	-	-	-	-	-	-	-	-	4163	1	-	HGNC	HGNC:9412	-	-	5	-	-	-	-	-	-	-	-	-	-	-	-	-
865	1:2051516-2051516	73.3333	intron_variant	PRKCZ	ENSG00000067606	Transcript	ENST00000468310.5	protein_coding	-	1./5	-	-	-	-	-	-	-	-	-	1	cds_end_NF	HGNC	HGNC:9412	-	-	5	-	-	-	-	-	-	-	-	-	-	-	-	-
865	1:2051516-2051516	73.3333	upstream_gene_variant	PRKCZ	ENSG00000067606	Transcript	ENST00000479566.5	processed_transcript	-	-	-	-	-	-	-	-	-	-	3925	1	-	HGNC	HGNC:9412	-	-	3	-	-	-	-	-	-	-	-	-	-	-	-	-
865	1:2051516-2051516	73.3333	intron_variant,non_coding_transcript_variant	PRKCZ	ENSG00000067606	Transcript	ENST00000484419.1	retained_intron	-	1./1	-	-	-	-	-	-	-	-	-	1	-	HGNC	HGNC:9412	-	-	2	-	-	-	-	-	-	-	-	-	-	-	-	-
865	1:2051516-2051516	73.3333	intron_variant	PRKCZ	ENSG00000067606	Transcript	ENST00000503297.1	protein_coding	-	1./3	-	-	-	-	-	-	-	-	-	1	cds_end_NF	HGNC	HGNC:9412	-	-	5	-	-	-	-	-	-	-	-	-	-	-	-	-
865	1:2051516-2051516	73.3333	regulatory_region_variant	-	-	RegulatoryFeature	ENSR00000000276	promoter	-	-	-	-	-	-	-	-	-	-	-	-	-	-	-	-	-	-	-	-	-	-	-	-	-	-	-	-	-	-	-
1018	1:2540830-2540830	37.5	intron_variant,non_coding_transcript_variant	-	ENSG00000272449	Transcript	ENST00000644246.1	lncRNA	-	1./1	-	-	-	-	-	-	-	-	-	1	-	-	-	-	-	-	-	-	-	-	-	-	-	-	-	-	-	-	-
1308	1:3651681-3651681	-61.9048	upstream_gene_variant	WRAP73	ENSG00000116213	Transcript	ENST00000270708.12	protein_coding	-	-	-	-	-	-	-	-	-	-	1578	-1	-	HGNC	HGNC:12759	NM_017818.4	-	1	P1	-	-	-	-	-	-	-	-	-	-	-	-
1308	1:3651681-3651681	-61.9048	upstream_gene_variant	TP73	ENSG00000078900	Transcript	ENST00000346387.8	protein_coding	-	-	-	-	-	-	-	-	-	-	884	1	-	HGNC	HGNC:12003	-	-	5	-	-	-	-	-	-	-	-	-	-	-	-	-
1308	1:3651681-3651681	-61.9048	upstream_gene_variant	TP73	ENSG00000078900	Transcript	ENST00000354437.8	protein_coding	-	-	-	-	-	-	-	-	-	-	884	1	-	HGNC	HGNC:12003	-	-	5	-	-	-	-	-	-	-	-	-	-	-	-	-
1308	1:3651681-3651681	-61.9048	upstream_gene_variant	TP73	ENSG00000078900	Transcript	ENST00000357733.7	protein_coding	-	-	-	-	-	-	-	-	-	-	884	1	-	HGNC	HGNC:12003	-	-	5	-	-	-	-	-	-	-	-	-	-	-	-	-
1308	1:3651681-3651681	-61.9048	upstream_gene_variant	TP73	ENSG00000078900	Transcript	ENST00000378295.9	protein_coding	-	-	-	-	-	-	-	-	-	-	835	1	-	HGNC	HGNC:12003	NM_005427.4	-	1	P1	-	-	-	-	-	-	-	-	-	-	-	-
1308	1:3651681-3651681	-61.9048	upstream_gene_variant	WRAP73	ENSG00000116213	Transcript	ENST00000378322.7	protein_coding	-	-	-	-	-	-	-	-	-	-	1623	-1	-	HGNC	HGNC:12759	-	-	1	-	-	-	-	-	-	-	-	-	-	-	-	-
1308	1:3651681-3651681	-61.9048	upstream_gene_variant	WRAP73	ENSG00000116213	Transcript	ENST00000419924.2	protein_coding	-	-	-	-	-	-	-	-	-	-	1618	-1	cds_end_NF	HGNC	HGNC:12759	-	-	5	-	-	-	-	-	-	-	-	-	-	-	-	-
1308	1:3651681-3651681	-61.9048	upstream_gene_variant	WRAP73	ENSG00000116213	Transcript	ENST00000424367.5	protein_coding	-	-	-	-	-	-	-	-	-	-	1655	-1	cds_end_NF	HGNC	HGNC:12759	-	-	5	-	-	-	-	-	-	-	-	-	-	-	-	-
1308	1:3651681-3651681	-61.9048	intron_variant	WRAP73	ENSG00000116213	Transcript	ENST00000465916.5	protein_coding	-	1./7	-	-	-	-	-	-	-	-	-	-1	cds_end_NF	HGNC	HGNC:12759	-	-	3	-	-	-	-	-	-	-	-	-	-	-	-	-
1308	1:3651681-3651681	-61.9048	upstream_gene_variant	WRAP73	ENSG00000116213	Transcript	ENST00000479331.1	retained_intron	-	-	-	-	-	-	-	-	-	-	1620	-1	-	HGNC	HGNC:12759	-	-	2	-	-	-	-	-	-	-	-	-	-	-	-	-
1308	1:3651681-3651681	-61.9048	upstream_gene_variant	TP73	ENSG00000078900	Transcript	ENST00000604074.5	protein_coding	-	-	-	-	-	-	-	-	-	-	839	1	-	HGNC	HGNC:12003	-	-	5	-	-	-	-	-	-	-	-	-	-	-	-	-
1308	1:3651681-3651681	-61.9048	regulatory_region_variant	-	-	RegulatoryFeature	ENSR00000345283	promoter	-	-	-	-	-	-	-	-	-	-	-	-	-	-	-	-	-	-	-	-	-	-	-	-	-	-	-	-	-	-	-
1499	1:6206133-6206133	40	5_prime_UTR_variant	RNF207	ENSG00000158286	Transcript	ENST00000377939.5	protein_coding	1./18	-	-	-	15	-	-	-	-	-	-	1	-	HGNC	HGNC:32947	NM_207396.3	-	5	P1	-	-	-	-	-	-	-	-	-	-	-	-
1499	1:6206133-6206133	40	upstream_gene_variant	RNF207-AS1	ENSG00000226944	Transcript	ENST00000455744.1	lncRNA	-	-	-	-	-	-	-	-	-	-	353	-1	-	HGNC	HGNC:41286	-	-	3	-	-	-	-	-	-	-	-	-	-	-	-	-
1499	1:6206133-6206133	40	upstream_gene_variant	RPL22	ENSG00000116251	Transcript	ENST00000462296.5	protein_coding	-	-	-	-	-	-	-	-	-	-	2639	-1	cds_end_NF	HGNC	HGNC:10315	-	-	3	-	-	-	-	-	-	-	-	-	-	-	-	-
1499	1:6206133-6206133	40	upstream_gene_variant	RNF207	ENSG00000158286	Transcript	ENST00000463453.1	processed_transcript	-	-	-	-	-	-	-	-	-	-	4769	1	-	HGNC	HGNC:32947	-	-	3	-	-	-	-	-	-	-	-	-	-	-	-	-
1499	1:6206133-6206133	40	intron_variant	RPL22	ENSG00000116251	Transcript	ENST00000465335.1	protein_coding	-	2./4	-	-	-	-	-	-	-	-	-	-1	cds_end_NF	HGNC	HGNC:10315	-	-	3	-	-	-	-	-	-	-	-	-	-	-	-	-
1499	1:6206133-6206133	40	intron_variant,non_coding_transcript_variant	RNF207	ENSG00000158286	Transcript	ENST00000466994.5	retained_intron	-	1./3	-	-	-	-	-	-	-	-	-	1	-	HGNC	HGNC:32947	-	-	2	-	-	-	-	-	-	-	-	-	-	-	-	-
1499	1:6206133-6206133	40	intron_variant	RPL22	ENSG00000116251	Transcript	ENST00000471204.5	protein_coding	-	2./4	-	-	-	-	-	-	-	-	-	-1	cds_end_NF	HGNC	HGNC:10315	-	-	2	-	-	-	-	-	-	-	-	-	-	-	-	-
1499	1:6206133-6206133	40	non_coding_transcript_exon_variant	RNF207	ENSG00000158286	Transcript	ENST00000484435.1	retained_intron	1./3	-	-	-	5	-	-	-	-	-	-	1	-	HGNC	HGNC:32947	-	-	1	-	-	-	-	-	-	-	-	-	-	-	-	-
1499	1:6206133-6206133	40	upstream_gene_variant	RNF207	ENSG00000158286	Transcript	ENST00000485539.5	retained_intron	-	-	-	-	-	-	-	-	-	-	2485	1	-	HGNC	HGNC:32947	-	-	1	-	-	-	-	-	-	-	-	-	-	-	-	-
1499	1:6206133-6206133	40	upstream_gene_variant	RNF207	ENSG00000158286	Transcript	ENST00000492476.1	retained_intron	-	-	-	-	-	-	-	-	-	-	4902	1	-	HGNC	HGNC:32947	-	-	2	-	-	-	-	-	-	-	-	-	-	-	-	-
1499	1:6206133-6206133	40	upstream_gene_variant	RNF207	ENSG00000158286	Transcript	ENST00000496329.1	retained_intron	-	-	-	-	-	-	-	-	-	-	4805	1	-	HGNC	HGNC:32947	-	-	3	-	-	-	-	-	-	-	-	-	-	-	-	-
1499	1:6206133-6206133	40	upstream_gene_variant	RNF207	ENSG00000158286	Transcript	ENST00000496676.5	retained_intron	-	-	-	-	-	-	-	-	-	-	2727	1	-	HGNC	HGNC:32947	-	-	2	-	-	-	-	-	-	-	-	-	-	-	-	-
1499	1:6206133-6206133	40	regulatory_region_variant	-	-	RegulatoryFeature	ENSR00000000616	promoter	-	-	-	-	-	-	-	-	-	-	-	-	-	-	-	-	-	-	-	-	-	-	-	-	-	-	-	-	-	-	-
1531	1:6242310-6242310	38.0952	upstream_gene_variant	HES3	ENSG00000173673	Transcript	ENST00000377898.4	protein_coding	-	-	-	-	-	-	-	-	-	-	1869	1	-	HGNC	HGNC:26226	NM_001024598.4	-	2	P1	-	-	-	-	-	-	-	-	-	-	-	-
1531	1:6242310-6242310	38.0952	downstream_gene_variant	ICMT-DT	ENSG00000225077	Transcript	ENST00000429480.2	lncRNA	-	-	-	-	-	-	-	-	-	-	2866	1	-	HGNC	HGNC:28620	-	-	2	-	-	-	-	-	-	-	-	-	-	-	-	-
1531	1:6242310-6242310	38.0952	downstream_gene_variant	ICMT-DT	ENSG00000225077	Transcript	ENST00000441724.1	lncRNA	-	-	-	-	-	-	-	-	-	-	3370	1	-	HGNC	HGNC:28620	-	-	3	-	-	-	-	-	-	-	-	-	-	-	-	-
1531	1:6242310-6242310	38.0952	downstream_gene_variant	ICMT-DT	ENSG00000225077	Transcript	ENST00000650463.1	lncRNA	-	-	-	-	-	-	-	-	-	-	2902	1	-	HGNC	HGNC:28620	-	-	-	-	-	-	-	-	-	-	-	-	-	-	-	-
1610	1:6448017-6448017	-100	downstream_gene_variant	ESPN	ENSG00000187017	Transcript	ENST00000418286.1	protein_coding	-	-	-	-	-	-	-	-	-	-	2260	1	cds_start_NF,cds_end_NF	HGNC	HGNC:13281	-	-	3	-	-	-	-	-	-	-	-	-	-	-	-	-
1610	1:6448017-6448017	-100	upstream_gene_variant	-	ENSG00000231868	Transcript	ENST00000419034.1	lncRNA	-	-	-	-	-	-	-	-	-	-	1011	-1	-	-	-	-	-	5	-	-	-	-	-	-	-	-	-	-	-	-	-
1610	1:6448017-6448017	-100	upstream_gene_variant	ESPN	ENSG00000187017	Transcript	ENST00000434576.2	protein_coding	-	-	-	-	-	-	-	-	-	-	3641	1	cds_start_NF	HGNC	HGNC:13281	-	-	3	-	-	-	-	-	-	-	-	-	-	-	-	-
1610	1:6448017-6448017	-100	upstream_gene_variant	ESPN	ENSG00000187017	Transcript	ENST00000461727.6	protein_coding	-	-	-	-	-	-	-	-	-	-	26	1	-	HGNC	HGNC:13281	-	-	1	-	-	-	-	-	-	-	-	-	-	-	-	-
1610	1:6448017-6448017	-100	upstream_gene_variant	ESPN	ENSG00000187017	Transcript	ENST00000475228.6	protein_coding	-	-	-	-	-	-	-	-	-	-	450	1	cds_end_NF	HGNC	HGNC:13281	-	-	5	-	-	-	-	-	-	-	-	-	-	-	-	-
1610	1:6448017-6448017	-100	upstream_gene_variant	ESPN	ENSG00000187017	Transcript	ENST00000475479.2	protein_coding	-	-	-	-	-	-	-	-	-	-	2357	1	cds_end_NF	HGNC	HGNC:13281	-	-	3	-	-	-	-	-	-	-	-	-	-	-	-	-
1610	1:6448017-6448017	-100	upstream_gene_variant	ESPN	ENSG00000187017	Transcript	ENST00000477679.2	protein_coding	-	-	-	-	-	-	-	-	-	-	3700	1	cds_start_NF	HGNC	HGNC:13281	-	-	2	-	-	-	-	-	-	-	-	-	-	-	-	-
1610	1:6448017-6448017	-100	upstream_gene_variant	ESPN	ENSG00000187017	Transcript	ENST00000478323.1	protein_coding	-	-	-	-	-	-	-	-	-	-	503	1	cds_end_NF	HGNC	HGNC:13281	-	-	5	-	-	-	-	-	-	-	-	-	-	-	-	-
1610	1:6448017-6448017	-100	intron_variant	ESPN	ENSG00000187017	Transcript	ENST00000632593.1	protein_coding	-	1./1	-	-	-	-	-	-	-	-	-	1	cds_end_NF	HGNC	HGNC:13281	-	-	2	-	-	-	-	-	-	-	-	-	-	-	-	-
1610	1:6448017-6448017	-100	intron_variant	ESPN	ENSG00000187017	Transcript	ENST00000632803.1	protein_coding	-	1./2	-	-	-	-	-	-	-	-	-	1	cds_end_NF	HGNC	HGNC:13281	-	-	3	-	-	-	-	-	-	-	-	-	-	-	-	-
1610	1:6448017-6448017	-100	upstream_gene_variant	ESPN	ENSG00000187017	Transcript	ENST00000633239.1	protein_coding	-	-	-	-	-	-	-	-	-	-	1038	1	cds_start_NF	HGNC	HGNC:13281	-	-	5	-	-	-	-	-	-	-	-	-	-	-	-	-
1610	1:6448017-6448017	-100	intron_variant	ESPN	ENSG00000187017	Transcript	ENST00000636330.1	protein_coding	-	7./10	-	-	-	-	-	-	-	-	-	1	-	HGNC	HGNC:13281	-	-	5	-	-	-	-	-	-	-	-	-	-	-	-	-
1610	1:6448017-6448017	-100	upstream_gene_variant	ESPN	ENSG00000187017	Transcript	ENST00000636644.1	protein_coding	-	-	-	-	-	-	-	-	-	-	3300	1	cds_end_NF	HGNC	HGNC:13281	-	-	5	-	-	-	-	-	-	-	-	-	-	-	-	-
1610	1:6448017-6448017	-100	intron_variant	ESPN	ENSG00000187017	Transcript	ENST00000645284.1	protein_coding	-	7./12	-	-	-	-	-	-	-	-	-	1	-	HGNC	HGNC:13281	NM_031475.3	-	-	P1	-	-	-	-	-	-	-	-	-	-	-	-
1610	1:6448017-6448017	-100	regulatory_region_variant	-	-	RegulatoryFeature	ENSR00000345892	promoter	-	-	-	-	-	-	-	-	-	-	-	-	-	-	-	-	-	-	-	-	-	-	-	-	-	-	-	-	-	-	-
1610	1:6448017-6448017	-100	regulatory_region_variant	-	-	RegulatoryFeature	ENSR00000345893	CTCF_binding_site	-	-	-	-	-	-	-	-	-	-	-	-	-	-	-	-	-	-	-	-	-	-	-	-	-	-	-	-	-	-	-
1610	1:6448017-6448017	-100	TF_binding_site_variant	-	-	MotifFeature	ENSM00498091136	-	-	-	-	-	-	-	-	-	-	-	-	-1	-	-	-	-	-	-	-	-	-	-	-	-	-	-	ENSPFM0605	18	N	-0.029	TFAP4::MAX
1610	1:6448017-6448017	-100	TF_binding_site_variant	-	-	MotifFeature	ENSM00383453886	-	-	-	-	-	-	-	-	-	-	-	-	-1	-	-	-	-	-	-	-	-	-	-	-	-	-	-	ENSPFM0365	17	Y	-0.078	MAX,TFAP4::MAX,CLOCK::BHLHA15
1610	1:6448017-6448017	-100	TF_binding_site_variant	-	-	MotifFeature	ENSM00322415441	-	-	-	-	-	-	-	-	-	-	-	-	1	-	-	-	-	-	-	-	-	-	-	-	-	-	-	ENSPFM0240	15	Y	-0.108	GCM1::MAX
1614	1:6448826-6448826	28.0702	downstream_gene_variant	ESPN	ENSG00000187017	Transcript	ENST00000418286.1	protein_coding	-	-	-	-	-	-	-	-	-	-	3069	1	cds_start_NF,cds_end_NF	HGNC	HGNC:13281	-	-	3	-	-	-	-	-	-	-	-	-	-	-	-	-
1614	1:6448826-6448826	28.0702	upstream_gene_variant	-	ENSG00000231868	Transcript	ENST00000419034.1	lncRNA	-	-	-	-	-	-	-	-	-	-	1820	-1	-	-	-	-	-	5	-	-	-	-	-	-	-	-	-	-	-	-	-
1614	1:6448826-6448826	28.0702	upstream_gene_variant	ESPN	ENSG00000187017	Transcript	ENST00000434576.2	protein_coding	-	-	-	-	-	-	-	-	-	-	2832	1	cds_start_NF	HGNC	HGNC:13281	-	-	3	-	-	-	-	-	-	-	-	-	-	-	-	-
1614	1:6448826-6448826	28.0702	intron_variant	ESPN	ENSG00000187017	Transcript	ENST00000461727.6	protein_coding	-	2./7	-	-	-	-	-	-	-	-	-	1	-	HGNC	HGNC:13281	-	-	1	-	-	-	-	-	-	-	-	-	-	-	-	-
1614	1:6448826-6448826	28.0702	intron_variant	ESPN	ENSG00000187017	Transcript	ENST00000475228.6	protein_coding	-	2./6	-	-	-	-	-	-	-	-	-	1	cds_end_NF	HGNC	HGNC:13281	-	-	5	-	-	-	-	-	-	-	-	-	-	-	-	-
1614	1:6448826-6448826	28.0702	upstream_gene_variant	ESPN	ENSG00000187017	Transcript	ENST00000475479.2	protein_coding	-	-	-	-	-	-	-	-	-	-	1548	1	cds_end_NF	HGNC	HGNC:13281	-	-	3	-	-	-	-	-	-	-	-	-	-	-	-	-
1614	1:6448826-6448826	28.0702	upstream_gene_variant	ESPN	ENSG00000187017	Transcript	ENST00000477679.2	protein_coding	-	-	-	-	-	-	-	-	-	-	2891	1	cds_start_NF	HGNC	HGNC:13281	-	-	2	-	-	-	-	-	-	-	-	-	-	-	-	-
1614	1:6448826-6448826	28.0702	intron_variant	ESPN	ENSG00000187017	Transcript	ENST00000478323.1	protein_coding	-	2./2	-	-	-	-	-	-	-	-	-	1	cds_end_NF	HGNC	HGNC:13281	-	-	5	-	-	-	-	-	-	-	-	-	-	-	-	-
1614	1:6448826-6448826	28.0702	synonymous_variant	ESPN	ENSG00000187017	Transcript	ENST00000632593.1	protein_coding	2./2	-	-	-	295	42	14	R	cgC./cgT	-	-	1	cds_end_NF	HGNC	HGNC:13281	-	-	2	-	-	-	-	-	-	-	-	-	-	-	-	-
1614	1:6448826-6448826	28.0702	intron_variant	ESPN	ENSG00000187017	Transcript	ENST00000632803.1	protein_coding	-	2./2	-	-	-	-	-	-	-	-	-	1	cds_end_NF	HGNC	HGNC:13281	-	-	3	-	-	-	-	-	-	-	-	-	-	-	-	-
1614	1:6448826-6448826	28.0702	upstream_gene_variant	ESPN	ENSG00000187017	Transcript	ENST00000633239.1	protein_coding	-	-	-	-	-	-	-	-	-	-	229	1	cds_start_NF	HGNC	HGNC:13281	-	-	5	-	-	-	-	-	-	-	-	-	-	-	-	-
1614	1:6448826-6448826	28.0702	synonymous_variant	ESPN	ENSG00000187017	Transcript	ENST00000636330.1	protein_coding	8./11	-	-	-	1818	1650	550	R	cgC./cgT	-	-	1	-	HGNC	HGNC:13281	-	-	5	-	-	-	-	-	-	-	-	-	-	-	-	-
1614	1:6448826-6448826	28.0702	upstream_gene_variant	ESPN	ENSG00000187017	Transcript	ENST00000636644.1	protein_coding	-	-	-	-	-	-	-	-	-	-	2491	1	cds_end_NF	HGNC	HGNC:13281	-	-	5	-	-	-	-	-	-	-	-	-	-	-	-	-
1614	1:6448826-6448826	28.0702	synonymous_variant	ESPN	ENSG00000187017	Transcript	ENST00000645284.1	protein_coding	8./13	-	-	-	1830	1650	550	R	cgC./cgT	-	-	1	-	HGNC	HGNC:13281	NM_031475.3	-	-	P1	-	-	-	-	-	-	-	-	-	-	-	-
1614	1:6448826-6448826	28.0702	regulatory_region_variant	-	-	RegulatoryFeature	ENSR00000345892	promoter	-	-	-	-	-	-	-	-	-	-	-	-	-	-	-	-	-	-	-	-	-	-	-	-	-	-	-	-	-	-	-
1614	1:6448826-6448826	28.0702	regulatory_region_variant	-	-	RegulatoryFeature	ENSR00000345893	CTCF_binding_site	-	-	-	-	-	-	-	-	-	-	-	-	-	-	-	-	-	-	-	-	-	-	-	-	-	-	-	-	-	-	-
1614	1:6448826-6448826	28.0702	TF_binding_site_variant	-	-	MotifFeature	ENSM00321915118	-	-	-	-	-	-	-	-	-	-	-	-	-1	-	-	-	-	-	-	-	-	-	-	-	-	-	-	ENSPFM0239	17	N	-0.001	GCM1::MAX
1614	1:6448826-6448826	28.0702	TF_binding_site_variant	-	-	MotifFeature	ENSM00199589367	-	-	-	-	-	-	-	-	-	-	-	-	1	-	-	-	-	-	-	-	-	-	-	-	-	-	-	ENSPFM0595	19	Y	0.046	TFAP2C::MAX
1614	1:6448826-6448826	28.0702	TF_binding_site_variant	-	-	MotifFeature	ENSM00521927029	-	-	-	-	-	-	-	-	-	-	-	-	-1	-	-	-	-	-	-	-	-	-	-	-	-	-	-	ENSPFM0238	4	Y	0.051	GCM1::MAX
1641	1:6485340-6485340	-41.4286	intron_variant	PLEKHG5	ENSG00000171680	Transcript	ENST00000340850.10	protein_coding	-	1./20	-	-	-	-	-	-	-	-	-	-1	-	HGNC	HGNC:29105	-	-	5	A2	-	-	-	-	-	-	-	-	-	-	-	-
1641	1:6485340-6485340	-41.4286	intron_variant	PLEKHG5	ENSG00000171680	Transcript	ENST00000377725.5	protein_coding	-	1./21	-	-	-	-	-	-	-	-	-	-1	-	HGNC	HGNC:29105	-	-	1	A2	-	-	-	-	-	-	-	-	-	-	-	-
1641	1:6485340-6485340	-41.4286	intron_variant	PLEKHG5	ENSG00000171680	Transcript	ENST00000377728.8	protein_coding	-	1./20	-	-	-	-	-	-	-	-	-	-1	-	HGNC	HGNC:29105	NM_020631.6	-	2	A2	-	-	-	-	-	-	-	-	-	-	-	-
1641	1:6485340-6485340	-41.4286	intron_variant	PLEKHG5	ENSG00000171680	Transcript	ENST00000377732.5	protein_coding	-	1./20	-	-	-	-	-	-	-	-	-	-1	-	HGNC	HGNC:29105	-	-	1	A2	-	-	-	-	-	-	-	-	-	-	-	-
1641	1:6485340-6485340	-41.4286	intron_variant	PLEKHG5	ENSG00000171680	Transcript	ENST00000377740.5	protein_coding	-	2./21	-	-	-	-	-	-	-	-	-	-1	-	HGNC	HGNC:29105	-	-	1	A2	-	-	-	-	-	-	-	-	-	-	-	-
1641	1:6485340-6485340	-41.4286	intron_variant	PLEKHG5	ENSG00000171680	Transcript	ENST00000377748.6	protein_coding	-	1./21	-	-	-	-	-	-	-	-	-	-1	-	HGNC	HGNC:29105	-	-	2	A2	-	-	-	-	-	-	-	-	-	-	-	-
1641	1:6485340-6485340	-41.4286	intron_variant	PLEKHG5	ENSG00000171680	Transcript	ENST00000400913.6	protein_coding	-	1./20	-	-	-	-	-	-	-	-	-	-1	-	HGNC	HGNC:29105	-	-	5	A2	-	-	-	-	-	-	-	-	-	-	-	-
1641	1:6485340-6485340	-41.4286	intron_variant	PLEKHG5	ENSG00000171680	Transcript	ENST00000400915.8	protein_coding	-	2./21	-	-	-	-	-	-	-	-	-	-1	-	HGNC	HGNC:29105	-	-	1	A2	-	-	-	-	-	-	-	-	-	-	-	-
1641	1:6485340-6485340	-41.4286	missense_variant	PLEKHG5	ENSG00000171680	Transcript	ENST00000535355.6	protein_coding	1./21	-	-	-	130	104	35	R./H	cGc./cAc	-	-	-1	-	HGNC	HGNC:29105	-	-	2	P4	tolerated_low_confidence(0.28)	benign(0)	-	-	-	-	-	-	-	-	-	-
1641	1:6485340-6485340	-41.4286	intron_variant	PLEKHG5	ENSG00000171680	Transcript	ENST00000537245.6	protein_coding	-	2./21	-	-	-	-	-	-	-	-	-	-1	-	HGNC	HGNC:29105	-	-	2	A2	-	-	-	-	-	-	-	-	-	-	-	-
1641	1:6485340-6485340	-41.4286	intron_variant	PLEKHG5	ENSG00000171680	Transcript	ENST00000673471.2	protein_coding	-	2./21	-	-	-	-	-	-	-	-	-	-1	-	HGNC	HGNC:29105	-	-	-	A2	-	-	-	-	-	-	-	-	-	-	-	-
1641	1:6485340-6485340	-41.4286	missense_variant,NMD_transcript_variant	PLEKHG5	ENSG00000171680	Transcript	ENST00000674790.1	nonsense_mediated_decay	1./22	-	-	-	130	104	35	R./H	cGc./cAc	-	-	-1	-	HGNC	HGNC:29105	-	-	-	-	tolerated_low_confidence(0.14)	benign(0)	-	-	-	-	-	-	-	-	-	-
1641	1:6485340-6485340	-41.4286	intron_variant,non_coding_transcript_variant	PLEKHG5	ENSG00000171680	Transcript	ENST00000674803.1	retained_intron	-	1./3	-	-	-	-	-	-	-	-	-	-1	-	HGNC	HGNC:29105	-	-	-	-	-	-	-	-	-	-	-	-	-	-	-	-
1641	1:6485340-6485340	-41.4286	intron_variant	PLEKHG5	ENSG00000171680	Transcript	ENST00000675093.1	protein_coding	-	1./5	-	-	-	-	-	-	-	-	-	-1	cds_end_NF	HGNC	HGNC:29105	-	-	-	-	-	-	-	-	-	-	-	-	-	-	-	-
1641	1:6485340-6485340	-41.4286	intron_variant,NMD_transcript_variant	PLEKHG5	ENSG00000171680	Transcript	ENST00000675548.1	nonsense_mediated_decay	-	2./21	-	-	-	-	-	-	-	-	-	-1	-	HGNC	HGNC:29105	-	-	-	-	-	-	-	-	-	-	-	-	-	-	-	-
1641	1:6485340-6485340	-41.4286	intron_variant,non_coding_transcript_variant	PLEKHG5	ENSG00000171680	Transcript	ENST00000675655.1	processed_transcript	-	1./4	-	-	-	-	-	-	-	-	-	-1	-	HGNC	HGNC:29105	-	-	-	-	-	-	-	-	-	-	-	-	-	-	-	-
1641	1:6485340-6485340	-41.4286	intron_variant	PLEKHG5	ENSG00000171680	Transcript	ENST00000675694.1	protein_coding	-	1./20	-	-	-	-	-	-	-	-	-	-1	-	HGNC	HGNC:29105	-	-	-	A2	-	-	-	-	-	-	-	-	-	-	-	-
1641	1:6485340-6485340	-41.4286	intron_variant	PLEKHG5	ENSG00000171680	Transcript	ENST00000676287.1	protein_coding	-	1./5	-	-	-	-	-	-	-	-	-	-1	cds_end_NF	HGNC	HGNC:29105	-	-	-	-	-	-	-	-	-	-	-	-	-	-	-	-
1641	1:6485340-6485340	-41.4286	intron_variant,non_coding_transcript_variant	PLEKHG5	ENSG00000171680	Transcript	ENST00000676362.1	processed_transcript	-	1./4	-	-	-	-	-	-	-	-	-	-1	-	HGNC	HGNC:29105	-	-	-	-	-	-	-	-	-	-	-	-	-	-	-	-
1641	1:6485340-6485340	-41.4286	regulatory_region_variant	-	-	RegulatoryFeature	ENSR00000000680	promoter	-	-	-	-	-	-	-	-	-	-	-	-	-	-	-	-	-	-	-	-	-	-	-	-	-	-	-	-	-	-	-
1862	1:8026663-8026663	89.4737	upstream_gene_variant	ERRFI1	ENSG00000116285	Transcript	ENST00000377482.10	protein_coding	-	-	-	-	-	-	-	-	-	-	354	-1	-	HGNC	HGNC:18185	NM_018948.4	-	1	P1	-	-	-	-	-	-	-	-	-	-	-	-
1862	1:8026663-8026663	89.4737	upstream_gene_variant	ERRFI1-DT	ENSG00000238290	Transcript	ENST00000445300.1	lncRNA	-	-	-	-	-	-	-	-	-	-	75	1	-	HGNC	HGNC:55646	-	-	2	-	-	-	-	-	-	-	-	-	-	-	-	-
1862	1:8026663-8026663	89.4737	upstream_gene_variant	ERRFI1	ENSG00000116285	Transcript	ENST00000469499.5	protein_coding	-	-	-	-	-	-	-	-	-	-	367	-1	-	HGNC	HGNC:18185	-	-	3	-	-	-	-	-	-	-	-	-	-	-	-	-
1862	1:8026663-8026663	89.4737	upstream_gene_variant	ERRFI1	ENSG00000116285	Transcript	ENST00000474874.5	protein_coding	-	-	-	-	-	-	-	-	-	-	380	-1	-	HGNC	HGNC:18185	-	-	3	-	-	-	-	-	-	-	-	-	-	-	-	-
1862	1:8026663-8026663	89.4737	upstream_gene_variant	ERRFI1	ENSG00000116285	Transcript	ENST00000487559.1	nonsense_mediated_decay	-	-	-	-	-	-	-	-	-	-	367	-1	-	HGNC	HGNC:18185	-	-	2	-	-	-	-	-	-	-	-	-	-	-	-	-
1862	1:8026663-8026663	89.4737	regulatory_region_variant	-	-	RegulatoryFeature	ENSR00000919283	promoter	-	-	-	-	-	-	-	-	-	-	-	-	-	-	-	-	-	-	-	-	-	-	-	-	-	-	-	-	-	-	-
1871	1:8217716-8217716	47.619	downstream_gene_variant	-	ENSG00000233645	Transcript	ENST00000424689.1	lncRNA	-	-	-	-	-	-	-	-	-	-	474	-1	-	-	-	-	-	3	-	-	-	-	-	-	-	-	-	-	-	-	-
1871	1:8217716-8217716	47.619	downstream_gene_variant	LINC01714	ENSG00000227634	Transcript	ENST00000452982.1	lncRNA	-	-	-	-	-	-	-	-	-	-	2506	1	-	HGNC	HGNC:52501	-	-	3	-	-	-	-	-	-	-	-	-	-	-	-	-
1871	1:8217716-8217716	47.619	downstream_gene_variant	LINC01714	ENSG00000227634	Transcript	ENST00000635451.1	lncRNA	-	-	-	-	-	-	-	-	-	-	2506	1	-	HGNC	HGNC:52501	-	-	5	-	-	-	-	-	-	-	-	-	-	-	-	-
1871	1:8217716-8217716	47.619	downstream_gene_variant	LINC01714	ENSG00000227634	Transcript	ENST00000670361.1	lncRNA	-	-	-	-	-	-	-	-	-	-	2509	1	-	HGNC	HGNC:52501	-	-	-	-	-	-	-	-	-	-	-	-	-	-	-	-
1871	1:8217716-8217716	47.619	regulatory_region_variant	-	-	RegulatoryFeature	ENSR00000346359	promoter	-	-	-	-	-	-	-	-	-	-	-	-	-	-	-	-	-	-	-	-	-	-	-	-	-	-	-	-	-	-	-
1934	1:9071762-9071762	-52.6316	upstream_gene_variant	SLC2A5	ENSG00000142583	Transcript	ENST00000377414.7	protein_coding	-	-	-	-	-	-	-	-	-	-	2158	-1	-	HGNC	HGNC:11010	-	-	1	-	-	-	-	-	-	-	-	-	-	-	-	-
1934	1:9071762-9071762	-52.6316	upstream_gene_variant	SLC2A5	ENSG00000142583	Transcript	ENST00000377424.9	protein_coding	-	-	-	-	-	-	-	-	-	-	2127	-1	-	HGNC	HGNC:11010	NM_003039.3	-	1	P1	-	-	-	-	-	-	-	-	-	-	-	-
1934	1:9071762-9071762	-52.6316	intron_variant	SLC2A5	ENSG00000142583	Transcript	ENST00000464985.5	protein_coding	-	2./5	-	-	-	-	-	-	-	-	-	-1	cds_end_NF	HGNC	HGNC:11010	-	-	4	-	-	-	-	-	-	-	-	-	-	-	-	-
1934	1:9071762-9071762	-52.6316	upstream_gene_variant	SLC2A5	ENSG00000142583	Transcript	ENST00000473209.1	protein_coding	-	-	-	-	-	-	-	-	-	-	1911	-1	cds_end_NF	HGNC	HGNC:11010	-	-	3	-	-	-	-	-	-	-	-	-	-	-	-	-
1934	1:9071762-9071762	-52.6316	intron_variant	SLC2A5	ENSG00000142583	Transcript	ENST00000474145.5	protein_coding	-	1./5	-	-	-	-	-	-	-	-	-	-1	cds_end_NF	HGNC	HGNC:11010	-	-	2	-	-	-	-	-	-	-	-	-	-	-	-	-
1934	1:9071762-9071762	-52.6316	intron_variant	SLC2A5	ENSG00000142583	Transcript	ENST00000479813.5	protein_coding	-	2./6	-	-	-	-	-	-	-	-	-	-1	cds_end_NF	HGNC	HGNC:11010	-	-	3	-	-	-	-	-	-	-	-	-	-	-	-	-
1934	1:9071762-9071762	-52.6316	upstream_gene_variant	SLC2A5	ENSG00000142583	Transcript	ENST00000484798.5	protein_coding	-	-	-	-	-	-	-	-	-	-	35	-1	cds_end_NF	HGNC	HGNC:11010	-	-	3	-	-	-	-	-	-	-	-	-	-	-	-	-
1934	1:9071762-9071762	-52.6316	intron_variant	SLC2A5	ENSG00000142583	Transcript	ENST00000486632.5	protein_coding	-	2./6	-	-	-	-	-	-	-	-	-	-1	cds_end_NF	HGNC	HGNC:11010	-	-	5	-	-	-	-	-	-	-	-	-	-	-	-	-
1934	1:9071762-9071762	-52.6316	intron_variant	SLC2A5	ENSG00000142583	Transcript	ENST00000487835.5	protein_coding	-	2./6	-	-	-	-	-	-	-	-	-	-1	cds_end_NF	HGNC	HGNC:11010	-	-	3	-	-	-	-	-	-	-	-	-	-	-	-	-
1934	1:9071762-9071762	-52.6316	TF_binding_site_variant	-	-	MotifFeature	ENSM00523683737	-	-	-	-	-	-	-	-	-	-	-	-	1	-	-	-	-	-	-	-	-	-	-	-	-	-	-	ENSPFM0066	5	N	-0.042	E2F1::ELK1
1934	1:9071762-9071762	-52.6316	TF_binding_site_variant	-	-	MotifFeature	ENSM00525165948	-	-	-	-	-	-	-	-	-	-	-	-	1	-	-	-	-	-	-	-	-	-	-	-	-	-	-	ENSPFM0239	5	Y	-0.033	GCM1::MAX
1939	1:9128778-9128778	-100	missense_variant	GPR157	ENSG00000180758	Transcript	ENST00000377411.5	protein_coding	1./4	-	-	-	325	250	84	A./T	Gcg./Acg	-	-	-1	-	HGNC	HGNC:23687	NM_024980.5	-	1	P1	deleterious(0.02)	probably_damaging(0.999)	-	-	-	-	-	-	-	-	-	-
1939	1:9128778-9128778	-100	non_coding_transcript_exon_variant	GPR157	ENSG00000180758	Transcript	ENST00000466131.1	retained_intron	1./2	-	-	-	4	-	-	-	-	-	-	-1	-	HGNC	HGNC:23687	-	-	2	-	-	-	-	-	-	-	-	-	-	-	-	-
1939	1:9128778-9128778	-100	regulatory_region_variant	-	-	RegulatoryFeature	ENSR00000001074	promoter	-	-	-	-	-	-	-	-	-	-	-	-	-	-	-	-	-	-	-	-	-	-	-	-	-	-	-	-	-	-	-
1945	1:9129504-9129504	61.6667	upstream_gene_variant	GPR157	ENSG00000180758	Transcript	ENST00000377411.5	protein_coding	-	-	-	-	-	-	-	-	-	-	402	-1	-	HGNC	HGNC:23687	NM_024980.5	-	1	P1	-	-	-	-	-	-	-	-	-	-	-	-
1945	1:9129504-9129504	61.6667	upstream_gene_variant	GPR157	ENSG00000180758	Transcript	ENST00000466131.1	retained_intron	-	-	-	-	-	-	-	-	-	-	723	-1	-	HGNC	HGNC:23687	-	-	2	-	-	-	-	-	-	-	-	-	-	-	-	-
1945	1:9129504-9129504	61.6667	regulatory_region_variant	-	-	RegulatoryFeature	ENSR00000001074	promoter	-	-	-	-	-	-	-	-	-	-	-	-	-	-	-	-	-	-	-	-	-	-	-	-	-	-	-	-	-	-	-
1995	1:9539560-9539560	-36.6667	5_prime_UTR_variant	SLC25A33	ENSG00000171612	Transcript	ENST00000302692.7	protein_coding	1./7	-	-	-	96	-	-	-	-	-	-	1	-	HGNC	HGNC:29681	NM_032315.3	-	1	P1	-	-	-	-	-	-	-	-	-	-	-	-
1995	1:9539560-9539560	-36.6667	regulatory_region_variant	-	-	RegulatoryFeature	ENSR00000001151	promoter	-	-	-	-	-	-	-	-	-	-	-	-	-	-	-	-	-	-	-	-	-	-	-	-	-	-	-	-	-	-	-
1995	1:9539560-9539560	-36.6667	TF_binding_site_variant	-	-	MotifFeature	ENSM00191205062	-	-	-	-	-	-	-	-	-	-	-	-	1	-	-	-	-	-	-	-	-	-	-	-	-	-	-	ENSPFM0239	3	Y	-0.045	GCM1::MAX
1995	1:9539560-9539560	-36.6667	TF_binding_site_variant	-	-	MotifFeature	ENSM00522907225	-	-	-	-	-	-	-	-	-	-	-	-	-1	-	-	-	-	-	-	-	-	-	-	-	-	-	-	ENSPFM0427	8	Y	-0.134	NRF1
1996	1:9539562-9539562	-36.6667	5_prime_UTR_variant	SLC25A33	ENSG00000171612	Transcript	ENST00000302692.7	protein_coding	1./7	-	-	-	98	-	-	-	-	-	-	1	-	HGNC	HGNC:29681	NM_032315.3	-	1	P1	-	-	-	-	-	-	-	-	-	-	-	-
1996	1:9539562-9539562	-36.6667	regulatory_region_variant	-	-	RegulatoryFeature	ENSR00000001151	promoter	-	-	-	-	-	-	-	-	-	-	-	-	-	-	-	-	-	-	-	-	-	-	-	-	-	-	-	-	-	-	-
1996	1:9539562-9539562	-36.6667	TF_binding_site_variant	-	-	MotifFeature	ENSM00009607280	-	-	-	-	-	-	-	-	-	-	-	-	-1	-	-	-	-	-	-	-	-	-	-	-	-	-	-	ENSPFM0162	22	N	-0.017	ETV2::RFX5
1996	1:9539562-9539562	-36.6667	TF_binding_site_variant	-	-	MotifFeature	ENSM00191205062	-	-	-	-	-	-	-	-	-	-	-	-	1	-	-	-	-	-	-	-	-	-	-	-	-	-	-	ENSPFM0239	5	Y	-0.033	GCM1::MAX
1996	1:9539562-9539562	-36.6667	TF_binding_site_variant	-	-	MotifFeature	ENSM00522907225	-	-	-	-	-	-	-	-	-	-	-	-	-1	-	-	-	-	-	-	-	-	-	-	-	-	-	-	ENSPFM0427	6	Y	0.043	NRF1
1997	1:9539564-9539564	-36.6667	5_prime_UTR_variant	SLC25A33	ENSG00000171612	Transcript	ENST00000302692.7	protein_coding	1./7	-	-	-	100	-	-	-	-	-	-	1	-	HGNC	HGNC:29681	NM_032315.3	-	1	P1	-	-	-	-	-	-	-	-	-	-	-	-
1997	1:9539564-9539564	-36.6667	regulatory_region_variant	-	-	RegulatoryFeature	ENSR00000001151	promoter	-	-	-	-	-	-	-	-	-	-	-	-	-	-	-	-	-	-	-	-	-	-	-	-	-	-	-	-	-	-	-
1997	1:9539564-9539564	-36.6667	TF_binding_site_variant	-	-	MotifFeature	ENSM00009607280	-	-	-	-	-	-	-	-	-	-	-	-	-1	-	-	-	-	-	-	-	-	-	-	-	-	-	-	ENSPFM0162	20	N	0.038	ETV2::RFX5
1997	1:9539564-9539564	-36.6667	TF_binding_site_variant	-	-	MotifFeature	ENSM00191205062	-	-	-	-	-	-	-	-	-	-	-	-	1	-	-	-	-	-	-	-	-	-	-	-	-	-	-	ENSPFM0239	7	Y	0.037	GCM1::MAX
1997	1:9539564-9539564	-36.6667	TF_binding_site_variant	-	-	MotifFeature	ENSM00522907225	-	-	-	-	-	-	-	-	-	-	-	-	-1	-	-	-	-	-	-	-	-	-	-	-	-	-	-	ENSPFM0427	4	Y	-0.055	NRF1
2492	1:15585057-15585057	100	upstream_gene_variant	AGMAT	ENSG00000116771	Transcript	ENST00000375826.4	protein_coding	-	-	-	-	-	-	-	-	-	-	6	-1	-	HGNC	HGNC:18407	NM_024758.5	-	1	P1	-	-	-	-	-	-	-	-	-	-	-	-
2492	1:15585057-15585057	100	downstream_gene_variant	-	ENSG00000237301	Transcript	ENST00000428945.1	lncRNA	-	-	-	-	-	-	-	-	-	-	1079	-1	-	-	-	-	-	2	-	-	-	-	-	-	-	-	-	-	-	-	-
2492	1:15585057-15585057	100	intron_variant,non_coding_transcript_variant	DNAJC16	ENSG00000116138	Transcript	ENST00000483270.1	processed_transcript	-	13./13	-	-	-	-	-	-	-	-	-	1	-	HGNC	HGNC:29157	-	-	1	-	-	-	-	-	-	-	-	-	-	-	-	-
2492	1:15585057-15585057	100	regulatory_region_variant	-	-	RegulatoryFeature	ENSR00000001909	promoter	-	-	-	-	-	-	-	-	-	-	-	-	-	-	-	-	-	-	-	-	-	-	-	-	-	-	-	-	-	-	-
2492	1:15585057-15585057	100	TF_binding_site_variant	-	-	MotifFeature	ENSM00199972893	-	-	-	-	-	-	-	-	-	-	-	-	1	-	-	-	-	-	-	-	-	-	-	-	-	-	-	ENSPFM0566	13	Y	0.049	TEAD4::MAX
2492	1:15585057-15585057	100	TF_binding_site_variant	-	-	MotifFeature	ENSM00198308043	-	-	-	-	-	-	-	-	-	-	-	-	-1	-	-	-	-	-	-	-	-	-	-	-	-	-	-	ENSPFM0401	3	N	0.052	MYBL1::MAX
2492	1:15585057-15585057	100	TF_binding_site_variant	-	-	MotifFeature	ENSM00031314649	-	-	-	-	-	-	-	-	-	-	-	-	1	-	-	-	-	-	-	-	-	-	-	-	-	-	-	ENSPFM0024	7	Y	0.081	MLXIPL,TFE3,TFEC,MLX,TFEB,BHLHB3,BHLHE41,ARNTL,BHLHB2,USF1,SREBF2,MYCL2,MNT,HES2,HES7
2492	1:15585057-15585057	100	TF_binding_site_variant	-	-	MotifFeature	ENSM00199088187	-	-	-	-	-	-	-	-	-	-	-	-	1	-	-	-	-	-	-	-	-	-	-	-	-	-	-	ENSPFM0374	17	Y	0.04	MEIS1::MAX
2508	1:15759489-15759489	-75.8621	intron_variant	FBLIM1	ENSG00000162458	Transcript	ENST00000375766.8	protein_coding	-	1./8	-	-	-	-	-	-	-	-	-	1	-	HGNC	HGNC:24686	NM_017556.4	-	2	P1	-	-	-	-	-	-	-	-	-	-	-	-
2508	1:15759489-15759489	-75.8621	intron_variant	FBLIM1	ENSG00000162458	Transcript	ENST00000375771.5	protein_coding	-	2./9	-	-	-	-	-	-	-	-	-	1	-	HGNC	HGNC:24686	-	-	1	P1	-	-	-	-	-	-	-	-	-	-	-	-
2508	1:15759489-15759489	-75.8621	intron_variant	FBLIM1	ENSG00000162458	Transcript	ENST00000430076.5	protein_coding	-	2./3	-	-	-	-	-	-	-	-	-	1	cds_end_NF	HGNC	HGNC:24686	-	-	3	-	-	-	-	-	-	-	-	-	-	-	-	-
2508	1:15759489-15759489	-75.8621	intron_variant	FBLIM1	ENSG00000162458	Transcript	ENST00000431771.6	protein_coding	-	1./3	-	-	-	-	-	-	-	-	-	1	cds_end_NF	HGNC	HGNC:24686	-	-	3	-	-	-	-	-	-	-	-	-	-	-	-	-
2508	1:15759489-15759489	-75.8621	intron_variant	FBLIM1	ENSG00000162458	Transcript	ENST00000483633.6	protein_coding	-	1./3	-	-	-	-	-	-	-	-	-	1	cds_end_NF	HGNC	HGNC:24686	-	-	3	-	-	-	-	-	-	-	-	-	-	-	-	-
2508	1:15759489-15759489	-75.8621	intron_variant	FBLIM1	ENSG00000162458	Transcript	ENST00000496928.6	protein_coding	-	2./3	-	-	-	-	-	-	-	-	-	1	cds_end_NF	HGNC	HGNC:24686	-	-	4	-	-	-	-	-	-	-	-	-	-	-	-	-
2508	1:15759489-15759489	-75.8621	intron_variant	FBLIM1	ENSG00000162458	Transcript	ENST00000502638.5	protein_coding	-	2./3	-	-	-	-	-	-	-	-	-	1	cds_end_NF	HGNC	HGNC:24686	-	-	4	-	-	-	-	-	-	-	-	-	-	-	-	-
2508	1:15759489-15759489	-75.8621	intron_variant	FBLIM1	ENSG00000162458	Transcript	ENST00000502739.5	protein_coding	-	1./4	-	-	-	-	-	-	-	-	-	1	cds_end_NF	HGNC	HGNC:24686	-	-	5	-	-	-	-	-	-	-	-	-	-	-	-	-
2508	1:15759489-15759489	-75.8621	intron_variant	FBLIM1	ENSG00000162458	Transcript	ENST00000508310.5	protein_coding	-	2./3	-	-	-	-	-	-	-	-	-	1	cds_end_NF	HGNC	HGNC:24686	-	-	4	-	-	-	-	-	-	-	-	-	-	-	-	-
2508	1:15759489-15759489	-75.8621	intron_variant	FBLIM1	ENSG00000162458	Transcript	ENST00000510393.5	protein_coding	-	2./3	-	-	-	-	-	-	-	-	-	1	cds_end_NF	HGNC	HGNC:24686	-	-	4	-	-	-	-	-	-	-	-	-	-	-	-	-
2508	1:15759489-15759489	-75.8621	intron_variant	FBLIM1	ENSG00000162458	Transcript	ENST00000510929.5	protein_coding	-	2./3	-	-	-	-	-	-	-	-	-	1	cds_end_NF	HGNC	HGNC:24686	-	-	3	-	-	-	-	-	-	-	-	-	-	-	-	-
2508	1:15759489-15759489	-75.8621	regulatory_region_variant	-	-	RegulatoryFeature	ENSR00000001940	promoter	-	-	-	-	-	-	-	-	-	-	-	-	-	-	-	-	-	-	-	-	-	-	-	-	-	-	-	-	-	-	-
2581	1:16167596-16167596	50	intergenic_variant	-	-	-	-	-	-	-	-	-	-	-	-	-	-	-	-	-	-	-	-	-	-	-	-	-	-	-	-	-	-	-	-	-	-	-	-
2638	1:16536602-16536602	40	upstream_gene_variant	LINC01783	ENSG00000233421	Transcript	ENST00000415386.2	lncRNA	-	-	-	-	-	-	-	-	-	-	953	-1	-	HGNC	HGNC:52573	-	-	2	-	-	-	-	-	-	-	-	-	-	-	-	-
2638	1:16536602-16536602	40	upstream_gene_variant	RNU1-6P	ENSG00000277344	Transcript	ENST00000516290.1	snRNA	-	-	-	-	-	-	-	-	-	-	2378	-1	-	HGNC	HGNC:48305	-	-	-	-	-	-	-	-	-	-	-	-	-	-	-	-
2708	1:16701222-16701222	34.8739	intron_variant,non_coding_transcript_variant	ESPNP	ENSG00000268869	Transcript	ENST00000270691.9	transcribed_unprocessed_pseudogene	-	6./10	-	-	-	-	-	-	-	-	-	-1	-	HGNC	HGNC:23285	-	-	-	-	-	-	-	-	-	-	-	-	-	-	-	-
2708	1:16701222-16701222	34.8739	upstream_gene_variant	-	ENSG00000279151	Transcript	ENST00000624517.1	lncRNA	-	-	-	-	-	-	-	-	-	-	324	1	-	-	-	-	-	1	-	-	-	-	-	-	-	-	-	-	-	-	-
2708	1:16701222-16701222	34.8739	regulatory_region_variant	-	-	RegulatoryFeature	ENSR00000348696	promoter	-	-	-	-	-	-	-	-	-	-	-	-	-	-	-	-	-	-	-	-	-	-	-	-	-	-	-	-	-	-	-
2708	1:16701222-16701222	34.8739	regulatory_region_variant	-	-	RegulatoryFeature	ENSR00000348697	CTCF_binding_site	-	-	-	-	-	-	-	-	-	-	-	-	-	-	-	-	-	-	-	-	-	-	-	-	-	-	-	-	-	-	-
2708	1:16701222-16701222	34.8739	TF_binding_site_variant	-	-	MotifFeature	ENSM01052108902	-	-	-	-	-	-	-	-	-	-	-	-	-1	-	-	-	-	-	-	-	-	-	-	-	-	-	-	ENSPFM0392	9	Y	0.01	MYBL1::ELF1
2817	1:18108195-18108195	100	missense_variant	IGSF21	ENSG00000117154	Transcript	ENST00000251296.4	protein_coding	1./10	-	-	-	398	67	23	R./C	Cgc./Tgc	-	-	1	-	HGNC	HGNC:28246	NM_032880.5	-	1	P1	tolerated_low_confidence(0.06)	benign(0.007)	-	-	-	-	-	-	-	-	-	-
2817	1:18108195-18108195	100	upstream_gene_variant	-	ENSG00000280222	Transcript	ENST00000624418.1	TEC	-	-	-	-	-	-	-	-	-	-	1194	1	-	-	-	-	-	-	-	-	-	-	-	-	-	-	-	-	-	-	-
2817	1:18108195-18108195	100	regulatory_region_variant	-	-	RegulatoryFeature	ENSR00000349106	promoter	-	-	-	-	-	-	-	-	-	-	-	-	-	-	-	-	-	-	-	-	-	-	-	-	-	-	-	-	-	-	-
2820	1:18108243-18108243	100	intron_variant	IGSF21	ENSG00000117154	Transcript	ENST00000251296.4	protein_coding	-	1./9	-	-	-	-	-	-	-	-	-	1	-	HGNC	HGNC:28246	NM_032880.5	-	1	P1	-	-	-	-	-	-	-	-	-	-	-	-
2820	1:18108243-18108243	100	upstream_gene_variant	-	ENSG00000280222	Transcript	ENST00000624418.1	TEC	-	-	-	-	-	-	-	-	-	-	1146	1	-	-	-	-	-	-	-	-	-	-	-	-	-	-	-	-	-	-	-
2820	1:18108243-18108243	100	regulatory_region_variant	-	-	RegulatoryFeature	ENSR00000349106	promoter	-	-	-	-	-	-	-	-	-	-	-	-	-	-	-	-	-	-	-	-	-	-	-	-	-	-	-	-	-	-	-
2966	1:20366225-20366225	57.5758	intron_variant,non_coding_transcript_variant	LINC01141	ENSG00000236963	Transcript	ENST00000426428.5	lncRNA	-	10./11	-	-	-	-	-	-	-	-	-	-1	-	HGNC	HGNC:49455	-	-	1	-	-	-	-	-	-	-	-	-	-	-	-	-
2996	1:20553958-20553958	-25	missense_variant	FAM43B	ENSG00000183114	Transcript	ENST00000332947.6	protein_coding	1./1	-	-	-	1386	985	329	R./C	Cgc./Tgc	-	-	1	-	HGNC	HGNC:31791	NM_207334.3	-	-	P1	deleterious_low_confidence(0)	benign(0.01)	-	-	-	-	-	-	-	-	-	-
3187	1:22953487-22953487	-100	synonymous_variant	LACTBL1	ENSG00000215906	Transcript	ENST00000426928.7	protein_coding	8./8	-	-	-	1506	1296	432	A	gcG./gcA	-	-	-1	-	HGNC	HGNC:35445	NM_001289974.2	-	5	P1	-	-	-	-	-	-	-	-	-	-	-	-
3243	1:23530733-23530733	50	missense_variant	E2F2	ENSG00000007968	Transcript	ENST00000361729.3	protein_coding	1./7	-	-	-	501	61	21	A./T	Gcg./Acg	-	-	-1	-	HGNC	HGNC:3114	NM_004091.4	-	1	P1	tolerated_low_confidence(0.07)	benign(0.027)	-	-	-	-	-	-	-	-	-	-
3243	1:23530733-23530733	50	regulatory_region_variant	-	-	RegulatoryFeature	ENSR00000350613	promoter	-	-	-	-	-	-	-	-	-	-	-	-	-	-	-	-	-	-	-	-	-	-	-	-	-	-	-	-	-	-	-
3315	1:23902716-23902716	100	intron_variant	CNR2	ENSG00000188822	Transcript	ENST00000374472.5	protein_coding	-	1./1	-	-	-	-	-	-	-	-	-	-1	-	HGNC	HGNC:2160	NM_001841.3	-	1	P1	-	-	-	-	-	-	-	-	-	-	-	-
3315	1:23902716-23902716	100	upstream_gene_variant	-	ENSG00000232557	Transcript	ENST00000411815.3	lncRNA	-	-	-	-	-	-	-	-	-	-	4395	1	-	-	-	-	-	3	-	-	-	-	-	-	-	-	-	-	-	-	-
3315	1:23902716-23902716	100	non_coding_transcript_exon_variant	BTBD6P1	ENSG00000229106	Transcript	ENST00000412176.1	processed_pseudogene	1./1	-	-	-	22	-	-	-	-	-	-	-1	-	HGNC	HGNC:51542	-	-	-	-	-	-	-	-	-	-	-	-	-	-	-	-
3315	1:23902716-23902716	100	regulatory_region_variant	-	-	RegulatoryFeature	ENSR00000003105	promoter	-	-	-	-	-	-	-	-	-	-	-	-	-	-	-	-	-	-	-	-	-	-	-	-	-	-	-	-	-	-	-
3344	1:24187730-24187730	40	upstream_gene_variant	IFNLR1	ENSG00000185436	Transcript	ENST00000327535.6	protein_coding	-	-	-	-	-	-	-	-	-	-	441	-1	-	HGNC	HGNC:18584	NM_170743.4	-	1	P1	-	-	-	-	-	-	-	-	-	-	-	-
3344	1:24187730-24187730	40	upstream_gene_variant	IFNLR1	ENSG00000185436	Transcript	ENST00000327575.6	protein_coding	-	-	-	-	-	-	-	-	-	-	469	-1	-	HGNC	HGNC:18584	-	-	1	-	-	-	-	-	-	-	-	-	-	-	-	-
3344	1:24187730-24187730	40	upstream_gene_variant	IFNLR1	ENSG00000185436	Transcript	ENST00000374418.3	protein_coding	-	-	-	-	-	-	-	-	-	-	482	-1	-	HGNC	HGNC:18584	-	-	1	-	-	-	-	-	-	-	-	-	-	-	-	-
3344	1:24187730-24187730	40	intron_variant	IFNLR1	ENSG00000185436	Transcript	ENST00000374419.1	protein_coding	-	1./5	-	-	-	-	-	-	-	-	-	-1	-	HGNC	HGNC:18584	-	-	5	-	-	-	-	-	-	-	-	-	-	-	-	-
3344	1:24187730-24187730	40	upstream_gene_variant	IFNLR1	ENSG00000185436	Transcript	ENST00000374421.7	protein_coding	-	-	-	-	-	-	-	-	-	-	482	-1	-	HGNC	HGNC:18584	-	-	1	-	-	-	-	-	-	-	-	-	-	-	-	-
3344	1:24187730-24187730	40	regulatory_region_variant	-	-	RegulatoryFeature	ENSR00000350792	promoter	-	-	-	-	-	-	-	-	-	-	-	-	-	-	-	-	-	-	-	-	-	-	-	-	-	-	-	-	-	-	-
3344	1:24187730-24187730	40	TF_binding_site_variant	-	-	MotifFeature	ENSM00522638330	-	-	-	-	-	-	-	-	-	-	-	-	-1	-	-	-	-	-	-	-	-	-	-	-	-	-	-	ENSPFM0401	16	N	0.019	MYBL1::MAX
3344	1:24187730-24187730	40	TF_binding_site_variant	-	-	MotifFeature	ENSM00522131315	-	-	-	-	-	-	-	-	-	-	-	-	1	-	-	-	-	-	-	-	-	-	-	-	-	-	-	ENSPFM0365	3	N	-0.027	MAX,TFAP4::MAX,CLOCK::BHLHA15
3421	1:24931913-24931913	-100	upstream_gene_variant	RUNX3	ENSG00000020633	Transcript	ENST00000308873.11	protein_coding	-	-	-	-	-	-	-	-	-	-	1637	-1	-	HGNC	HGNC:10473	NM_004350.3	-	1	-	-	-	-	-	-	-	-	-	-	-	-	-
3421	1:24931913-24931913	-100	intron_variant	RUNX3	ENSG00000020633	Transcript	ENST00000338888.3	protein_coding	-	2./6	-	-	-	-	-	-	-	-	-	-1	-	HGNC	HGNC:10473	-	-	1	P1	-	-	-	-	-	-	-	-	-	-	-	-
3421	1:24931913-24931913	-100	intron_variant	RUNX3	ENSG00000020633	Transcript	ENST00000399916.5	protein_coding	-	1./5	-	-	-	-	-	-	-	-	-	-1	-	HGNC	HGNC:10473	-	-	2	P1	-	-	-	-	-	-	-	-	-	-	-	-
3421	1:24931913-24931913	-100	intron_variant,non_coding_transcript_variant	RUNX3	ENSG00000020633	Transcript	ENST00000479341.1	processed_transcript	-	2./2	-	-	-	-	-	-	-	-	-	-1	-	HGNC	HGNC:10473	-	-	1	-	-	-	-	-	-	-	-	-	-	-	-	-
3421	1:24931913-24931913	-100	upstream_gene_variant	RUNX3	ENSG00000020633	Transcript	ENST00000496967.1	processed_transcript	-	-	-	-	-	-	-	-	-	-	3115	-1	-	HGNC	HGNC:10473	-	-	3	-	-	-	-	-	-	-	-	-	-	-	-	-
3421	1:24931913-24931913	-100	regulatory_region_variant	-	-	RegulatoryFeature	ENSR00000250789	CTCF_binding_site	-	-	-	-	-	-	-	-	-	-	-	-	-	-	-	-	-	-	-	-	-	-	-	-	-	-	-	-	-	-	-
3556	1:26046285-26046285	-59.4595	upstream_gene_variant	SLC30A2	ENSG00000158014	Transcript	ENST00000374276.4	protein_coding	-	-	-	-	-	-	-	-	-	-	167	-1	-	HGNC	HGNC:11013	NM_001004434.3	-	1	P1	-	-	-	-	-	-	-	-	-	-	-	-
3556	1:26046285-26046285	-59.4595	upstream_gene_variant	SLC30A2	ENSG00000158014	Transcript	ENST00000374278.7	protein_coding	-	-	-	-	-	-	-	-	-	-	172	-1	-	HGNC	HGNC:11013	-	-	1	-	-	-	-	-	-	-	-	-	-	-	-	-
3556	1:26046285-26046285	-59.4595	upstream_gene_variant	SLC30A2	ENSG00000158014	Transcript	ENST00000498060.1	processed_transcript	-	-	-	-	-	-	-	-	-	-	834	-1	-	HGNC	HGNC:11013	-	-	5	-	-	-	-	-	-	-	-	-	-	-	-	-
3556	1:26046285-26046285	-59.4595	upstream_gene_variant	-	ENSG00000284309	Transcript	ENST00000640097.1	lncRNA	-	-	-	-	-	-	-	-	-	-	380	1	-	-	-	-	-	5	-	-	-	-	-	-	-	-	-	-	-	-	-
3556	1:26046285-26046285	-59.4595	regulatory_region_variant	-	-	RegulatoryFeature	ENSR00000351405	promoter	-	-	-	-	-	-	-	-	-	-	-	-	-	-	-	-	-	-	-	-	-	-	-	-	-	-	-	-	-	-	-
3556	1:26046285-26046285	-59.4595	TF_binding_site_variant	-	-	MotifFeature	ENSM00522271664	-	-	-	-	-	-	-	-	-	-	-	-	-1	-	-	-	-	-	-	-	-	-	-	-	-	-	-	ENSPFM0260	3	N	-0.019	GCM2::MAX
3556	1:26046285-26046285	-59.4595	TF_binding_site_variant	-	-	MotifFeature	ENSM00522549418	-	-	-	-	-	-	-	-	-	-	-	-	-1	-	-	-	-	-	-	-	-	-	-	-	-	-	-	ENSPFM0598	6	N	-0.017	TFAP2C::MAX
3556	1:26046285-26046285	-59.4595	TF_binding_site_variant	-	-	MotifFeature	ENSM00523391663	-	-	-	-	-	-	-	-	-	-	-	-	-1	-	-	-	-	-	-	-	-	-	-	-	-	-	-	ENSPFM0564	8	N	0.003	TEAD4::MAX
3782	1:27575667-27575667	-54.1667	intron_variant	AHDC1	ENSG00000126705	Transcript	ENST00000247087.10	protein_coding	-	1./5	-	-	-	-	-	-	-	-	-	-1	-	HGNC	HGNC:25230	-	-	5	P1	-	-	-	-	-	-	-	-	-	-	-	-
3782	1:27575667-27575667	-54.1667	intron_variant	AHDC1	ENSG00000126705	Transcript	ENST00000374011.6	protein_coding	-	1./6	-	-	-	-	-	-	-	-	-	-1	-	HGNC	HGNC:25230	-	-	5	P1	-	-	-	-	-	-	-	-	-	-	-	-
3782	1:27575667-27575667	-54.1667	intron_variant,non_coding_transcript_variant	AHDC1	ENSG00000126705	Transcript	ENST00000480033.3	processed_transcript	-	2./3	-	-	-	-	-	-	-	-	-	-1	-	HGNC	HGNC:25230	-	-	5	-	-	-	-	-	-	-	-	-	-	-	-	-
3782	1:27575667-27575667	-54.1667	intron_variant,non_coding_transcript_variant	AHDC1	ENSG00000126705	Transcript	ENST00000490295.2	processed_transcript	-	1./3	-	-	-	-	-	-	-	-	-	-1	-	HGNC	HGNC:25230	-	-	5	-	-	-	-	-	-	-	-	-	-	-	-	-
3782	1:27575667-27575667	-54.1667	intron_variant	AHDC1	ENSG00000126705	Transcript	ENST00000642245.1	protein_coding	-	3./8	-	-	-	-	-	-	-	-	-	-1	-	HGNC	HGNC:25230	-	-	-	P1	-	-	-	-	-	-	-	-	-	-	-	-
3782	1:27575667-27575667	-54.1667	intron_variant	AHDC1	ENSG00000126705	Transcript	ENST00000642416.1	protein_coding	-	2./6	-	-	-	-	-	-	-	-	-	-1	-	HGNC	HGNC:25230	-	-	-	P1	-	-	-	-	-	-	-	-	-	-	-	-
3782	1:27575667-27575667	-54.1667	intron_variant,non_coding_transcript_variant	AHDC1	ENSG00000126705	Transcript	ENST00000643219.1	processed_transcript	-	2./4	-	-	-	-	-	-	-	-	-	-1	-	HGNC	HGNC:25230	-	-	-	-	-	-	-	-	-	-	-	-	-	-	-	-
3782	1:27575667-27575667	-54.1667	intron_variant,non_coding_transcript_variant	AHDC1	ENSG00000126705	Transcript	ENST00000643308.1	processed_transcript	-	3./8	-	-	-	-	-	-	-	-	-	-1	-	HGNC	HGNC:25230	-	-	-	-	-	-	-	-	-	-	-	-	-	-	-	-
3782	1:27575667-27575667	-54.1667	intron_variant,non_coding_transcript_variant	AHDC1	ENSG00000126705	Transcript	ENST00000644119.1	processed_transcript	-	2./3	-	-	-	-	-	-	-	-	-	-1	-	HGNC	HGNC:25230	-	-	-	-	-	-	-	-	-	-	-	-	-	-	-	-
3782	1:27575667-27575667	-54.1667	intron_variant	AHDC1	ENSG00000126705	Transcript	ENST00000644989.1	protein_coding	-	1./5	-	-	-	-	-	-	-	-	-	-1	-	HGNC	HGNC:25230	-	-	-	P1	-	-	-	-	-	-	-	-	-	-	-	-
3782	1:27575667-27575667	-54.1667	intron_variant,non_coding_transcript_variant	AHDC1	ENSG00000126705	Transcript	ENST00000645669.1	processed_transcript	-	1./3	-	-	-	-	-	-	-	-	-	-1	-	HGNC	HGNC:25230	-	-	-	-	-	-	-	-	-	-	-	-	-	-	-	-
3782	1:27575667-27575667	-54.1667	intron_variant,non_coding_transcript_variant	AHDC1	ENSG00000126705	Transcript	ENST00000646642.1	processed_transcript	-	2./2	-	-	-	-	-	-	-	-	-	-1	-	HGNC	HGNC:25230	-	-	-	-	-	-	-	-	-	-	-	-	-	-	-	-
3782	1:27575667-27575667	-54.1667	intron_variant,non_coding_transcript_variant	AHDC1	ENSG00000126705	Transcript	ENST00000646921.1	processed_transcript	-	2./3	-	-	-	-	-	-	-	-	-	-1	-	HGNC	HGNC:25230	-	-	-	-	-	-	-	-	-	-	-	-	-	-	-	-
3782	1:27575667-27575667	-54.1667	intron_variant	AHDC1	ENSG00000126705	Transcript	ENST00000673934.1	protein_coding	-	3./8	-	-	-	-	-	-	-	-	-	-1	-	HGNC	HGNC:25230	NM_001371928.1	-	-	P1	-	-	-	-	-	-	-	-	-	-	-	-
3782	1:27575667-27575667	-54.1667	regulatory_region_variant	-	-	RegulatoryFeature	ENSR00000351837	promoter	-	-	-	-	-	-	-	-	-	-	-	-	-	-	-	-	-	-	-	-	-	-	-	-	-	-	-	-	-	-	-
3782	1:27575667-27575667	-54.1667	regulatory_region_variant	-	-	RegulatoryFeature	ENSR00000351845	CTCF_binding_site	-	-	-	-	-	-	-	-	-	-	-	-	-	-	-	-	-	-	-	-	-	-	-	-	-	-	-	-	-	-	-
3782	1:27575667-27575667	-54.1667	TF_binding_site_variant	-	-	MotifFeature	ENSM00208660745	-	-	-	-	-	-	-	-	-	-	-	-	-1	-	-	-	-	-	-	-	-	-	-	-	-	-	-	ENSPFM0565	1	N	0.003	TEAD4::MAX
3782	1:27575667-27575667	-54.1667	TF_binding_site_variant	-	-	MotifFeature	ENSM00208537588	-	-	-	-	-	-	-	-	-	-	-	-	1	-	-	-	-	-	-	-	-	-	-	-	-	-	-	ENSPFM0555	19	N	-0.008	TEAD4::HES7
3782	1:27575667-27575667	-54.1667	TF_binding_site_variant	-	-	MotifFeature	ENSM00211264235	-	-	-	-	-	-	-	-	-	-	-	-	1	-	-	-	-	-	-	-	-	-	-	-	-	-	-	ENSPFM0548	19	N	-0.008	TEAD4::FOXI1
3782	1:27575667-27575667	-54.1667	TF_binding_site_variant	-	-	MotifFeature	ENSM00493235123	-	-	-	-	-	-	-	-	-	-	-	-	-1	-	-	-	-	-	-	-	-	-	-	-	-	-	-	ENSPFM0595	1	N	0	TFAP2C::MAX
3782	1:27575667-27575667	-54.1667	TF_binding_site_variant	-	-	MotifFeature	ENSM00211344265	-	-	-	-	-	-	-	-	-	-	-	-	-1	-	-	-	-	-	-	-	-	-	-	-	-	-	-	ENSPFM0577	1	N	-0.007	TEAD4::SOX6
3791	1:27615047-27615047	100	intron_variant	FGR	ENSG00000000938	Transcript	ENST00000374003.7	protein_coding	-	9./12	-	-	-	-	-	-	-	-	-	-1	-	HGNC	HGNC:3697	-	-	2	P1	-	-	-	-	-	-	-	-	-	-	-	-
3791	1:27615047-27615047	100	intron_variant	FGR	ENSG00000000938	Transcript	ENST00000374004.5	protein_coding	-	7./10	-	-	-	-	-	-	-	-	-	-1	-	HGNC	HGNC:3697	-	-	1	P1	-	-	-	-	-	-	-	-	-	-	-	-
3791	1:27615047-27615047	100	intron_variant	FGR	ENSG00000000938	Transcript	ENST00000374005.8	protein_coding	-	9./12	-	-	-	-	-	-	-	-	-	-1	-	HGNC	HGNC:3697	NM_005248.3	-	1	P1	-	-	-	-	-	-	-	-	-	-	-	-
3791	1:27615047-27615047	100	intron_variant	FGR	ENSG00000000938	Transcript	ENST00000399173.5	protein_coding	-	9./12	-	-	-	-	-	-	-	-	-	-1	-	HGNC	HGNC:3697	-	-	5	P1	-	-	-	-	-	-	-	-	-	-	-	-
3791	1:27615047-27615047	100	downstream_gene_variant	FGR	ENSG00000000938	Transcript	ENST00000457296.5	protein_coding	-	-	-	-	-	-	-	-	-	-	467	-1	cds_end_NF	HGNC	HGNC:3697	-	-	5	-	-	-	-	-	-	-	-	-	-	-	-	-
3791	1:27615047-27615047	100	regulatory_region_variant	-	-	RegulatoryFeature	ENSR00000921733	promoter	-	-	-	-	-	-	-	-	-	-	-	-	-	-	-	-	-	-	-	-	-	-	-	-	-	-	-	-	-	-	-
3791	1:27615047-27615047	100	TF_binding_site_variant	-	-	MotifFeature	ENSM00526322813	-	-	-	-	-	-	-	-	-	-	-	-	1	-	-	-	-	-	-	-	-	-	-	-	-	-	-	ENSPFM0597	8	N	-0.016	TFAP2C::MAX
3795	1:27634286-27634286	46.1538	intron_variant	FGR	ENSG00000000938	Transcript	ENST00000374005.8	protein_coding	-	1./12	-	-	-	-	-	-	-	-	-	-1	-	HGNC	HGNC:3697	NM_005248.3	-	1	P1	-	-	-	-	-	-	-	-	-	-	-	-
3795	1:27634286-27634286	46.1538	intron_variant,non_coding_transcript_variant	FGR	ENSG00000000938	Transcript	ENST00000475472.5	processed_transcript	-	1./2	-	-	-	-	-	-	-	-	-	-1	-	HGNC	HGNC:3697	-	-	2	-	-	-	-	-	-	-	-	-	-	-	-	-
3795	1:27634286-27634286	46.1538	regulatory_region_variant	-	-	RegulatoryFeature	ENSR00000921730	promoter	-	-	-	-	-	-	-	-	-	-	-	-	-	-	-	-	-	-	-	-	-	-	-	-	-	-	-	-	-	-	-
3930	1:29122371-29122371	41.7293	downstream_gene_variant	EPB41	ENSG00000159023	Transcript	ENST00000343067.9	protein_coding	-	-	-	-	-	-	-	-	-	-	2330	1	-	HGNC	HGNC:3377	NM_001376013.1	-	5	A2	-	-	-	-	-	-	-	-	-	-	-	-
3930	1:29122371-29122371	41.7293	downstream_gene_variant	EPB41	ENSG00000159023	Transcript	ENST00000373798.5	protein_coding	-	-	-	-	-	-	-	-	-	-	2325	1	-	HGNC	HGNC:3377	-	-	5	A2	-	-	-	-	-	-	-	-	-	-	-	-
3930	1:29122371-29122371	41.7293	5_prime_UTR_variant	TMEM200B	ENSG00000253304	Transcript	ENST00000420504.2	protein_coding	1./2	-	-	-	131	-	-	-	-	-	-	-1	-	HGNC	HGNC:33785	-	-	1	P1	-	-	-	-	-	-	-	-	-	-	-	-
3930	1:29122371-29122371	41.7293	downstream_gene_variant	EPB41	ENSG00000159023	Transcript	ENST00000460378.1	retained_intron	-	-	-	-	-	-	-	-	-	-	2333	1	-	HGNC	HGNC:3377	-	-	1	-	-	-	-	-	-	-	-	-	-	-	-	-
3930	1:29122371-29122371	41.7293	intron_variant	TMEM200B	ENSG00000253304	Transcript	ENST00000521452.2	protein_coding	-	1./1	-	-	-	-	-	-	-	-	-	-1	-	HGNC	HGNC:33785	NM_001003682.4	-	1	P1	-	-	-	-	-	-	-	-	-	-	-	-
3930	1:29122371-29122371	41.7293	downstream_gene_variant	EPB41	ENSG00000159023	Transcript	ENST00000642937.2	protein_coding	-	-	-	-	-	-	-	-	-	-	2330	1	-	HGNC	HGNC:3377	-	-	-	A2	-	-	-	-	-	-	-	-	-	-	-	-
3930	1:29122371-29122371	41.7293	downstream_gene_variant	EPB41	ENSG00000159023	Transcript	ENST00000647103.1	protein_coding	-	-	-	-	-	-	-	-	-	-	2330	1	-	HGNC	HGNC:3377	-	-	-	P2	-	-	-	-	-	-	-	-	-	-	-	-
3930	1:29122371-29122371	41.7293	downstream_gene_variant	EPB41	ENSG00000159023	Transcript	ENST00000649717.1	protein_coding	-	-	-	-	-	-	-	-	-	-	3525	1	-	HGNC	HGNC:3377	-	-	-	-	-	-	-	-	-	-	-	-	-	-	-	-
3930	1:29122371-29122371	41.7293	regulatory_region_variant	-	-	RegulatoryFeature	ENSR00000003931	promoter	-	-	-	-	-	-	-	-	-	-	-	-	-	-	-	-	-	-	-	-	-	-	-	-	-	-	-	-	-	-	-
4007	1:30908037-30908037	-35.8491	intron_variant	SDC3	ENSG00000162512	Transcript	ENST00000339394.7	protein_coding	-	1./4	-	-	-	-	-	-	-	-	-	-1	-	HGNC	HGNC:10660	NM_014654.4	-	1	P2	-	-	-	-	-	-	-	-	-	-	-	-
4007	1:30908037-30908037	-35.8491	regulatory_region_variant	-	-	RegulatoryFeature	ENSR00000004116	promoter	-	-	-	-	-	-	-	-	-	-	-	-	-	-	-	-	-	-	-	-	-	-	-	-	-	-	-	-	-	-	-
4048	1:31414156-31414156	100	intron_variant	SERINC2	ENSG00000168528	Transcript	ENST00000373709.8	protein_coding	-	1./9	-	-	-	-	-	-	-	-	-	1	-	HGNC	HGNC:23231	NM_178865.5	-	1	P1	-	-	-	-	-	-	-	-	-	-	-	-
4048	1:31414156-31414156	100	intron_variant	SERINC2	ENSG00000168528	Transcript	ENST00000373710.5	protein_coding	-	2./10	-	-	-	-	-	-	-	-	-	1	-	HGNC	HGNC:23231	-	-	2	-	-	-	-	-	-	-	-	-	-	-	-	-
4048	1:31414156-31414156	100	intron_variant,non_coding_transcript_variant	SERINC2	ENSG00000168528	Transcript	ENST00000487207.5	processed_transcript	-	1./4	-	-	-	-	-	-	-	-	-	1	-	HGNC	HGNC:23231	-	-	2	-	-	-	-	-	-	-	-	-	-	-	-	-
4048	1:31414156-31414156	100	non_coding_transcript_exon_variant	SERINC2	ENSG00000168528	Transcript	ENST00000491976.1	processed_transcript	1./11	-	-	-	344	-	-	-	-	-	-	1	-	HGNC	HGNC:23231	-	-	2	-	-	-	-	-	-	-	-	-	-	-	-	-
4048	1:31414156-31414156	100	intron_variant	SERINC2	ENSG00000168528	Transcript	ENST00000536384.2	protein_coding	-	1./9	-	-	-	-	-	-	-	-	-	1	-	HGNC	HGNC:23231	-	-	2	-	-	-	-	-	-	-	-	-	-	-	-	-
4048	1:31414156-31414156	100	intron_variant	SERINC2	ENSG00000168528	Transcript	ENST00000536859.5	protein_coding	-	1./9	-	-	-	-	-	-	-	-	-	1	-	HGNC	HGNC:23231	-	-	2	-	-	-	-	-	-	-	-	-	-	-	-	-
4048	1:31414156-31414156	100	regulatory_region_variant	-	-	RegulatoryFeature	ENSR00001166989	promoter	-	-	-	-	-	-	-	-	-	-	-	-	-	-	-	-	-	-	-	-	-	-	-	-	-	-	-	-	-	-	-
4216	1:32753892-32753892	-41.6667	upstream_gene_variant	KIAA1522	ENSG00000162522	Transcript	ENST00000373481.7	protein_coding	-	-	-	-	-	-	-	-	-	-	129	1	-	HGNC	HGNC:29301	-	-	2	A2	-	-	-	-	-	-	-	-	-	-	-	-
4216	1:32753892-32753892	-41.6667	intron_variant	KIAA1522	ENSG00000162522	Transcript	ENST00000401073.7	protein_coding	-	1./6	-	-	-	-	-	-	-	-	-	1	-	HGNC	HGNC:29301	NM_020888.3	-	2	P3	-	-	-	-	-	-	-	-	-	-	-	-
4216	1:32753892-32753892	-41.6667	upstream_gene_variant	KIAA1522	ENSG00000162522	Transcript	ENST00000468130.1	retained_intron	-	-	-	-	-	-	-	-	-	-	127	1	-	HGNC	HGNC:29301	-	-	2	-	-	-	-	-	-	-	-	-	-	-	-	-
4216	1:32753892-32753892	-41.6667	regulatory_region_variant	-	-	RegulatoryFeature	ENSR00000004402	promoter	-	-	-	-	-	-	-	-	-	-	-	-	-	-	-	-	-	-	-	-	-	-	-	-	-	-	-	-	-	-	-
4264	1:33051324-33051324	-26.6667	intron_variant,non_coding_transcript_variant	AK2	ENSG00000004455	Transcript	ENST00000548559.1	processed_transcript	-	2./4	-	-	-	-	-	-	-	-	-	-1	-	HGNC	HGNC:362	-	-	4	-	-	-	-	-	-	-	-	-	-	-	-	-
4349	1:34793012-34793012	-61.9754	5_prime_UTR_variant	GJA4	ENSG00000187513	Transcript	ENST00000342280.5	protein_coding	1./2	-	-	-	14	-	-	-	-	-	-	1	-	HGNC	HGNC:4278	NM_002060.3	-	1	P1	-	-	-	-	-	-	-	-	-	-	-	-
4349	1:34793012-34793012	-61.9754	intron_variant,NMD_transcript_variant	SMIM12	ENSG00000163866	Transcript	ENST00000426886.1	nonsense_mediated_decay	-	2./4	-	-	-	-	-	-	-	-	-	-1	-	HGNC	HGNC:25154	-	-	1	-	-	-	-	-	-	-	-	-	-	-	-	-
4349	1:34793012-34793012	-61.9754	5_prime_UTR_variant	GJA4	ENSG00000187513	Transcript	ENST00000450137.1	protein_coding	1./2	-	-	-	14	-	-	-	-	-	-	1	cds_end_NF	HGNC	HGNC:4278	-	-	2	-	-	-	-	-	-	-	-	-	-	-	-	-
4349	1:34793012-34793012	-61.9754	upstream_gene_variant	-	ENSG00000255811	Transcript	ENST00000542839.1	lncRNA	-	-	-	-	-	-	-	-	-	-	4915	-1	-	-	-	-	-	5	-	-	-	-	-	-	-	-	-	-	-	-	-
4349	1:34793012-34793012	-61.9754	regulatory_region_variant	-	-	RegulatoryFeature	ENSR00000353546	promoter	-	-	-	-	-	-	-	-	-	-	-	-	-	-	-	-	-	-	-	-	-	-	-	-	-	-	-	-	-	-	-
4369	1:34929220-34929220	-85.7143	intron_variant	DLGAP3	ENSG00000116544	Transcript	ENST00000373347.6	protein_coding	-	1./11	-	-	-	-	-	-	-	-	-	-1	-	HGNC	HGNC:30368	NM_001080418.3	-	5	P1	-	-	-	-	-	-	-	-	-	-	-	-
4369	1:34929220-34929220	-85.7143	upstream_gene_variant	DLGAP3	ENSG00000116544	Transcript	ENST00000495979.1	processed_transcript	-	-	-	-	-	-	-	-	-	-	3726	-1	-	HGNC	HGNC:30368	-	-	3	-	-	-	-	-	-	-	-	-	-	-	-	-
4369	1:34929220-34929220	-85.7143	regulatory_region_variant	-	-	RegulatoryFeature	ENSR00000004622	promoter	-	-	-	-	-	-	-	-	-	-	-	-	-	-	-	-	-	-	-	-	-	-	-	-	-	-	-	-	-	-	-
4502	1:36306691-36306691	100	downstream_gene_variant	THRAP3	ENSG00000054118	Transcript	ENST00000354618.10	protein_coding	-	-	-	-	-	-	-	-	-	-	1334	1	-	HGNC	HGNC:22964	NM_005119.4	-	1	P2	-	-	-	-	-	-	-	-	-	-	-	-
4502	1:36306691-36306691	100	missense_variant	SH3D21	ENSG00000214193	Transcript	ENST00000453908.8	protein_coding	2./16	-	-	-	151	98	33	A./V	gCg./gTg	-	-	1	-	HGNC	HGNC:26236	NM_001162530.2	-	5	P1	tolerated(0.06)	benign(0.263)	-	-	-	-	-	-	-	-	-	-
4502	1:36306691-36306691	100	downstream_gene_variant	THRAP3	ENSG00000054118	Transcript	ENST00000469141.6	protein_coding	-	-	-	-	-	-	-	-	-	-	2543	1	-	HGNC	HGNC:22964	-	-	1	P2	-	-	-	-	-	-	-	-	-	-	-	-
4502	1:36306691-36306691	100	upstream_gene_variant	SH3D21	ENSG00000214193	Transcript	ENST00000480549.6	nonsense_mediated_decay	-	-	-	-	-	-	-	-	-	-	426	1	-	HGNC	HGNC:26236	-	-	2	-	-	-	-	-	-	-	-	-	-	-	-	-
4502	1:36306691-36306691	100	upstream_gene_variant	SH3D21	ENSG00000214193	Transcript	ENST00000496636.1	processed_transcript	-	-	-	-	-	-	-	-	-	-	437	1	-	HGNC	HGNC:26236	-	-	3	-	-	-	-	-	-	-	-	-	-	-	-	-
4502	1:36306691-36306691	100	upstream_gene_variant	SH3D21	ENSG00000214193	Transcript	ENST00000505871.7	protein_coding	-	-	-	-	-	-	-	-	-	-	419	1	-	HGNC	HGNC:26236	-	-	2	-	-	-	-	-	-	-	-	-	-	-	-	-
4502	1:36306691-36306691	100	downstream_gene_variant	THRAP3	ENSG00000054118	Transcript	ENST00000648638.1	protein_coding	-	-	-	-	-	-	-	-	-	-	1334	1	-	HGNC	HGNC:22964	-	-	-	A2	-	-	-	-	-	-	-	-	-	-	-	-
4502	1:36306691-36306691	100	regulatory_region_variant	-	-	RegulatoryFeature	ENSR00000004791	promoter	-	-	-	-	-	-	-	-	-	-	-	-	-	-	-	-	-	-	-	-	-	-	-	-	-	-	-	-	-	-	-
4530	1:36385652-36385652	-25	intron_variant	STK40	ENSG00000196182	Transcript	ENST00000373129.7	protein_coding	-	1./11	-	-	-	-	-	-	-	-	-	-1	-	HGNC	HGNC:21373	-	-	1	P2	-	-	-	-	-	-	-	-	-	-	-	-
4530	1:36385652-36385652	-25	intron_variant	STK40	ENSG00000196182	Transcript	ENST00000373130.7	protein_coding	-	1./10	-	-	-	-	-	-	-	-	-	-1	-	HGNC	HGNC:21373	-	-	1	A1	-	-	-	-	-	-	-	-	-	-	-	-
4530	1:36385652-36385652	-25	intron_variant	STK40	ENSG00000196182	Transcript	ENST00000373132.4	protein_coding	-	1./10	-	-	-	-	-	-	-	-	-	-1	-	HGNC	HGNC:21373	NM_001282547.2	-	1	P2	-	-	-	-	-	-	-	-	-	-	-	-
4530	1:36385652-36385652	-25	intron_variant,non_coding_transcript_variant	STK40	ENSG00000196182	Transcript	ENST00000460017.1	processed_transcript	-	1./2	-	-	-	-	-	-	-	-	-	-1	-	HGNC	HGNC:21373	-	-	5	-	-	-	-	-	-	-	-	-	-	-	-	-
4530	1:36385652-36385652	-25	intron_variant,non_coding_transcript_variant	STK40	ENSG00000196182	Transcript	ENST00000482458.1	processed_transcript	-	1./5	-	-	-	-	-	-	-	-	-	-1	-	HGNC	HGNC:21373	-	-	3	-	-	-	-	-	-	-	-	-	-	-	-	-
4530	1:36385652-36385652	-25	regulatory_region_variant	-	-	RegulatoryFeature	ENSR00000004803	promoter	-	-	-	-	-	-	-	-	-	-	-	-	-	-	-	-	-	-	-	-	-	-	-	-	-	-	-	-	-	-	-
4557	1:37034265-37034265	28.5714	5_prime_UTR_variant	GRIK3	ENSG00000163873	Transcript	ENST00000373091.8	protein_coding	1./16	-	-	-	251	-	-	-	-	-	-	-1	-	HGNC	HGNC:4581	NM_000831.4	-	1	P1	-	-	-	-	-	-	-	-	-	-	-	-
4557	1:37034265-37034265	28.5714	upstream_gene_variant	GRIK3	ENSG00000163873	Transcript	ENST00000373093.4	protein_coding	-	-	-	-	-	-	-	-	-	-	136	-1	-	HGNC	HGNC:4581	-	-	1	-	-	-	-	-	-	-	-	-	-	-	-	-
4557	1:37034265-37034265	28.5714	regulatory_region_variant	-	-	RegulatoryFeature	ENSR00000354058	promoter	-	-	-	-	-	-	-	-	-	-	-	-	-	-	-	-	-	-	-	-	-	-	-	-	-	-	-	-	-	-	-
4585	1:37634503-37634503	-29.2683	intron_variant	RSPO1	ENSG00000169218	Transcript	ENST00000356545.7	protein_coding	-	1./6	-	-	-	-	-	-	-	-	-	-1	-	HGNC	HGNC:21679	NM_001242908.2	-	1	P1	-	-	-	-	-	-	-	-	-	-	-	-
4585	1:37634503-37634503	-29.2683	intron_variant	RSPO1	ENSG00000169218	Transcript	ENST00000401068.1	protein_coding	-	1./7	-	-	-	-	-	-	-	-	-	-1	-	HGNC	HGNC:21679	-	-	1	P1	-	-	-	-	-	-	-	-	-	-	-	-
4585	1:37634503-37634503	-29.2683	intron_variant	RSPO1	ENSG00000169218	Transcript	ENST00000612451.4	protein_coding	-	1./5	-	-	-	-	-	-	-	-	-	-1	-	HGNC	HGNC:21679	-	-	1	-	-	-	-	-	-	-	-	-	-	-	-	-
4585	1:37634503-37634503	-29.2683	intron_variant	RSPO1	ENSG00000169218	Transcript	ENST00000615459.4	protein_coding	-	1./6	-	-	-	-	-	-	-	-	-	-1	-	HGNC	HGNC:21679	-	-	2	-	-	-	-	-	-	-	-	-	-	-	-	-
4682	1:38578727-38578727	72.4138	intergenic_variant	-	-	-	-	-	-	-	-	-	-	-	-	-	-	-	-	-	-	-	-	-	-	-	-	-	-	-	-	-	-	-	-	-	-	-	-
4811	1:39692163-39692163	33.2707	upstream_gene_variant	HPCAL4	ENSG00000116983	Transcript	ENST00000372844.8	protein_coding	-	-	-	-	-	-	-	-	-	-	730	-1	-	HGNC	HGNC:18212	NM_016257.4	-	1	P1	-	-	-	-	-	-	-	-	-	-	-	-
4811	1:39692163-39692163	33.2707	upstream_gene_variant	PPIE	ENSG00000084072	Transcript	ENST00000470018.5	protein_coding	-	-	-	-	-	-	-	-	-	-	19	1	cds_end_NF	HGNC	HGNC:9258	-	-	5	-	-	-	-	-	-	-	-	-	-	-	-	-
4811	1:39692163-39692163	33.2707	upstream_gene_variant	HPCAL4	ENSG00000116983	Transcript	ENST00000612703.3	protein_coding	-	-	-	-	-	-	-	-	-	-	678	-1	-	HGNC	HGNC:18212	-	-	2	-	-	-	-	-	-	-	-	-	-	-	-	-
4811	1:39692163-39692163	33.2707	upstream_gene_variant	HPCAL4	ENSG00000116983	Transcript	ENST00000617690.2	protein_coding	-	-	-	-	-	-	-	-	-	-	678	-1	-	HGNC	HGNC:18212	-	-	5	P1	-	-	-	-	-	-	-	-	-	-	-	-
4811	1:39692163-39692163	33.2707	regulatory_region_variant	-	-	RegulatoryFeature	ENSR00000354673	promoter	-	-	-	-	-	-	-	-	-	-	-	-	-	-	-	-	-	-	-	-	-	-	-	-	-	-	-	-	-	-	-
4811	1:39692163-39692163	33.2707	TF_binding_site_variant	-	-	MotifFeature	ENSM00197035868	-	-	-	-	-	-	-	-	-	-	-	-	-1	-	-	-	-	-	-	-	-	-	-	-	-	-	-	ENSPFM0595	18	Y	-0.04	TFAP2C::MAX
4911	1:40508678-40508678	100	upstream_gene_variant	EXO5	ENSG00000164002	Transcript	ENST00000296380.9	protein_coding	-	-	-	-	-	-	-	-	-	-	83	1	-	HGNC	HGNC:26115	-	-	2	P1	-	-	-	-	-	-	-	-	-	-	-	-
4911	1:40508678-40508678	100	upstream_gene_variant	EXO5	ENSG00000164002	Transcript	ENST00000358527.6	protein_coding	-	-	-	-	-	-	-	-	-	-	63	1	-	HGNC	HGNC:26115	-	-	1	P1	-	-	-	-	-	-	-	-	-	-	-	-
4911	1:40508678-40508678	100	upstream_gene_variant	EXO5	ENSG00000164002	Transcript	ENST00000372703.1	protein_coding	-	-	-	-	-	-	-	-	-	-	69	1	-	HGNC	HGNC:26115	-	-	2	P1	-	-	-	-	-	-	-	-	-	-	-	-
4911	1:40508678-40508678	100	upstream_gene_variant	EXO5	ENSG00000164002	Transcript	ENST00000415550.6	protein_coding	-	-	-	-	-	-	-	-	-	-	89	1	-	HGNC	HGNC:26115	NM_001346953.2	-	2	P1	-	-	-	-	-	-	-	-	-	-	-	-
4911	1:40508678-40508678	100	upstream_gene_variant	EXO5	ENSG00000164002	Transcript	ENST00000418186.2	protein_coding	-	-	-	-	-	-	-	-	-	-	97	1	-	HGNC	HGNC:26115	-	-	3	P1	-	-	-	-	-	-	-	-	-	-	-	-
4911	1:40508678-40508678	100	upstream_gene_variant	EXO5	ENSG00000164002	Transcript	ENST00000419161.2	protein_coding	-	-	-	-	-	-	-	-	-	-	128	1	-	HGNC	HGNC:26115	-	-	3	P1	-	-	-	-	-	-	-	-	-	-	-	-
4911	1:40508678-40508678	100	upstream_gene_variant	EXO5	ENSG00000164002	Transcript	ENST00000420209.2	protein_coding	-	-	-	-	-	-	-	-	-	-	76	1	-	HGNC	HGNC:26115	-	-	2	P1	-	-	-	-	-	-	-	-	-	-	-	-
4911	1:40508678-40508678	100	upstream_gene_variant	EXO5	ENSG00000164002	Transcript	ENST00000432259.6	protein_coding	-	-	-	-	-	-	-	-	-	-	89	1	-	HGNC	HGNC:26115	-	-	3	P1	-	-	-	-	-	-	-	-	-	-	-	-
4911	1:40508678-40508678	100	upstream_gene_variant	EXO5	ENSG00000164002	Transcript	ENST00000443729.6	protein_coding	-	-	-	-	-	-	-	-	-	-	120	1	-	HGNC	HGNC:26115	-	-	3	P1	-	-	-	-	-	-	-	-	-	-	-	-
4911	1:40508678-40508678	100	upstream_gene_variant	EXO5-DT	ENSG00000238287	Transcript	ENST00000450713.1	lncRNA	-	-	-	-	-	-	-	-	-	-	17	-1	-	HGNC	HGNC:55647	-	-	3	-	-	-	-	-	-	-	-	-	-	-	-	-
4911	1:40508678-40508678	100	upstream_gene_variant	EXO5	ENSG00000164002	Transcript	ENST00000471429.1	processed_transcript	-	-	-	-	-	-	-	-	-	-	407	1	-	HGNC	HGNC:26115	-	-	3	-	-	-	-	-	-	-	-	-	-	-	-	-
4911	1:40508678-40508678	100	upstream_gene_variant	EXO5	ENSG00000164002	Transcript	ENST00000682383.1	protein_coding	-	-	-	-	-	-	-	-	-	-	83	1	-	HGNC	HGNC:26115	-	-	-	P1	-	-	-	-	-	-	-	-	-	-	-	-
4911	1:40508678-40508678	100	regulatory_region_variant	-	-	RegulatoryFeature	ENSR00000005219	promoter	-	-	-	-	-	-	-	-	-	-	-	-	-	-	-	-	-	-	-	-	-	-	-	-	-	-	-	-	-	-	-
4911	1:40508678-40508678	100	TF_binding_site_variant	-	-	MotifFeature	ENSM00200473768	-	-	-	-	-	-	-	-	-	-	-	-	-1	-	-	-	-	-	-	-	-	-	-	-	-	-	-	ENSPFM0238	4	Y	0.051	GCM1::MAX
4911	1:40508678-40508678	100	TF_binding_site_variant	-	-	MotifFeature	ENSM00192100614	-	-	-	-	-	-	-	-	-	-	-	-	1	-	-	-	-	-	-	-	-	-	-	-	-	-	-	ENSPFM0071	7	N	0.014	E2F1::HES7,E2F3::HES7
4911	1:40508678-40508678	100	TF_binding_site_variant	-	-	MotifFeature	ENSM00193081326	-	-	-	-	-	-	-	-	-	-	-	-	1	-	-	-	-	-	-	-	-	-	-	-	-	-	-	ENSPFM0072	5	Y	-0.045	E2F1::HES7
4911	1:40508678-40508678	100	TF_binding_site_variant	-	-	MotifFeature	ENSM00205944166	-	-	-	-	-	-	-	-	-	-	-	-	-1	-	-	-	-	-	-	-	-	-	-	-	-	-	-	ENSPFM0073	13	N	-0.006	E2F1::NHLH1
4912	1:40508695-40508695	100	upstream_gene_variant	EXO5	ENSG00000164002	Transcript	ENST00000296380.9	protein_coding	-	-	-	-	-	-	-	-	-	-	66	1	-	HGNC	HGNC:26115	-	-	2	P1	-	-	-	-	-	-	-	-	-	-	-	-
4912	1:40508695-40508695	100	upstream_gene_variant	EXO5	ENSG00000164002	Transcript	ENST00000358527.6	protein_coding	-	-	-	-	-	-	-	-	-	-	46	1	-	HGNC	HGNC:26115	-	-	1	P1	-	-	-	-	-	-	-	-	-	-	-	-
4912	1:40508695-40508695	100	upstream_gene_variant	EXO5	ENSG00000164002	Transcript	ENST00000372703.1	protein_coding	-	-	-	-	-	-	-	-	-	-	52	1	-	HGNC	HGNC:26115	-	-	2	P1	-	-	-	-	-	-	-	-	-	-	-	-
4912	1:40508695-40508695	100	upstream_gene_variant	EXO5	ENSG00000164002	Transcript	ENST00000415550.6	protein_coding	-	-	-	-	-	-	-	-	-	-	72	1	-	HGNC	HGNC:26115	NM_001346953.2	-	2	P1	-	-	-	-	-	-	-	-	-	-	-	-
4912	1:40508695-40508695	100	upstream_gene_variant	EXO5	ENSG00000164002	Transcript	ENST00000418186.2	protein_coding	-	-	-	-	-	-	-	-	-	-	80	1	-	HGNC	HGNC:26115	-	-	3	P1	-	-	-	-	-	-	-	-	-	-	-	-
4912	1:40508695-40508695	100	upstream_gene_variant	EXO5	ENSG00000164002	Transcript	ENST00000419161.2	protein_coding	-	-	-	-	-	-	-	-	-	-	111	1	-	HGNC	HGNC:26115	-	-	3	P1	-	-	-	-	-	-	-	-	-	-	-	-
4912	1:40508695-40508695	100	upstream_gene_variant	EXO5	ENSG00000164002	Transcript	ENST00000420209.2	protein_coding	-	-	-	-	-	-	-	-	-	-	59	1	-	HGNC	HGNC:26115	-	-	2	P1	-	-	-	-	-	-	-	-	-	-	-	-
4912	1:40508695-40508695	100	upstream_gene_variant	EXO5	ENSG00000164002	Transcript	ENST00000432259.6	protein_coding	-	-	-	-	-	-	-	-	-	-	72	1	-	HGNC	HGNC:26115	-	-	3	P1	-	-	-	-	-	-	-	-	-	-	-	-
4912	1:40508695-40508695	100	upstream_gene_variant	EXO5	ENSG00000164002	Transcript	ENST00000443729.6	protein_coding	-	-	-	-	-	-	-	-	-	-	103	1	-	HGNC	HGNC:26115	-	-	3	P1	-	-	-	-	-	-	-	-	-	-	-	-
4912	1:40508695-40508695	100	upstream_gene_variant	EXO5-DT	ENSG00000238287	Transcript	ENST00000450713.1	lncRNA	-	-	-	-	-	-	-	-	-	-	34	-1	-	HGNC	HGNC:55647	-	-	3	-	-	-	-	-	-	-	-	-	-	-	-	-
4912	1:40508695-40508695	100	upstream_gene_variant	EXO5	ENSG00000164002	Transcript	ENST00000471429.1	processed_transcript	-	-	-	-	-	-	-	-	-	-	390	1	-	HGNC	HGNC:26115	-	-	3	-	-	-	-	-	-	-	-	-	-	-	-	-
4912	1:40508695-40508695	100	upstream_gene_variant	EXO5	ENSG00000164002	Transcript	ENST00000682383.1	protein_coding	-	-	-	-	-	-	-	-	-	-	66	1	-	HGNC	HGNC:26115	-	-	-	P1	-	-	-	-	-	-	-	-	-	-	-	-
4912	1:40508695-40508695	100	regulatory_region_variant	-	-	RegulatoryFeature	ENSR00000005219	promoter	-	-	-	-	-	-	-	-	-	-	-	-	-	-	-	-	-	-	-	-	-	-	-	-	-	-	-	-	-	-	-
4912	1:40508695-40508695	100	TF_binding_site_variant	-	-	MotifFeature	ENSM00523436773	-	-	-	-	-	-	-	-	-	-	-	-	1	-	-	-	-	-	-	-	-	-	-	-	-	-	-	ENSPFM0128	3	N	-0.043	ESRRB,ESRRA,ESRRG
4912	1:40508695-40508695	100	TF_binding_site_variant	-	-	MotifFeature	ENSM00200809272	-	-	-	-	-	-	-	-	-	-	-	-	1	-	-	-	-	-	-	-	-	-	-	-	-	-	-	ENSPFM0239	5	Y	-0.033	GCM1::MAX
4913	1:40508730-40508730	100	upstream_gene_variant	EXO5	ENSG00000164002	Transcript	ENST00000296380.9	protein_coding	-	-	-	-	-	-	-	-	-	-	31	1	-	HGNC	HGNC:26115	-	-	2	P1	-	-	-	-	-	-	-	-	-	-	-	-
4913	1:40508730-40508730	100	upstream_gene_variant	EXO5	ENSG00000164002	Transcript	ENST00000358527.6	protein_coding	-	-	-	-	-	-	-	-	-	-	11	1	-	HGNC	HGNC:26115	-	-	1	P1	-	-	-	-	-	-	-	-	-	-	-	-
4913	1:40508730-40508730	100	upstream_gene_variant	EXO5	ENSG00000164002	Transcript	ENST00000372703.1	protein_coding	-	-	-	-	-	-	-	-	-	-	17	1	-	HGNC	HGNC:26115	-	-	2	P1	-	-	-	-	-	-	-	-	-	-	-	-
4913	1:40508730-40508730	100	upstream_gene_variant	EXO5	ENSG00000164002	Transcript	ENST00000415550.6	protein_coding	-	-	-	-	-	-	-	-	-	-	37	1	-	HGNC	HGNC:26115	NM_001346953.2	-	2	P1	-	-	-	-	-	-	-	-	-	-	-	-
4913	1:40508730-40508730	100	upstream_gene_variant	EXO5	ENSG00000164002	Transcript	ENST00000418186.2	protein_coding	-	-	-	-	-	-	-	-	-	-	45	1	-	HGNC	HGNC:26115	-	-	3	P1	-	-	-	-	-	-	-	-	-	-	-	-
4913	1:40508730-40508730	100	upstream_gene_variant	EXO5	ENSG00000164002	Transcript	ENST00000419161.2	protein_coding	-	-	-	-	-	-	-	-	-	-	76	1	-	HGNC	HGNC:26115	-	-	3	P1	-	-	-	-	-	-	-	-	-	-	-	-
4913	1:40508730-40508730	100	upstream_gene_variant	EXO5	ENSG00000164002	Transcript	ENST00000420209.2	protein_coding	-	-	-	-	-	-	-	-	-	-	24	1	-	HGNC	HGNC:26115	-	-	2	P1	-	-	-	-	-	-	-	-	-	-	-	-
4913	1:40508730-40508730	100	upstream_gene_variant	EXO5	ENSG00000164002	Transcript	ENST00000432259.6	protein_coding	-	-	-	-	-	-	-	-	-	-	37	1	-	HGNC	HGNC:26115	-	-	3	P1	-	-	-	-	-	-	-	-	-	-	-	-
4913	1:40508730-40508730	100	upstream_gene_variant	EXO5	ENSG00000164002	Transcript	ENST00000443729.6	protein_coding	-	-	-	-	-	-	-	-	-	-	68	1	-	HGNC	HGNC:26115	-	-	3	P1	-	-	-	-	-	-	-	-	-	-	-	-
4913	1:40508730-40508730	100	upstream_gene_variant	EXO5-DT	ENSG00000238287	Transcript	ENST00000450713.1	lncRNA	-	-	-	-	-	-	-	-	-	-	69	-1	-	HGNC	HGNC:55647	-	-	3	-	-	-	-	-	-	-	-	-	-	-	-	-
4913	1:40508730-40508730	100	upstream_gene_variant	EXO5	ENSG00000164002	Transcript	ENST00000471429.1	processed_transcript	-	-	-	-	-	-	-	-	-	-	355	1	-	HGNC	HGNC:26115	-	-	3	-	-	-	-	-	-	-	-	-	-	-	-	-
4913	1:40508730-40508730	100	upstream_gene_variant	EXO5	ENSG00000164002	Transcript	ENST00000682383.1	protein_coding	-	-	-	-	-	-	-	-	-	-	31	1	-	HGNC	HGNC:26115	-	-	-	P1	-	-	-	-	-	-	-	-	-	-	-	-
4913	1:40508730-40508730	100	regulatory_region_variant	-	-	RegulatoryFeature	ENSR00000005219	promoter	-	-	-	-	-	-	-	-	-	-	-	-	-	-	-	-	-	-	-	-	-	-	-	-	-	-	-	-	-	-	-
4913	1:40508730-40508730	100	TF_binding_site_variant	-	-	MotifFeature	ENSM00000431593	-	-	-	-	-	-	-	-	-	-	-	-	1	-	-	-	-	-	-	-	-	-	-	-	-	-	-	ENSPFM0217	7	N	-0.015	GCM1::ELF1
4913	1:40508730-40508730	100	TF_binding_site_variant	-	-	MotifFeature	ENSM00201626334	-	-	-	-	-	-	-	-	-	-	-	-	-1	-	-	-	-	-	-	-	-	-	-	-	-	-	-	ENSPFM0596	7	N	-0.017	TFAP2C::MAX
4913	1:40508730-40508730	100	TF_binding_site_variant	-	-	MotifFeature	ENSM00201319690	-	-	-	-	-	-	-	-	-	-	-	-	-1	-	-	-	-	-	-	-	-	-	-	-	-	-	-	ENSPFM0598	29	Y	-0.039	TFAP2C::MAX
4915	1:40508981-40508981	44.6429	intron_variant	EXO5	ENSG00000164002	Transcript	ENST00000296380.9	protein_coding	-	1./2	-	-	-	-	-	-	-	-	-	1	-	HGNC	HGNC:26115	-	-	2	P1	-	-	-	-	-	-	-	-	-	-	-	-
4915	1:40508981-40508981	44.6429	intron_variant	EXO5	ENSG00000164002	Transcript	ENST00000358527.6	protein_coding	-	1./3	-	-	-	-	-	-	-	-	-	1	-	HGNC	HGNC:26115	-	-	1	P1	-	-	-	-	-	-	-	-	-	-	-	-
4915	1:40508981-40508981	44.6429	5_prime_UTR_variant	EXO5	ENSG00000164002	Transcript	ENST00000372703.1	protein_coding	1./2	-	-	-	235	-	-	-	-	-	-	1	-	HGNC	HGNC:26115	-	-	2	P1	-	-	-	-	-	-	-	-	-	-	-	-
4915	1:40508981-40508981	44.6429	intron_variant	EXO5	ENSG00000164002	Transcript	ENST00000415550.6	protein_coding	-	1./3	-	-	-	-	-	-	-	-	-	1	-	HGNC	HGNC:26115	NM_001346953.2	-	2	P1	-	-	-	-	-	-	-	-	-	-	-	-
4915	1:40508981-40508981	44.6429	intron_variant	EXO5	ENSG00000164002	Transcript	ENST00000418186.2	protein_coding	-	1./1	-	-	-	-	-	-	-	-	-	1	-	HGNC	HGNC:26115	-	-	3	P1	-	-	-	-	-	-	-	-	-	-	-	-
4915	1:40508981-40508981	44.6429	intron_variant	EXO5	ENSG00000164002	Transcript	ENST00000419161.2	protein_coding	-	1./1	-	-	-	-	-	-	-	-	-	1	-	HGNC	HGNC:26115	-	-	3	P1	-	-	-	-	-	-	-	-	-	-	-	-
4915	1:40508981-40508981	44.6429	intron_variant	EXO5	ENSG00000164002	Transcript	ENST00000420209.2	protein_coding	-	1./1	-	-	-	-	-	-	-	-	-	1	-	HGNC	HGNC:26115	-	-	2	P1	-	-	-	-	-	-	-	-	-	-	-	-
4915	1:40508981-40508981	44.6429	intron_variant	EXO5	ENSG00000164002	Transcript	ENST00000432259.6	protein_coding	-	1./3	-	-	-	-	-	-	-	-	-	1	-	HGNC	HGNC:26115	-	-	3	P1	-	-	-	-	-	-	-	-	-	-	-	-
4915	1:40508981-40508981	44.6429	intron_variant	EXO5	ENSG00000164002	Transcript	ENST00000443729.6	protein_coding	-	1./2	-	-	-	-	-	-	-	-	-	1	-	HGNC	HGNC:26115	-	-	3	P1	-	-	-	-	-	-	-	-	-	-	-	-
4915	1:40508981-40508981	44.6429	upstream_gene_variant	EXO5-DT	ENSG00000238287	Transcript	ENST00000450713.1	lncRNA	-	-	-	-	-	-	-	-	-	-	320	-1	-	HGNC	HGNC:55647	-	-	3	-	-	-	-	-	-	-	-	-	-	-	-	-
4915	1:40508981-40508981	44.6429	upstream_gene_variant	EXO5	ENSG00000164002	Transcript	ENST00000471429.1	processed_transcript	-	-	-	-	-	-	-	-	-	-	104	1	-	HGNC	HGNC:26115	-	-	3	-	-	-	-	-	-	-	-	-	-	-	-	-
4915	1:40508981-40508981	44.6429	intron_variant	EXO5	ENSG00000164002	Transcript	ENST00000682383.1	protein_coding	-	1./3	-	-	-	-	-	-	-	-	-	1	-	HGNC	HGNC:26115	-	-	-	P1	-	-	-	-	-	-	-	-	-	-	-	-
4915	1:40508981-40508981	44.6429	regulatory_region_variant	-	-	RegulatoryFeature	ENSR00000005219	promoter	-	-	-	-	-	-	-	-	-	-	-	-	-	-	-	-	-	-	-	-	-	-	-	-	-	-	-	-	-	-	-
4916	1:40509003-40509003	44.6429	intron_variant	EXO5	ENSG00000164002	Transcript	ENST00000296380.9	protein_coding	-	1./2	-	-	-	-	-	-	-	-	-	1	-	HGNC	HGNC:26115	-	-	2	P1	-	-	-	-	-	-	-	-	-	-	-	-
4916	1:40509003-40509003	44.6429	intron_variant	EXO5	ENSG00000164002	Transcript	ENST00000358527.6	protein_coding	-	1./3	-	-	-	-	-	-	-	-	-	1	-	HGNC	HGNC:26115	-	-	1	P1	-	-	-	-	-	-	-	-	-	-	-	-
4916	1:40509003-40509003	44.6429	5_prime_UTR_variant	EXO5	ENSG00000164002	Transcript	ENST00000372703.1	protein_coding	1./2	-	-	-	257	-	-	-	-	-	-	1	-	HGNC	HGNC:26115	-	-	2	P1	-	-	-	-	-	-	-	-	-	-	-	-
4916	1:40509003-40509003	44.6429	intron_variant	EXO5	ENSG00000164002	Transcript	ENST00000415550.6	protein_coding	-	1./3	-	-	-	-	-	-	-	-	-	1	-	HGNC	HGNC:26115	NM_001346953.2	-	2	P1	-	-	-	-	-	-	-	-	-	-	-	-
4916	1:40509003-40509003	44.6429	intron_variant	EXO5	ENSG00000164002	Transcript	ENST00000418186.2	protein_coding	-	1./1	-	-	-	-	-	-	-	-	-	1	-	HGNC	HGNC:26115	-	-	3	P1	-	-	-	-	-	-	-	-	-	-	-	-
4916	1:40509003-40509003	44.6429	intron_variant	EXO5	ENSG00000164002	Transcript	ENST00000419161.2	protein_coding	-	1./1	-	-	-	-	-	-	-	-	-	1	-	HGNC	HGNC:26115	-	-	3	P1	-	-	-	-	-	-	-	-	-	-	-	-
4916	1:40509003-40509003	44.6429	intron_variant	EXO5	ENSG00000164002	Transcript	ENST00000420209.2	protein_coding	-	1./1	-	-	-	-	-	-	-	-	-	1	-	HGNC	HGNC:26115	-	-	2	P1	-	-	-	-	-	-	-	-	-	-	-	-
4916	1:40509003-40509003	44.6429	intron_variant	EXO5	ENSG00000164002	Transcript	ENST00000432259.6	protein_coding	-	1./3	-	-	-	-	-	-	-	-	-	1	-	HGNC	HGNC:26115	-	-	3	P1	-	-	-	-	-	-	-	-	-	-	-	-
4916	1:40509003-40509003	44.6429	intron_variant	EXO5	ENSG00000164002	Transcript	ENST00000443729.6	protein_coding	-	1./2	-	-	-	-	-	-	-	-	-	1	-	HGNC	HGNC:26115	-	-	3	P1	-	-	-	-	-	-	-	-	-	-	-	-
4916	1:40509003-40509003	44.6429	upstream_gene_variant	EXO5-DT	ENSG00000238287	Transcript	ENST00000450713.1	lncRNA	-	-	-	-	-	-	-	-	-	-	342	-1	-	HGNC	HGNC:55647	-	-	3	-	-	-	-	-	-	-	-	-	-	-	-	-
4916	1:40509003-40509003	44.6429	upstream_gene_variant	EXO5	ENSG00000164002	Transcript	ENST00000471429.1	processed_transcript	-	-	-	-	-	-	-	-	-	-	82	1	-	HGNC	HGNC:26115	-	-	3	-	-	-	-	-	-	-	-	-	-	-	-	-
4916	1:40509003-40509003	44.6429	intron_variant	EXO5	ENSG00000164002	Transcript	ENST00000682383.1	protein_coding	-	1./3	-	-	-	-	-	-	-	-	-	1	-	HGNC	HGNC:26115	-	-	-	P1	-	-	-	-	-	-	-	-	-	-	-	-
4916	1:40509003-40509003	44.6429	regulatory_region_variant	-	-	RegulatoryFeature	ENSR00000005219	promoter	-	-	-	-	-	-	-	-	-	-	-	-	-	-	-	-	-	-	-	-	-	-	-	-	-	-	-	-	-	-	-
5105	1:43453638-43453638	-33.3333	non_coding_transcript_exon_variant	HYI	ENSG00000178922	Transcript	ENST00000372427.5	retained_intron	1./6	-	-	-	272	-	-	-	-	-	-	-1	-	HGNC	HGNC:26948	-	-	2	-	-	-	-	-	-	-	-	-	-	-	-	-
5105	1:43453638-43453638	-33.3333	synonymous_variant	HYI	ENSG00000178922	Transcript	ENST00000372430.9	protein_coding	1./8	-	-	-	294	156	52	A	gcG./gcA	-	-	-1	-	HGNC	HGNC:26948	NM_001190880.3	-	1	P1	-	-	-	-	-	-	-	-	-	-	-	-
5105	1:43453638-43453638	-33.3333	synonymous_variant	HYI	ENSG00000178922	Transcript	ENST00000372432.5	protein_coding	1./8	-	-	-	326	156	52	A	gcG./gcA	-	-	-1	-	HGNC	HGNC:26948	-	-	1	-	-	-	-	-	-	-	-	-	-	-	-	-
5105	1:43453638-43453638	-33.3333	synonymous_variant	HYI	ENSG00000178922	Transcript	ENST00000372433.5	protein_coding	1./8	-	-	-	79	81	27	A	gcG./gcA	-	-	-1	cds_start_NF	HGNC	HGNC:26948	-	-	5	-	-	-	-	-	-	-	-	-	-	-	-	-
5105	1:43453638-43453638	-33.3333	synonymous_variant	HYI	ENSG00000178922	Transcript	ENST00000372434.5	protein_coding	1./9	-	-	-	188	156	52	A	gcG./gcA	-	-	-1	-	HGNC	HGNC:26948	-	-	5	-	-	-	-	-	-	-	-	-	-	-	-	-
5105	1:43453638-43453638	-33.3333	upstream_gene_variant	SZT2-AS1	ENSG00000229372	Transcript	ENST00000396885.2	lncRNA	-	-	-	-	-	-	-	-	-	-	4994	-1	-	HGNC	HGNC:41225	-	-	3	-	-	-	-	-	-	-	-	-	-	-	-	-
5105	1:43453638-43453638	-33.3333	upstream_gene_variant	HYI-AS1	ENSG00000229348	Transcript	ENST00000444386.1	lncRNA	-	-	-	-	-	-	-	-	-	-	289	1	-	HGNC	HGNC:41173	-	-	2	-	-	-	-	-	-	-	-	-	-	-	-	-
5105	1:43453638-43453638	-33.3333	downstream_gene_variant	SZT2	ENSG00000198198	Transcript	ENST00000460536.1	retained_intron	-	-	-	-	-	-	-	-	-	-	988	1	-	HGNC	HGNC:29040	-	-	2	-	-	-	-	-	-	-	-	-	-	-	-	-
5105	1:43453638-43453638	-33.3333	non_coding_transcript_exon_variant	HYI	ENSG00000178922	Transcript	ENST00000469587.1	retained_intron	1./2	-	-	-	171	-	-	-	-	-	-	-1	-	HGNC	HGNC:26948	-	-	2	-	-	-	-	-	-	-	-	-	-	-	-	-
5105	1:43453638-43453638	-33.3333	upstream_gene_variant	HYI	ENSG00000178922	Transcript	ENST00000470662.5	protein_coding	-	-	-	-	-	-	-	-	-	-	186	-1	cds_start_NF	HGNC	HGNC:26948	-	-	3	-	-	-	-	-	-	-	-	-	-	-	-	-
5105	1:43453638-43453638	-33.3333	upstream_gene_variant	HYI	ENSG00000178922	Transcript	ENST00000483618.1	retained_intron	-	-	-	-	-	-	-	-	-	-	1898	-1	-	HGNC	HGNC:26948	-	-	2	-	-	-	-	-	-	-	-	-	-	-	-	-
5105	1:43453638-43453638	-33.3333	synonymous_variant	HYI	ENSG00000178922	Transcript	ENST00000486909.1	protein_coding	1./7	-	-	-	211	156	52	A	gcG./gcA	-	-	-1	-	HGNC	HGNC:26948	-	-	5	-	-	-	-	-	-	-	-	-	-	-	-	-
5105	1:43453638-43453638	-33.3333	upstream_gene_variant	HYI	ENSG00000178922	Transcript	ENST00000487366.5	protein_coding	-	-	-	-	-	-	-	-	-	-	171	-1	cds_start_NF	HGNC	HGNC:26948	-	-	5	-	-	-	-	-	-	-	-	-	-	-	-	-
5105	1:43453638-43453638	-33.3333	upstream_gene_variant	HYI	ENSG00000178922	Transcript	ENST00000496142.1	retained_intron	-	-	-	-	-	-	-	-	-	-	1419	-1	-	HGNC	HGNC:26948	-	-	5	-	-	-	-	-	-	-	-	-	-	-	-	-
5105	1:43453638-43453638	-33.3333	3_prime_UTR_variant	SZT2	ENSG00000198198	Transcript	ENST00000562955.2	protein_coding	71./71	-	-	-	13359	-	-	-	-	-	-	1	-	HGNC	HGNC:29040	-	-	5	-	-	-	-	-	-	-	-	-	-	-	-	-
5105	1:43453638-43453638	-33.3333	synonymous_variant	HYI	ENSG00000178922	Transcript	ENST00000583037.5	protein_coding	1./9	-	-	-	352	156	52	A	gcG./gcA	-	-	-1	-	HGNC	HGNC:26948	-	-	5	-	-	-	-	-	-	-	-	-	-	-	-	-
5105	1:43453638-43453638	-33.3333	3_prime_UTR_variant	SZT2	ENSG00000198198	Transcript	ENST00000634258.3	protein_coding	72./72	-	-	-	13527	-	-	-	-	-	-	1	-	HGNC	HGNC:29040	NM_001365999.1	-	5	P1	-	-	-	-	-	-	-	-	-	-	-	-
5105	1:43453638-43453638	-33.3333	downstream_gene_variant	SZT2	ENSG00000198198	Transcript	ENST00000638263.1	retained_intron	-	-	-	-	-	-	-	-	-	-	2557	1	-	HGNC	HGNC:29040	-	-	5	-	-	-	-	-	-	-	-	-	-	-	-	-
5105	1:43453638-43453638	-33.3333	downstream_gene_variant	SZT2	ENSG00000198198	Transcript	ENST00000640484.1	retained_intron	-	-	-	-	-	-	-	-	-	-	2730	1	-	HGNC	HGNC:29040	-	-	5	-	-	-	-	-	-	-	-	-	-	-	-	-
5105	1:43453638-43453638	-33.3333	downstream_gene_variant	SZT2	ENSG00000198198	Transcript	ENST00000648058.1	retained_intron	-	-	-	-	-	-	-	-	-	-	2481	1	-	HGNC	HGNC:29040	-	-	-	-	-	-	-	-	-	-	-	-	-	-	-	-
5105	1:43453638-43453638	-33.3333	downstream_gene_variant	SZT2	ENSG00000198198	Transcript	ENST00000649403.1	processed_transcript	-	-	-	-	-	-	-	-	-	-	2911	1	-	HGNC	HGNC:29040	-	-	-	-	-	-	-	-	-	-	-	-	-	-	-	-
5105	1:43453638-43453638	-33.3333	regulatory_region_variant	-	-	RegulatoryFeature	ENSR00000005594	promoter	-	-	-	-	-	-	-	-	-	-	-	-	-	-	-	-	-	-	-	-	-	-	-	-	-	-	-	-	-	-	-
5105	1:43453638-43453638	-33.3333	TF_binding_site_variant	-	-	MotifFeature	ENSM00522543706	-	-	-	-	-	-	-	-	-	-	-	-	-1	-	-	-	-	-	-	-	-	-	-	-	-	-	-	ENSPFM0598	27	Y	0.051	TFAP2C::MAX
5106	1:43453640-43453640	-33.3333	non_coding_transcript_exon_variant	HYI	ENSG00000178922	Transcript	ENST00000372427.5	retained_intron	1./6	-	-	-	270	-	-	-	-	-	-	-1	-	HGNC	HGNC:26948	-	-	2	-	-	-	-	-	-	-	-	-	-	-	-	-
5106	1:43453640-43453640	-33.3333	missense_variant	HYI	ENSG00000178922	Transcript	ENST00000372430.9	protein_coding	1./8	-	-	-	292	154	52	A./T	Gcg./Acg	-	-	-1	-	HGNC	HGNC:26948	NM_001190880.3	-	1	P1	tolerated(0.62)	benign(0.164)	-	-	-	-	-	-	-	-	-	-
5106	1:43453640-43453640	-33.3333	missense_variant	HYI	ENSG00000178922	Transcript	ENST00000372432.5	protein_coding	1./8	-	-	-	324	154	52	A./T	Gcg./Acg	-	-	-1	-	HGNC	HGNC:26948	-	-	1	-	tolerated(0.15)	benign(0.164)	-	-	-	-	-	-	-	-	-	-
5106	1:43453640-43453640	-33.3333	missense_variant	HYI	ENSG00000178922	Transcript	ENST00000372433.5	protein_coding	1./8	-	-	-	77	79	27	A./T	Gcg./Acg	-	-	-1	cds_start_NF	HGNC	HGNC:26948	-	-	5	-	tolerated(0.17)	benign(0.31)	-	-	-	-	-	-	-	-	-	-
5106	1:43453640-43453640	-33.3333	missense_variant	HYI	ENSG00000178922	Transcript	ENST00000372434.5	protein_coding	1./9	-	-	-	186	154	52	A./T	Gcg./Acg	-	-	-1	-	HGNC	HGNC:26948	-	-	5	-	tolerated(0.37)	benign(0.37)	-	-	-	-	-	-	-	-	-	-
5106	1:43453640-43453640	-33.3333	upstream_gene_variant	SZT2-AS1	ENSG00000229372	Transcript	ENST00000396885.2	lncRNA	-	-	-	-	-	-	-	-	-	-	4996	-1	-	HGNC	HGNC:41225	-	-	3	-	-	-	-	-	-	-	-	-	-	-	-	-
5106	1:43453640-43453640	-33.3333	upstream_gene_variant	HYI-AS1	ENSG00000229348	Transcript	ENST00000444386.1	lncRNA	-	-	-	-	-	-	-	-	-	-	287	1	-	HGNC	HGNC:41173	-	-	2	-	-	-	-	-	-	-	-	-	-	-	-	-
5106	1:43453640-43453640	-33.3333	downstream_gene_variant	SZT2	ENSG00000198198	Transcript	ENST00000460536.1	retained_intron	-	-	-	-	-	-	-	-	-	-	990	1	-	HGNC	HGNC:29040	-	-	2	-	-	-	-	-	-	-	-	-	-	-	-	-
5106	1:43453640-43453640	-33.3333	non_coding_transcript_exon_variant	HYI	ENSG00000178922	Transcript	ENST00000469587.1	retained_intron	1./2	-	-	-	169	-	-	-	-	-	-	-1	-	HGNC	HGNC:26948	-	-	2	-	-	-	-	-	-	-	-	-	-	-	-	-
5106	1:43453640-43453640	-33.3333	upstream_gene_variant	HYI	ENSG00000178922	Transcript	ENST00000470662.5	protein_coding	-	-	-	-	-	-	-	-	-	-	188	-1	cds_start_NF	HGNC	HGNC:26948	-	-	3	-	-	-	-	-	-	-	-	-	-	-	-	-
5106	1:43453640-43453640	-33.3333	upstream_gene_variant	HYI	ENSG00000178922	Transcript	ENST00000483618.1	retained_intron	-	-	-	-	-	-	-	-	-	-	1900	-1	-	HGNC	HGNC:26948	-	-	2	-	-	-	-	-	-	-	-	-	-	-	-	-
5106	1:43453640-43453640	-33.3333	missense_variant	HYI	ENSG00000178922	Transcript	ENST00000486909.1	protein_coding	1./7	-	-	-	209	154	52	A./T	Gcg./Acg	-	-	-1	-	HGNC	HGNC:26948	-	-	5	-	tolerated(0.24)	benign(0.102)	-	-	-	-	-	-	-	-	-	-
5106	1:43453640-43453640	-33.3333	upstream_gene_variant	HYI	ENSG00000178922	Transcript	ENST00000487366.5	protein_coding	-	-	-	-	-	-	-	-	-	-	173	-1	cds_start_NF	HGNC	HGNC:26948	-	-	5	-	-	-	-	-	-	-	-	-	-	-	-	-
5106	1:43453640-43453640	-33.3333	upstream_gene_variant	HYI	ENSG00000178922	Transcript	ENST00000496142.1	retained_intron	-	-	-	-	-	-	-	-	-	-	1421	-1	-	HGNC	HGNC:26948	-	-	5	-	-	-	-	-	-	-	-	-	-	-	-	-
5106	1:43453640-43453640	-33.3333	3_prime_UTR_variant	SZT2	ENSG00000198198	Transcript	ENST00000562955.2	protein_coding	71./71	-	-	-	13361	-	-	-	-	-	-	1	-	HGNC	HGNC:29040	-	-	5	-	-	-	-	-	-	-	-	-	-	-	-	-
5106	1:43453640-43453640	-33.3333	missense_variant	HYI	ENSG00000178922	Transcript	ENST00000583037.5	protein_coding	1./9	-	-	-	350	154	52	A./T	Gcg./Acg	-	-	-1	-	HGNC	HGNC:26948	-	-	5	-	tolerated(0.14)	benign(0.296)	-	-	-	-	-	-	-	-	-	-
5106	1:43453640-43453640	-33.3333	3_prime_UTR_variant	SZT2	ENSG00000198198	Transcript	ENST00000634258.3	protein_coding	72./72	-	-	-	13529	-	-	-	-	-	-	1	-	HGNC	HGNC:29040	NM_001365999.1	-	5	P1	-	-	-	-	-	-	-	-	-	-	-	-
5106	1:43453640-43453640	-33.3333	downstream_gene_variant	SZT2	ENSG00000198198	Transcript	ENST00000638263.1	retained_intron	-	-	-	-	-	-	-	-	-	-	2559	1	-	HGNC	HGNC:29040	-	-	5	-	-	-	-	-	-	-	-	-	-	-	-	-
5106	1:43453640-43453640	-33.3333	downstream_gene_variant	SZT2	ENSG00000198198	Transcript	ENST00000640484.1	retained_intron	-	-	-	-	-	-	-	-	-	-	2732	1	-	HGNC	HGNC:29040	-	-	5	-	-	-	-	-	-	-	-	-	-	-	-	-
5106	1:43453640-43453640	-33.3333	downstream_gene_variant	SZT2	ENSG00000198198	Transcript	ENST00000648058.1	retained_intron	-	-	-	-	-	-	-	-	-	-	2483	1	-	HGNC	HGNC:29040	-	-	-	-	-	-	-	-	-	-	-	-	-	-	-	-
5106	1:43453640-43453640	-33.3333	downstream_gene_variant	SZT2	ENSG00000198198	Transcript	ENST00000649403.1	processed_transcript	-	-	-	-	-	-	-	-	-	-	2913	1	-	HGNC	HGNC:29040	-	-	-	-	-	-	-	-	-	-	-	-	-	-	-	-
5106	1:43453640-43453640	-33.3333	regulatory_region_variant	-	-	RegulatoryFeature	ENSR00000005594	promoter	-	-	-	-	-	-	-	-	-	-	-	-	-	-	-	-	-	-	-	-	-	-	-	-	-	-	-	-	-	-	-
5106	1:43453640-43453640	-33.3333	TF_binding_site_variant	-	-	MotifFeature	ENSM00522543706	-	-	-	-	-	-	-	-	-	-	-	-	-1	-	-	-	-	-	-	-	-	-	-	-	-	-	-	ENSPFM0598	25	N	-0.004	TFAP2C::MAX
5107	1:43453645-43453645	-36.1111	non_coding_transcript_exon_variant	HYI	ENSG00000178922	Transcript	ENST00000372427.5	retained_intron	1./6	-	-	-	265	-	-	-	-	-	-	-1	-	HGNC	HGNC:26948	-	-	2	-	-	-	-	-	-	-	-	-	-	-	-	-
5107	1:43453645-43453645	-36.1111	missense_variant	HYI	ENSG00000178922	Transcript	ENST00000372430.9	protein_coding	1./8	-	-	-	287	149	50	R./H	cGc./cAc	-	-	-1	-	HGNC	HGNC:26948	NM_001190880.3	-	1	P1	tolerated(0.1)	benign(0.098)	-	-	-	-	-	-	-	-	-	-
5107	1:43453645-43453645	-36.1111	missense_variant	HYI	ENSG00000178922	Transcript	ENST00000372432.5	protein_coding	1./8	-	-	-	319	149	50	R./H	cGc./cAc	-	-	-1	-	HGNC	HGNC:26948	-	-	1	-	tolerated(0.09)	benign(0.098)	-	-	-	-	-	-	-	-	-	-
5107	1:43453645-43453645	-36.1111	missense_variant	HYI	ENSG00000178922	Transcript	ENST00000372433.5	protein_coding	1./8	-	-	-	72	74	25	R./H	cGc./cAc	-	-	-1	cds_start_NF	HGNC	HGNC:26948	-	-	5	-	tolerated(0.1)	benign(0.404)	-	-	-	-	-	-	-	-	-	-
5107	1:43453645-43453645	-36.1111	missense_variant	HYI	ENSG00000178922	Transcript	ENST00000372434.5	protein_coding	1./9	-	-	-	181	149	50	R./H	cGc./cAc	-	-	-1	-	HGNC	HGNC:26948	-	-	5	-	tolerated(0.12)	benign(0.097)	-	-	-	-	-	-	-	-	-	-
5107	1:43453645-43453645	-36.1111	upstream_gene_variant	HYI-AS1	ENSG00000229348	Transcript	ENST00000444386.1	lncRNA	-	-	-	-	-	-	-	-	-	-	282	1	-	HGNC	HGNC:41173	-	-	2	-	-	-	-	-	-	-	-	-	-	-	-	-
5107	1:43453645-43453645	-36.1111	downstream_gene_variant	SZT2	ENSG00000198198	Transcript	ENST00000460536.1	retained_intron	-	-	-	-	-	-	-	-	-	-	995	1	-	HGNC	HGNC:29040	-	-	2	-	-	-	-	-	-	-	-	-	-	-	-	-
5107	1:43453645-43453645	-36.1111	non_coding_transcript_exon_variant	HYI	ENSG00000178922	Transcript	ENST00000469587.1	retained_intron	1./2	-	-	-	164	-	-	-	-	-	-	-1	-	HGNC	HGNC:26948	-	-	2	-	-	-	-	-	-	-	-	-	-	-	-	-
5107	1:43453645-43453645	-36.1111	upstream_gene_variant	HYI	ENSG00000178922	Transcript	ENST00000470662.5	protein_coding	-	-	-	-	-	-	-	-	-	-	193	-1	cds_start_NF	HGNC	HGNC:26948	-	-	3	-	-	-	-	-	-	-	-	-	-	-	-	-
5107	1:43453645-43453645	-36.1111	upstream_gene_variant	HYI	ENSG00000178922	Transcript	ENST00000483618.1	retained_intron	-	-	-	-	-	-	-	-	-	-	1905	-1	-	HGNC	HGNC:26948	-	-	2	-	-	-	-	-	-	-	-	-	-	-	-	-
5107	1:43453645-43453645	-36.1111	missense_variant	HYI	ENSG00000178922	Transcript	ENST00000486909.1	protein_coding	1./7	-	-	-	204	149	50	R./H	cGc./cAc	-	-	-1	-	HGNC	HGNC:26948	-	-	5	-	tolerated(0.08)	possibly_damaging(0.537)	-	-	-	-	-	-	-	-	-	-
5107	1:43453645-43453645	-36.1111	upstream_gene_variant	HYI	ENSG00000178922	Transcript	ENST00000487366.5	protein_coding	-	-	-	-	-	-	-	-	-	-	178	-1	cds_start_NF	HGNC	HGNC:26948	-	-	5	-	-	-	-	-	-	-	-	-	-	-	-	-
5107	1:43453645-43453645	-36.1111	upstream_gene_variant	HYI	ENSG00000178922	Transcript	ENST00000496142.1	retained_intron	-	-	-	-	-	-	-	-	-	-	1426	-1	-	HGNC	HGNC:26948	-	-	5	-	-	-	-	-	-	-	-	-	-	-	-	-
5107	1:43453645-43453645	-36.1111	3_prime_UTR_variant	SZT2	ENSG00000198198	Transcript	ENST00000562955.2	protein_coding	71./71	-	-	-	13366	-	-	-	-	-	-	1	-	HGNC	HGNC:29040	-	-	5	-	-	-	-	-	-	-	-	-	-	-	-	-
5107	1:43453645-43453645	-36.1111	missense_variant	HYI	ENSG00000178922	Transcript	ENST00000583037.5	protein_coding	1./9	-	-	-	345	149	50	R./H	cGc./cAc	-	-	-1	-	HGNC	HGNC:26948	-	-	5	-	tolerated(0.09)	benign(0.039)	-	-	-	-	-	-	-	-	-	-
5107	1:43453645-43453645	-36.1111	3_prime_UTR_variant	SZT2	ENSG00000198198	Transcript	ENST00000634258.3	protein_coding	72./72	-	-	-	13534	-	-	-	-	-	-	1	-	HGNC	HGNC:29040	NM_001365999.1	-	5	P1	-	-	-	-	-	-	-	-	-	-	-	-
5107	1:43453645-43453645	-36.1111	downstream_gene_variant	SZT2	ENSG00000198198	Transcript	ENST00000638263.1	retained_intron	-	-	-	-	-	-	-	-	-	-	2564	1	-	HGNC	HGNC:29040	-	-	5	-	-	-	-	-	-	-	-	-	-	-	-	-
5107	1:43453645-43453645	-36.1111	downstream_gene_variant	SZT2	ENSG00000198198	Transcript	ENST00000640484.1	retained_intron	-	-	-	-	-	-	-	-	-	-	2737	1	-	HGNC	HGNC:29040	-	-	5	-	-	-	-	-	-	-	-	-	-	-	-	-
5107	1:43453645-43453645	-36.1111	downstream_gene_variant	SZT2	ENSG00000198198	Transcript	ENST00000648058.1	retained_intron	-	-	-	-	-	-	-	-	-	-	2488	1	-	HGNC	HGNC:29040	-	-	-	-	-	-	-	-	-	-	-	-	-	-	-	-
5107	1:43453645-43453645	-36.1111	downstream_gene_variant	SZT2	ENSG00000198198	Transcript	ENST00000649403.1	processed_transcript	-	-	-	-	-	-	-	-	-	-	2918	1	-	HGNC	HGNC:29040	-	-	-	-	-	-	-	-	-	-	-	-	-	-	-	-
5107	1:43453645-43453645	-36.1111	regulatory_region_variant	-	-	RegulatoryFeature	ENSR00000005594	promoter	-	-	-	-	-	-	-	-	-	-	-	-	-	-	-	-	-	-	-	-	-	-	-	-	-	-	-	-	-	-	-
5107	1:43453645-43453645	-36.1111	TF_binding_site_variant	-	-	MotifFeature	ENSM00522543706	-	-	-	-	-	-	-	-	-	-	-	-	-1	-	-	-	-	-	-	-	-	-	-	-	-	-	-	ENSPFM0598	20	N	0	TFAP2C::MAX
5109	1:43453670-43453670	-33.3333	non_coding_transcript_exon_variant	HYI	ENSG00000178922	Transcript	ENST00000372427.5	retained_intron	1./6	-	-	-	240	-	-	-	-	-	-	-1	-	HGNC	HGNC:26948	-	-	2	-	-	-	-	-	-	-	-	-	-	-	-	-
5109	1:43453670-43453670	-33.3333	missense_variant	HYI	ENSG00000178922	Transcript	ENST00000372430.9	protein_coding	1./8	-	-	-	262	124	42	A./T	Gcg./Acg	-	-	-1	-	HGNC	HGNC:26948	NM_001190880.3	-	1	P1	tolerated(0.57)	benign(0.005)	-	-	-	-	-	-	-	-	-	-
5109	1:43453670-43453670	-33.3333	missense_variant	HYI	ENSG00000178922	Transcript	ENST00000372432.5	protein_coding	1./8	-	-	-	294	124	42	A./T	Gcg./Acg	-	-	-1	-	HGNC	HGNC:26948	-	-	1	-	tolerated(0.24)	benign(0.005)	-	-	-	-	-	-	-	-	-	-
5109	1:43453670-43453670	-33.3333	missense_variant	HYI	ENSG00000178922	Transcript	ENST00000372433.5	protein_coding	1./8	-	-	-	47	49	17	A./T	Gcg./Acg	-	-	-1	cds_start_NF	HGNC	HGNC:26948	-	-	5	-	tolerated(0.25)	benign(0.007)	-	-	-	-	-	-	-	-	-	-
5109	1:43453670-43453670	-33.3333	missense_variant	HYI	ENSG00000178922	Transcript	ENST00000372434.5	protein_coding	1./9	-	-	-	156	124	42	A./T	Gcg./Acg	-	-	-1	-	HGNC	HGNC:26948	-	-	5	-	tolerated(0.56)	benign(0.021)	-	-	-	-	-	-	-	-	-	-
5109	1:43453670-43453670	-33.3333	upstream_gene_variant	HYI-AS1	ENSG00000229348	Transcript	ENST00000444386.1	lncRNA	-	-	-	-	-	-	-	-	-	-	257	1	-	HGNC	HGNC:41173	-	-	2	-	-	-	-	-	-	-	-	-	-	-	-	-
5109	1:43453670-43453670	-33.3333	downstream_gene_variant	SZT2	ENSG00000198198	Transcript	ENST00000460536.1	retained_intron	-	-	-	-	-	-	-	-	-	-	1020	1	-	HGNC	HGNC:29040	-	-	2	-	-	-	-	-	-	-	-	-	-	-	-	-
5109	1:43453670-43453670	-33.3333	non_coding_transcript_exon_variant	HYI	ENSG00000178922	Transcript	ENST00000469587.1	retained_intron	1./2	-	-	-	139	-	-	-	-	-	-	-1	-	HGNC	HGNC:26948	-	-	2	-	-	-	-	-	-	-	-	-	-	-	-	-
5109	1:43453670-43453670	-33.3333	upstream_gene_variant	HYI	ENSG00000178922	Transcript	ENST00000470662.5	protein_coding	-	-	-	-	-	-	-	-	-	-	218	-1	cds_start_NF	HGNC	HGNC:26948	-	-	3	-	-	-	-	-	-	-	-	-	-	-	-	-
5109	1:43453670-43453670	-33.3333	upstream_gene_variant	HYI	ENSG00000178922	Transcript	ENST00000483618.1	retained_intron	-	-	-	-	-	-	-	-	-	-	1930	-1	-	HGNC	HGNC:26948	-	-	2	-	-	-	-	-	-	-	-	-	-	-	-	-
5109	1:43453670-43453670	-33.3333	missense_variant	HYI	ENSG00000178922	Transcript	ENST00000486909.1	protein_coding	1./7	-	-	-	179	124	42	A./T	Gcg./Acg	-	-	-1	-	HGNC	HGNC:26948	-	-	5	-	tolerated(0.31)	benign(0.005)	-	-	-	-	-	-	-	-	-	-
5109	1:43453670-43453670	-33.3333	upstream_gene_variant	HYI	ENSG00000178922	Transcript	ENST00000487366.5	protein_coding	-	-	-	-	-	-	-	-	-	-	203	-1	cds_start_NF	HGNC	HGNC:26948	-	-	5	-	-	-	-	-	-	-	-	-	-	-	-	-
5109	1:43453670-43453670	-33.3333	upstream_gene_variant	HYI	ENSG00000178922	Transcript	ENST00000496142.1	retained_intron	-	-	-	-	-	-	-	-	-	-	1451	-1	-	HGNC	HGNC:26948	-	-	5	-	-	-	-	-	-	-	-	-	-	-	-	-
5109	1:43453670-43453670	-33.3333	3_prime_UTR_variant	SZT2	ENSG00000198198	Transcript	ENST00000562955.2	protein_coding	71./71	-	-	-	13391	-	-	-	-	-	-	1	-	HGNC	HGNC:29040	-	-	5	-	-	-	-	-	-	-	-	-	-	-	-	-
5109	1:43453670-43453670	-33.3333	missense_variant	HYI	ENSG00000178922	Transcript	ENST00000583037.5	protein_coding	1./9	-	-	-	320	124	42	A./T	Gcg./Acg	-	-	-1	-	HGNC	HGNC:26948	-	-	5	-	tolerated(0.22)	benign(0.035)	-	-	-	-	-	-	-	-	-	-
5109	1:43453670-43453670	-33.3333	3_prime_UTR_variant	SZT2	ENSG00000198198	Transcript	ENST00000634258.3	protein_coding	72./72	-	-	-	13559	-	-	-	-	-	-	1	-	HGNC	HGNC:29040	NM_001365999.1	-	5	P1	-	-	-	-	-	-	-	-	-	-	-	-
5109	1:43453670-43453670	-33.3333	downstream_gene_variant	SZT2	ENSG00000198198	Transcript	ENST00000638263.1	retained_intron	-	-	-	-	-	-	-	-	-	-	2589	1	-	HGNC	HGNC:29040	-	-	5	-	-	-	-	-	-	-	-	-	-	-	-	-
5109	1:43453670-43453670	-33.3333	downstream_gene_variant	SZT2	ENSG00000198198	Transcript	ENST00000640484.1	retained_intron	-	-	-	-	-	-	-	-	-	-	2762	1	-	HGNC	HGNC:29040	-	-	5	-	-	-	-	-	-	-	-	-	-	-	-	-
5109	1:43453670-43453670	-33.3333	downstream_gene_variant	SZT2	ENSG00000198198	Transcript	ENST00000648058.1	retained_intron	-	-	-	-	-	-	-	-	-	-	2513	1	-	HGNC	HGNC:29040	-	-	-	-	-	-	-	-	-	-	-	-	-	-	-	-
5109	1:43453670-43453670	-33.3333	downstream_gene_variant	SZT2	ENSG00000198198	Transcript	ENST00000649403.1	processed_transcript	-	-	-	-	-	-	-	-	-	-	2943	1	-	HGNC	HGNC:29040	-	-	-	-	-	-	-	-	-	-	-	-	-	-	-	-
5109	1:43453670-43453670	-33.3333	regulatory_region_variant	-	-	RegulatoryFeature	ENSR00000005594	promoter	-	-	-	-	-	-	-	-	-	-	-	-	-	-	-	-	-	-	-	-	-	-	-	-	-	-	-	-	-	-	-
5111	1:43453728-43453728	66.6667	non_coding_transcript_exon_variant	HYI	ENSG00000178922	Transcript	ENST00000372427.5	retained_intron	1./6	-	-	-	182	-	-	-	-	-	-	-1	-	HGNC	HGNC:26948	-	-	2	-	-	-	-	-	-	-	-	-	-	-	-	-
5111	1:43453728-43453728	66.6667	synonymous_variant	HYI	ENSG00000178922	Transcript	ENST00000372430.9	protein_coding	1./8	-	-	-	204	66	22	A	gcG./gcA	-	-	-1	-	HGNC	HGNC:26948	NM_001190880.3	-	1	P1	-	-	-	-	-	-	-	-	-	-	-	-
5111	1:43453728-43453728	66.6667	synonymous_variant	HYI	ENSG00000178922	Transcript	ENST00000372432.5	protein_coding	1./8	-	-	-	236	66	22	A	gcG./gcA	-	-	-1	-	HGNC	HGNC:26948	-	-	1	-	-	-	-	-	-	-	-	-	-	-	-	-
5111	1:43453728-43453728	66.6667	upstream_gene_variant	HYI	ENSG00000178922	Transcript	ENST00000372433.5	protein_coding	-	-	-	-	-	-	-	-	-	-	12	-1	cds_start_NF	HGNC	HGNC:26948	-	-	5	-	-	-	-	-	-	-	-	-	-	-	-	-
5111	1:43453728-43453728	66.6667	synonymous_variant	HYI	ENSG00000178922	Transcript	ENST00000372434.5	protein_coding	1./9	-	-	-	98	66	22	A	gcG./gcA	-	-	-1	-	HGNC	HGNC:26948	-	-	5	-	-	-	-	-	-	-	-	-	-	-	-	-
5111	1:43453728-43453728	66.6667	upstream_gene_variant	HYI-AS1	ENSG00000229348	Transcript	ENST00000444386.1	lncRNA	-	-	-	-	-	-	-	-	-	-	199	1	-	HGNC	HGNC:41173	-	-	2	-	-	-	-	-	-	-	-	-	-	-	-	-
5111	1:43453728-43453728	66.6667	downstream_gene_variant	SZT2	ENSG00000198198	Transcript	ENST00000460536.1	retained_intron	-	-	-	-	-	-	-	-	-	-	1078	1	-	HGNC	HGNC:29040	-	-	2	-	-	-	-	-	-	-	-	-	-	-	-	-
5111	1:43453728-43453728	66.6667	non_coding_transcript_exon_variant	HYI	ENSG00000178922	Transcript	ENST00000469587.1	retained_intron	1./2	-	-	-	81	-	-	-	-	-	-	-1	-	HGNC	HGNC:26948	-	-	2	-	-	-	-	-	-	-	-	-	-	-	-	-
5111	1:43453728-43453728	66.6667	upstream_gene_variant	HYI	ENSG00000178922	Transcript	ENST00000470662.5	protein_coding	-	-	-	-	-	-	-	-	-	-	276	-1	cds_start_NF	HGNC	HGNC:26948	-	-	3	-	-	-	-	-	-	-	-	-	-	-	-	-
5111	1:43453728-43453728	66.6667	upstream_gene_variant	HYI	ENSG00000178922	Transcript	ENST00000483618.1	retained_intron	-	-	-	-	-	-	-	-	-	-	1988	-1	-	HGNC	HGNC:26948	-	-	2	-	-	-	-	-	-	-	-	-	-	-	-	-
5111	1:43453728-43453728	66.6667	synonymous_variant	HYI	ENSG00000178922	Transcript	ENST00000486909.1	protein_coding	1./7	-	-	-	121	66	22	A	gcG./gcA	-	-	-1	-	HGNC	HGNC:26948	-	-	5	-	-	-	-	-	-	-	-	-	-	-	-	-
5111	1:43453728-43453728	66.6667	upstream_gene_variant	HYI	ENSG00000178922	Transcript	ENST00000487366.5	protein_coding	-	-	-	-	-	-	-	-	-	-	261	-1	cds_start_NF	HGNC	HGNC:26948	-	-	5	-	-	-	-	-	-	-	-	-	-	-	-	-
5111	1:43453728-43453728	66.6667	upstream_gene_variant	HYI	ENSG00000178922	Transcript	ENST00000496142.1	retained_intron	-	-	-	-	-	-	-	-	-	-	1509	-1	-	HGNC	HGNC:26948	-	-	5	-	-	-	-	-	-	-	-	-	-	-	-	-
5111	1:43453728-43453728	66.6667	3_prime_UTR_variant	SZT2	ENSG00000198198	Transcript	ENST00000562955.2	protein_coding	71./71	-	-	-	13449	-	-	-	-	-	-	1	-	HGNC	HGNC:29040	-	-	5	-	-	-	-	-	-	-	-	-	-	-	-	-
5111	1:43453728-43453728	66.6667	synonymous_variant	HYI	ENSG00000178922	Transcript	ENST00000583037.5	protein_coding	1./9	-	-	-	262	66	22	A	gcG./gcA	-	-	-1	-	HGNC	HGNC:26948	-	-	5	-	-	-	-	-	-	-	-	-	-	-	-	-
5111	1:43453728-43453728	66.6667	3_prime_UTR_variant	SZT2	ENSG00000198198	Transcript	ENST00000634258.3	protein_coding	72./72	-	-	-	13617	-	-	-	-	-	-	1	-	HGNC	HGNC:29040	NM_001365999.1	-	5	P1	-	-	-	-	-	-	-	-	-	-	-	-
5111	1:43453728-43453728	66.6667	downstream_gene_variant	SZT2	ENSG00000198198	Transcript	ENST00000638263.1	retained_intron	-	-	-	-	-	-	-	-	-	-	2647	1	-	HGNC	HGNC:29040	-	-	5	-	-	-	-	-	-	-	-	-	-	-	-	-
5111	1:43453728-43453728	66.6667	downstream_gene_variant	SZT2	ENSG00000198198	Transcript	ENST00000640484.1	retained_intron	-	-	-	-	-	-	-	-	-	-	2820	1	-	HGNC	HGNC:29040	-	-	5	-	-	-	-	-	-	-	-	-	-	-	-	-
5111	1:43453728-43453728	66.6667	downstream_gene_variant	SZT2	ENSG00000198198	Transcript	ENST00000648058.1	retained_intron	-	-	-	-	-	-	-	-	-	-	2571	1	-	HGNC	HGNC:29040	-	-	-	-	-	-	-	-	-	-	-	-	-	-	-	-
5111	1:43453728-43453728	66.6667	downstream_gene_variant	SZT2	ENSG00000198198	Transcript	ENST00000649403.1	processed_transcript	-	-	-	-	-	-	-	-	-	-	3001	1	-	HGNC	HGNC:29040	-	-	-	-	-	-	-	-	-	-	-	-	-	-	-	-
5111	1:43453728-43453728	66.6667	regulatory_region_variant	-	-	RegulatoryFeature	ENSR00000005594	promoter	-	-	-	-	-	-	-	-	-	-	-	-	-	-	-	-	-	-	-	-	-	-	-	-	-	-	-	-	-	-	-
5111	1:43453728-43453728	66.6667	TF_binding_site_variant	-	-	MotifFeature	ENSM00191061256	-	-	-	-	-	-	-	-	-	-	-	-	-1	-	-	-	-	-	-	-	-	-	-	-	-	-	-	ENSPFM0238	6	Y	-0.061	GCM1::MAX
5111	1:43453728-43453728	66.6667	TF_binding_site_variant	-	-	MotifFeature	ENSM00192256662	-	-	-	-	-	-	-	-	-	-	-	-	1	-	-	-	-	-	-	-	-	-	-	-	-	-	-	ENSPFM0595	21	N	-0.005	TFAP2C::MAX
5111	1:43453728-43453728	66.6667	TF_binding_site_variant	-	-	MotifFeature	ENSM00524472122	-	-	-	-	-	-	-	-	-	-	-	-	-1	-	-	-	-	-	-	-	-	-	-	-	-	-	-	ENSPFM0240	3	N	-0.012	GCM1::MAX
5147	1:43933502-43933502	-34.8315	downstream_gene_variant	ST3GAL3	ENSG00000126091	Transcript	ENST00000262915.8	protein_coding	-	-	-	-	-	-	-	-	-	-	2372	1	-	HGNC	HGNC:10866	-	-	5	-	-	-	-	-	-	-	-	-	-	-	-	-
5147	1:43933502-43933502	-34.8315	downstream_gene_variant	ST3GAL3	ENSG00000126091	Transcript	ENST00000330208.6	protein_coding	-	-	-	-	-	-	-	-	-	-	2337	1	-	HGNC	HGNC:10866	-	-	5	-	-	-	-	-	-	-	-	-	-	-	-	-
5147	1:43933502-43933502	-34.8315	downstream_gene_variant	ST3GAL3	ENSG00000126091	Transcript	ENST00000332628.11	protein_coding	-	-	-	-	-	-	-	-	-	-	2514	1	cds_start_NF	HGNC	HGNC:10866	-	-	1	-	-	-	-	-	-	-	-	-	-	-	-	-
5147	1:43933502-43933502	-34.8315	downstream_gene_variant	ST3GAL3	ENSG00000126091	Transcript	ENST00000335430.10	protein_coding	-	-	-	-	-	-	-	-	-	-	2337	1	-	HGNC	HGNC:10866	-	-	5	-	-	-	-	-	-	-	-	-	-	-	-	-
5147	1:43933502-43933502	-34.8315	downstream_gene_variant	ST3GAL3	ENSG00000126091	Transcript	ENST00000347631.8	protein_coding	-	-	-	-	-	-	-	-	-	-	2343	1	-	HGNC	HGNC:10866	NM_006279.5	-	5	A1	-	-	-	-	-	-	-	-	-	-	-	-
5147	1:43933502-43933502	-34.8315	downstream_gene_variant	ST3GAL3	ENSG00000126091	Transcript	ENST00000351035.8	protein_coding	-	-	-	-	-	-	-	-	-	-	2363	1	-	HGNC	HGNC:10866	-	-	5	-	-	-	-	-	-	-	-	-	-	-	-	-
5147	1:43933502-43933502	-34.8315	downstream_gene_variant	ST3GAL3	ENSG00000126091	Transcript	ENST00000353126.8	protein_coding	-	-	-	-	-	-	-	-	-	-	2356	1	-	HGNC	HGNC:10866	-	-	5	-	-	-	-	-	-	-	-	-	-	-	-	-
5147	1:43933502-43933502	-34.8315	downstream_gene_variant	ST3GAL3	ENSG00000126091	Transcript	ENST00000361392.9	protein_coding	-	-	-	-	-	-	-	-	-	-	2343	1	-	HGNC	HGNC:10866	-	-	1	-	-	-	-	-	-	-	-	-	-	-	-	-
5147	1:43933502-43933502	-34.8315	downstream_gene_variant	ST3GAL3	ENSG00000126091	Transcript	ENST00000361400.9	protein_coding	-	-	-	-	-	-	-	-	-	-	2340	1	-	HGNC	HGNC:10866	-	-	1	A1	-	-	-	-	-	-	-	-	-	-	-	-
5147	1:43933502-43933502	-34.8315	downstream_gene_variant	ST3GAL3	ENSG00000126091	Transcript	ENST00000361746.9	protein_coding	-	-	-	-	-	-	-	-	-	-	2350	1	-	HGNC	HGNC:10866	-	-	1	-	-	-	-	-	-	-	-	-	-	-	-	-
5147	1:43933502-43933502	-34.8315	downstream_gene_variant	ST3GAL3	ENSG00000126091	Transcript	ENST00000361812.9	protein_coding	-	-	-	-	-	-	-	-	-	-	2793	1	-	HGNC	HGNC:10866	-	-	1	-	-	-	-	-	-	-	-	-	-	-	-	-
5147	1:43933502-43933502	-34.8315	upstream_gene_variant	ARTN	ENSG00000117407	Transcript	ENST00000372354.3	protein_coding	-	-	-	-	-	-	-	-	-	-	1857	1	-	HGNC	HGNC:727	-	-	1	P2	-	-	-	-	-	-	-	-	-	-	-	-
5147	1:43933502-43933502	-34.8315	upstream_gene_variant	ARTN	ENSG00000117407	Transcript	ENST00000372359.10	protein_coding	-	-	-	-	-	-	-	-	-	-	299	1	-	HGNC	HGNC:727	NM_057091.3	-	1	P2	-	-	-	-	-	-	-	-	-	-	-	-
5147	1:43933502-43933502	-34.8315	downstream_gene_variant	ST3GAL3	ENSG00000126091	Transcript	ENST00000372362.6	protein_coding	-	-	-	-	-	-	-	-	-	-	3300	1	-	HGNC	HGNC:10866	-	-	1	-	-	-	-	-	-	-	-	-	-	-	-	-
5147	1:43933502-43933502	-34.8315	downstream_gene_variant	ST3GAL3	ENSG00000126091	Transcript	ENST00000372365.5	protein_coding	-	-	-	-	-	-	-	-	-	-	3281	1	-	HGNC	HGNC:10866	-	-	1	-	-	-	-	-	-	-	-	-	-	-	-	-
5147	1:43933502-43933502	-34.8315	downstream_gene_variant	ST3GAL3	ENSG00000126091	Transcript	ENST00000372366.6	protein_coding	-	-	-	-	-	-	-	-	-	-	2530	1	-	HGNC	HGNC:10866	-	-	1	-	-	-	-	-	-	-	-	-	-	-	-	-
5147	1:43933502-43933502	-34.8315	downstream_gene_variant	ST3GAL3	ENSG00000126091	Transcript	ENST00000372367.5	protein_coding	-	-	-	-	-	-	-	-	-	-	3281	1	-	HGNC	HGNC:10866	-	-	1	-	-	-	-	-	-	-	-	-	-	-	-	-
5147	1:43933502-43933502	-34.8315	downstream_gene_variant	ST3GAL3	ENSG00000126091	Transcript	ENST00000372368.7	protein_coding	-	-	-	-	-	-	-	-	-	-	2380	1	-	HGNC	HGNC:10866	-	-	1	-	-	-	-	-	-	-	-	-	-	-	-	-
5147	1:43933502-43933502	-34.8315	downstream_gene_variant	ST3GAL3	ENSG00000126091	Transcript	ENST00000372369.5	protein_coding	-	-	-	-	-	-	-	-	-	-	3281	1	-	HGNC	HGNC:10866	-	-	1	-	-	-	-	-	-	-	-	-	-	-	-	-
5147	1:43933502-43933502	-34.8315	downstream_gene_variant	ST3GAL3	ENSG00000126091	Transcript	ENST00000372372.7	protein_coding	-	-	-	-	-	-	-	-	-	-	2611	1	-	HGNC	HGNC:10866	-	-	1	-	-	-	-	-	-	-	-	-	-	-	-	-
5147	1:43933502-43933502	-34.8315	downstream_gene_variant	ST3GAL3	ENSG00000126091	Transcript	ENST00000372374.7	protein_coding	-	-	-	-	-	-	-	-	-	-	2380	1	-	HGNC	HGNC:10866	-	-	5	-	-	-	-	-	-	-	-	-	-	-	-	-
5147	1:43933502-43933502	-34.8315	5_prime_UTR_variant	ARTN	ENSG00000117407	Transcript	ENST00000414809.7	protein_coding	1./5	-	-	-	183	-	-	-	-	-	-	1	-	HGNC	HGNC:727	-	-	3	A2	-	-	-	-	-	-	-	-	-	-	-	-
5147	1:43933502-43933502	-34.8315	upstream_gene_variant	ARTN	ENSG00000117407	Transcript	ENST00000438616.3	protein_coding	-	-	-	-	-	-	-	-	-	-	2305	1	-	HGNC	HGNC:727	-	-	1	A2	-	-	-	-	-	-	-	-	-	-	-	-
5147	1:43933502-43933502	-34.8315	downstream_gene_variant	ST3GAL3	ENSG00000126091	Transcript	ENST00000469715.6	nonsense_mediated_decay	-	-	-	-	-	-	-	-	-	-	2980	1	-	HGNC	HGNC:10866	-	-	1	-	-	-	-	-	-	-	-	-	-	-	-	-
5147	1:43933502-43933502	-34.8315	upstream_gene_variant	ARTN	ENSG00000117407	Transcript	ENST00000471394.6	protein_coding	-	-	-	-	-	-	-	-	-	-	217	1	cds_end_NF	HGNC	HGNC:727	-	-	3	-	-	-	-	-	-	-	-	-	-	-	-	-
5147	1:43933502-43933502	-34.8315	upstream_gene_variant	ARTN	ENSG00000117407	Transcript	ENST00000472435.1	protein_coding	-	-	-	-	-	-	-	-	-	-	696	1	-	HGNC	HGNC:727	-	-	3	-	-	-	-	-	-	-	-	-	-	-	-	-
5147	1:43933502-43933502	-34.8315	upstream_gene_variant	ARTN	ENSG00000117407	Transcript	ENST00000474592.1	protein_coding	-	-	-	-	-	-	-	-	-	-	885	1	cds_end_NF	HGNC	HGNC:727	-	-	5	-	-	-	-	-	-	-	-	-	-	-	-	-
5147	1:43933502-43933502	-34.8315	upstream_gene_variant	ARTN	ENSG00000117407	Transcript	ENST00000477048.5	protein_coding	-	-	-	-	-	-	-	-	-	-	173	1	cds_end_NF	HGNC	HGNC:727	-	-	5	-	-	-	-	-	-	-	-	-	-	-	-	-
5147	1:43933502-43933502	-34.8315	upstream_gene_variant	ARTN	ENSG00000117407	Transcript	ENST00000479128.5	protein_coding	-	-	-	-	-	-	-	-	-	-	693	1	-	HGNC	HGNC:727	-	-	3	-	-	-	-	-	-	-	-	-	-	-	-	-
5147	1:43933502-43933502	-34.8315	downstream_gene_variant	ST3GAL3	ENSG00000126091	Transcript	ENST00000489897.6	nonsense_mediated_decay	-	-	-	-	-	-	-	-	-	-	3281	1	-	HGNC	HGNC:10866	-	-	5	-	-	-	-	-	-	-	-	-	-	-	-	-
5147	1:43933502-43933502	-34.8315	downstream_gene_variant	ST3GAL3	ENSG00000126091	Transcript	ENST00000490502.1	protein_coding	-	-	-	-	-	-	-	-	-	-	3326	1	cds_start_NF,cds_end_NF	HGNC	HGNC:10866	-	-	3	-	-	-	-	-	-	-	-	-	-	-	-	-
5147	1:43933502-43933502	-34.8315	downstream_gene_variant	ST3GAL3	ENSG00000126091	Transcript	ENST00000490541.6	nonsense_mediated_decay	-	-	-	-	-	-	-	-	-	-	3281	1	-	HGNC	HGNC:10866	-	-	1	-	-	-	-	-	-	-	-	-	-	-	-	-
5147	1:43933502-43933502	-34.8315	upstream_gene_variant	ARTN	ENSG00000117407	Transcript	ENST00000491846.5	protein_coding	-	-	-	-	-	-	-	-	-	-	344	1	cds_end_NF	HGNC	HGNC:727	-	-	3	-	-	-	-	-	-	-	-	-	-	-	-	-
5147	1:43933502-43933502	-34.8315	downstream_gene_variant	ST3GAL3	ENSG00000126091	Transcript	ENST00000495482.2	retained_intron	-	-	-	-	-	-	-	-	-	-	2363	1	-	HGNC	HGNC:10866	-	-	2	-	-	-	-	-	-	-	-	-	-	-	-	-
5147	1:43933502-43933502	-34.8315	upstream_gene_variant	ARTN	ENSG00000117407	Transcript	ENST00000498139.6	protein_coding	-	-	-	-	-	-	-	-	-	-	310	1	-	HGNC	HGNC:727	-	-	1	A2	-	-	-	-	-	-	-	-	-	-	-	-
5147	1:43933502-43933502	-34.8315	downstream_gene_variant	ST3GAL3	ENSG00000126091	Transcript	ENST00000528371.5	protein_coding	-	-	-	-	-	-	-	-	-	-	3281	1	-	HGNC	HGNC:10866	-	-	1	-	-	-	-	-	-	-	-	-	-	-	-	-
5147	1:43933502-43933502	-34.8315	downstream_gene_variant	ST3GAL3	ENSG00000126091	Transcript	ENST00000530581.5	nonsense_mediated_decay	-	-	-	-	-	-	-	-	-	-	3281	1	-	HGNC	HGNC:10866	-	-	1	-	-	-	-	-	-	-	-	-	-	-	-	-
5147	1:43933502-43933502	-34.8315	downstream_gene_variant	ST3GAL3	ENSG00000126091	Transcript	ENST00000531451.5	protein_coding	-	-	-	-	-	-	-	-	-	-	3300	1	-	HGNC	HGNC:10866	-	-	1	-	-	-	-	-	-	-	-	-	-	-	-	-
5147	1:43933502-43933502	-34.8315	downstream_gene_variant	ST3GAL3	ENSG00000126091	Transcript	ENST00000531816.1	protein_coding	-	-	-	-	-	-	-	-	-	-	3281	1	-	HGNC	HGNC:10866	-	-	1	-	-	-	-	-	-	-	-	-	-	-	-	-
5147	1:43933502-43933502	-34.8315	downstream_gene_variant	ST3GAL3	ENSG00000126091	Transcript	ENST00000531993.6	protein_coding	-	-	-	-	-	-	-	-	-	-	3281	1	-	HGNC	HGNC:10866	-	-	1	-	-	-	-	-	-	-	-	-	-	-	-	-
5147	1:43933502-43933502	-34.8315	downstream_gene_variant	ST3GAL3	ENSG00000126091	Transcript	ENST00000533212.5	nonsense_mediated_decay	-	-	-	-	-	-	-	-	-	-	3281	1	-	HGNC	HGNC:10866	-	-	1	-	-	-	-	-	-	-	-	-	-	-	-	-
5147	1:43933502-43933502	-34.8315	downstream_gene_variant	ST3GAL3	ENSG00000126091	Transcript	ENST00000533933.6	protein_coding	-	-	-	-	-	-	-	-	-	-	2361	1	cds_start_NF	HGNC	HGNC:10866	-	-	1	-	-	-	-	-	-	-	-	-	-	-	-	-
5147	1:43933502-43933502	-34.8315	downstream_gene_variant	ST3GAL3	ENSG00000126091	Transcript	ENST00000533997.6	nonsense_mediated_decay	-	-	-	-	-	-	-	-	-	-	3281	1	-	HGNC	HGNC:10866	-	-	1	-	-	-	-	-	-	-	-	-	-	-	-	-
5147	1:43933502-43933502	-34.8315	downstream_gene_variant	ST3GAL3	ENSG00000126091	Transcript	ENST00000545417.5	protein_coding	-	-	-	-	-	-	-	-	-	-	2337	1	-	HGNC	HGNC:10866	-	-	5	-	-	-	-	-	-	-	-	-	-	-	-	-
5147	1:43933502-43933502	-34.8315	downstream_gene_variant	ST3GAL3	ENSG00000126091	Transcript	ENST00000642194.1	nonsense_mediated_decay	-	-	-	-	-	-	-	-	-	-	2375	1	-	HGNC	HGNC:10866	-	-	-	-	-	-	-	-	-	-	-	-	-	-	-	-
5147	1:43933502-43933502	-34.8315	downstream_gene_variant	ST3GAL3	ENSG00000126091	Transcript	ENST00000642331.1	protein_coding	-	-	-	-	-	-	-	-	-	-	2351	1	-	HGNC	HGNC:10866	-	-	-	-	-	-	-	-	-	-	-	-	-	-	-	-
5147	1:43933502-43933502	-34.8315	downstream_gene_variant	ST3GAL3	ENSG00000126091	Transcript	ENST00000642504.1	nonsense_mediated_decay	-	-	-	-	-	-	-	-	-	-	2655	1	-	HGNC	HGNC:10866	-	-	-	-	-	-	-	-	-	-	-	-	-	-	-	-
5147	1:43933502-43933502	-34.8315	downstream_gene_variant	ST3GAL3	ENSG00000126091	Transcript	ENST00000642780.1	nonsense_mediated_decay	-	-	-	-	-	-	-	-	-	-	2549	1	cds_start_NF	HGNC	HGNC:10866	-	-	-	-	-	-	-	-	-	-	-	-	-	-	-	-
5147	1:43933502-43933502	-34.8315	downstream_gene_variant	ST3GAL3	ENSG00000126091	Transcript	ENST00000642934.1	protein_coding	-	-	-	-	-	-	-	-	-	-	2363	1	-	HGNC	HGNC:10866	-	-	-	-	-	-	-	-	-	-	-	-	-	-	-	-
5147	1:43933502-43933502	-34.8315	downstream_gene_variant	ST3GAL3	ENSG00000126091	Transcript	ENST00000642949.1	nonsense_mediated_decay	-	-	-	-	-	-	-	-	-	-	2342	1	-	HGNC	HGNC:10866	-	-	-	-	-	-	-	-	-	-	-	-	-	-	-	-
5147	1:43933502-43933502	-34.8315	downstream_gene_variant	ST3GAL3	ENSG00000126091	Transcript	ENST00000643252.1	protein_coding	-	-	-	-	-	-	-	-	-	-	2371	1	-	HGNC	HGNC:10866	-	-	-	-	-	-	-	-	-	-	-	-	-	-	-	-
5147	1:43933502-43933502	-34.8315	downstream_gene_variant	ST3GAL3	ENSG00000126091	Transcript	ENST00000643283.1	nonsense_mediated_decay	-	-	-	-	-	-	-	-	-	-	2425	1	-	HGNC	HGNC:10866	-	-	-	-	-	-	-	-	-	-	-	-	-	-	-	-
5147	1:43933502-43933502	-34.8315	downstream_gene_variant	ST3GAL3	ENSG00000126091	Transcript	ENST00000643597.1	nonsense_mediated_decay	-	-	-	-	-	-	-	-	-	-	2361	1	-	HGNC	HGNC:10866	-	-	-	-	-	-	-	-	-	-	-	-	-	-	-	-
5147	1:43933502-43933502	-34.8315	downstream_gene_variant	ST3GAL3	ENSG00000126091	Transcript	ENST00000643813.1	nonsense_mediated_decay	-	-	-	-	-	-	-	-	-	-	2356	1	cds_start_NF	HGNC	HGNC:10866	-	-	-	-	-	-	-	-	-	-	-	-	-	-	-	-
5147	1:43933502-43933502	-34.8315	downstream_gene_variant	ST3GAL3	ENSG00000126091	Transcript	ENST00000644016.1	retained_intron	-	-	-	-	-	-	-	-	-	-	2371	1	-	HGNC	HGNC:10866	-	-	-	-	-	-	-	-	-	-	-	-	-	-	-	-
5147	1:43933502-43933502	-34.8315	downstream_gene_variant	ST3GAL3	ENSG00000126091	Transcript	ENST00000644195.1	protein_coding	-	-	-	-	-	-	-	-	-	-	2373	1	-	HGNC	HGNC:10866	-	-	-	A1	-	-	-	-	-	-	-	-	-	-	-	-
5147	1:43933502-43933502	-34.8315	downstream_gene_variant	ST3GAL3	ENSG00000126091	Transcript	ENST00000644287.1	protein_coding	-	-	-	-	-	-	-	-	-	-	2410	1	cds_start_NF	HGNC	HGNC:10866	-	-	-	-	-	-	-	-	-	-	-	-	-	-	-	-
5147	1:43933502-43933502	-34.8315	downstream_gene_variant	ST3GAL3	ENSG00000126091	Transcript	ENST00000644378.1	retained_intron	-	-	-	-	-	-	-	-	-	-	2737	1	-	HGNC	HGNC:10866	-	-	-	-	-	-	-	-	-	-	-	-	-	-	-	-
5147	1:43933502-43933502	-34.8315	downstream_gene_variant	ST3GAL3	ENSG00000126091	Transcript	ENST00000644645.1	nonsense_mediated_decay	-	-	-	-	-	-	-	-	-	-	2363	1	cds_start_NF	HGNC	HGNC:10866	-	-	-	-	-	-	-	-	-	-	-	-	-	-	-	-
5147	1:43933502-43933502	-34.8315	downstream_gene_variant	ST3GAL3	ENSG00000126091	Transcript	ENST00000644922.1	protein_coding	-	-	-	-	-	-	-	-	-	-	2363	1	cds_start_NF	HGNC	HGNC:10866	-	-	-	-	-	-	-	-	-	-	-	-	-	-	-	-
5147	1:43933502-43933502	-34.8315	downstream_gene_variant	ST3GAL3	ENSG00000126091	Transcript	ENST00000645012.1	retained_intron	-	-	-	-	-	-	-	-	-	-	3220	1	-	HGNC	HGNC:10866	-	-	-	-	-	-	-	-	-	-	-	-	-	-	-	-
5147	1:43933502-43933502	-34.8315	downstream_gene_variant	ST3GAL3	ENSG00000126091	Transcript	ENST00000645117.1	protein_coding	-	-	-	-	-	-	-	-	-	-	2742	1	cds_start_NF	HGNC	HGNC:10866	-	-	-	-	-	-	-	-	-	-	-	-	-	-	-	-
5147	1:43933502-43933502	-34.8315	downstream_gene_variant	ST3GAL3	ENSG00000126091	Transcript	ENST00000645142.1	nonsense_mediated_decay	-	-	-	-	-	-	-	-	-	-	2356	1	-	HGNC	HGNC:10866	-	-	-	-	-	-	-	-	-	-	-	-	-	-	-	-
5147	1:43933502-43933502	-34.8315	downstream_gene_variant	ST3GAL3	ENSG00000126091	Transcript	ENST00000645165.1	nonsense_mediated_decay	-	-	-	-	-	-	-	-	-	-	2361	1	-	HGNC	HGNC:10866	-	-	-	-	-	-	-	-	-	-	-	-	-	-	-	-
5147	1:43933502-43933502	-34.8315	downstream_gene_variant	ST3GAL3	ENSG00000126091	Transcript	ENST00000645394.1	nonsense_mediated_decay	-	-	-	-	-	-	-	-	-	-	2493	1	-	HGNC	HGNC:10866	-	-	-	-	-	-	-	-	-	-	-	-	-	-	-	-
5147	1:43933502-43933502	-34.8315	downstream_gene_variant	ST3GAL3	ENSG00000126091	Transcript	ENST00000645640.1	nonsense_mediated_decay	-	-	-	-	-	-	-	-	-	-	2358	1	-	HGNC	HGNC:10866	-	-	-	-	-	-	-	-	-	-	-	-	-	-	-	-
5147	1:43933502-43933502	-34.8315	downstream_gene_variant	ST3GAL3	ENSG00000126091	Transcript	ENST00000645644.1	retained_intron	-	-	-	-	-	-	-	-	-	-	2664	1	-	HGNC	HGNC:10866	-	-	-	-	-	-	-	-	-	-	-	-	-	-	-	-
5147	1:43933502-43933502	-34.8315	downstream_gene_variant	ST3GAL3	ENSG00000126091	Transcript	ENST00000645670.1	retained_intron	-	-	-	-	-	-	-	-	-	-	2445	1	-	HGNC	HGNC:10866	-	-	-	-	-	-	-	-	-	-	-	-	-	-	-	-
5147	1:43933502-43933502	-34.8315	downstream_gene_variant	ST3GAL3	ENSG00000126091	Transcript	ENST00000645705.1	nonsense_mediated_decay	-	-	-	-	-	-	-	-	-	-	2373	1	-	HGNC	HGNC:10866	-	-	-	-	-	-	-	-	-	-	-	-	-	-	-	-
5147	1:43933502-43933502	-34.8315	downstream_gene_variant	ST3GAL3	ENSG00000126091	Transcript	ENST00000646027.1	nonsense_mediated_decay	-	-	-	-	-	-	-	-	-	-	2380	1	-	HGNC	HGNC:10866	-	-	-	-	-	-	-	-	-	-	-	-	-	-	-	-
5147	1:43933502-43933502	-34.8315	downstream_gene_variant	ST3GAL3	ENSG00000126091	Transcript	ENST00000646069.1	nonsense_mediated_decay	-	-	-	-	-	-	-	-	-	-	2363	1	-	HGNC	HGNC:10866	-	-	-	-	-	-	-	-	-	-	-	-	-	-	-	-
5147	1:43933502-43933502	-34.8315	downstream_gene_variant	ST3GAL3	ENSG00000126091	Transcript	ENST00000646686.1	protein_coding	-	-	-	-	-	-	-	-	-	-	2362	1	-	HGNC	HGNC:10866	-	-	-	-	-	-	-	-	-	-	-	-	-	-	-	-
5147	1:43933502-43933502	-34.8315	downstream_gene_variant	ST3GAL3	ENSG00000126091	Transcript	ENST00000646971.1	protein_coding	-	-	-	-	-	-	-	-	-	-	2356	1	-	HGNC	HGNC:10866	-	-	-	A1	-	-	-	-	-	-	-	-	-	-	-	-
5147	1:43933502-43933502	-34.8315	downstream_gene_variant	ST3GAL3	ENSG00000126091	Transcript	ENST00000647128.1	nonsense_mediated_decay	-	-	-	-	-	-	-	-	-	-	3189	1	-	HGNC	HGNC:10866	-	-	-	-	-	-	-	-	-	-	-	-	-	-	-	-
5147	1:43933502-43933502	-34.8315	downstream_gene_variant	ST3GAL3	ENSG00000126091	Transcript	ENST00000647134.1	nonsense_mediated_decay	-	-	-	-	-	-	-	-	-	-	2351	1	-	HGNC	HGNC:10866	-	-	-	-	-	-	-	-	-	-	-	-	-	-	-	-
5147	1:43933502-43933502	-34.8315	downstream_gene_variant	ST3GAL3	ENSG00000126091	Transcript	ENST00000647148.1	protein_coding	-	-	-	-	-	-	-	-	-	-	2351	1	-	HGNC	HGNC:10866	-	-	-	-	-	-	-	-	-	-	-	-	-	-	-	-
5147	1:43933502-43933502	-34.8315	downstream_gene_variant	ST3GAL3	ENSG00000126091	Transcript	ENST00000647237.1	protein_coding	-	-	-	-	-	-	-	-	-	-	2362	1	-	HGNC	HGNC:10866	-	-	-	-	-	-	-	-	-	-	-	-	-	-	-	-
5147	1:43933502-43933502	-34.8315	downstream_gene_variant	ST3GAL3	ENSG00000126091	Transcript	ENST00000647482.1	nonsense_mediated_decay	-	-	-	-	-	-	-	-	-	-	2380	1	-	HGNC	HGNC:10866	-	-	-	-	-	-	-	-	-	-	-	-	-	-	-	-
5147	1:43933502-43933502	-34.8315	downstream_gene_variant	ST3GAL3	ENSG00000126091	Transcript	ENST00000647503.1	protein_coding	-	-	-	-	-	-	-	-	-	-	2375	1	cds_start_NF	HGNC	HGNC:10866	-	-	-	-	-	-	-	-	-	-	-	-	-	-	-	-
5147	1:43933502-43933502	-34.8315	downstream_gene_variant	LINC02918	ENSG00000237950	Transcript	ENST00000657883.1	lncRNA	-	-	-	-	-	-	-	-	-	-	4416	-1	-	HGNC	HGNC:55649	-	-	-	-	-	-	-	-	-	-	-	-	-	-	-	-
5147	1:43933502-43933502	-34.8315	regulatory_region_variant	-	-	RegulatoryFeature	ENSR00000923452	promoter	-	-	-	-	-	-	-	-	-	-	-	-	-	-	-	-	-	-	-	-	-	-	-	-	-	-	-	-	-	-	-
5437	1:46544227-46544227	-72.9412	downstream_gene_variant	KNCN	ENSG00000162456	Transcript	ENST00000294445.7	retained_intron	-	-	-	-	-	-	-	-	-	-	1417	-1	-	HGNC	HGNC:26488	-	-	1	-	-	-	-	-	-	-	-	-	-	-	-	-
5437	1:46544227-46544227	-72.9412	downstream_gene_variant	KNCN	ENSG00000162456	Transcript	ENST00000396314.3	protein_coding	-	-	-	-	-	-	-	-	-	-	3201	-1	-	HGNC	HGNC:26488	-	-	4	-	-	-	-	-	-	-	-	-	-	-	-	-
5437	1:46544227-46544227	-72.9412	downstream_gene_variant	KNCN	ENSG00000162456	Transcript	ENST00000481882.7	protein_coding	-	-	-	-	-	-	-	-	-	-	1414	-1	-	HGNC	HGNC:26488	NM_001322255.2	-	5	P1	-	-	-	-	-	-	-	-	-	-	-	-
5437	1:46544227-46544227	-72.9412	downstream_gene_variant	KNCN	ENSG00000162456	Transcript	ENST00000524908.1	processed_transcript	-	-	-	-	-	-	-	-	-	-	3122	-1	-	HGNC	HGNC:26488	-	-	4	-	-	-	-	-	-	-	-	-	-	-	-	-
5437	1:46544227-46544227	-72.9412	intron_variant,non_coding_transcript_variant	MKNK1-AS1	ENSG00000269956	Transcript	ENST00000602433.1	lncRNA	-	3./7	-	-	-	-	-	-	-	-	-	1	-	HGNC	HGNC:44129	-	-	2	-	-	-	-	-	-	-	-	-	-	-	-	-
5437	1:46544227-46544227	-72.9412	upstream_gene_variant	TMEM275	ENSG00000282881	Transcript	ENST00000634804.2	protein_coding	-	-	-	-	-	-	-	-	-	-	258	-1	-	HGNC	HGNC:53938	-	-	-	P1	-	-	-	-	-	-	-	-	-	-	-	-
5437	1:46544227-46544227	-72.9412	intron_variant,non_coding_transcript_variant	MKNK1-AS1	ENSG00000269956	Transcript	ENST00000657773.1	lncRNA	-	2./5	-	-	-	-	-	-	-	-	-	1	-	HGNC	HGNC:44129	-	-	-	-	-	-	-	-	-	-	-	-	-	-	-	-
5437	1:46544227-46544227	-72.9412	regulatory_region_variant	-	-	RegulatoryFeature	ENSR00001167851	enhancer	-	-	-	-	-	-	-	-	-	-	-	-	-	-	-	-	-	-	-	-	-	-	-	-	-	-	-	-	-	-	-
5465	1:47023778-47023778	55.5556	5_prime_UTR_variant	CYP4X1	ENSG00000186377	Transcript	ENST00000371901.4	protein_coding	1./12	-	-	-	110	-	-	-	-	-	-	1	-	HGNC	HGNC:20244	NM_178033.2	-	1	P1	-	-	-	-	-	-	-	-	-	-	-	-
5465	1:47023778-47023778	55.5556	regulatory_region_variant	-	-	RegulatoryFeature	ENSR00000006019	promoter	-	-	-	-	-	-	-	-	-	-	-	-	-	-	-	-	-	-	-	-	-	-	-	-	-	-	-	-	-	-	-
5625	1:50421500-50421500	-55.5556	missense_variant	DMRTA2	ENSG00000142700	Transcript	ENST00000404795.4	protein_coding	2./3	-	-	-	373	37	13	A./T	Gcg./Acg	-	-	-1	-	HGNC	HGNC:13908	NM_032110.3	-	5	P1	deleterious_low_confidence(0.01)	benign(0.012)	-	-	-	-	-	-	-	-	-	-
5625	1:50421500-50421500	-55.5556	missense_variant	DMRTA2	ENSG00000142700	Transcript	ENST00000418121.5	protein_coding	1./2	-	-	-	133	37	13	A./T	Gcg./Acg	-	-	-1	-	HGNC	HGNC:13908	-	-	1	P1	deleterious_low_confidence(0.01)	benign(0.012)	-	-	-	-	-	-	-	-	-	-
5625	1:50421500-50421500	-55.5556	upstream_gene_variant	-	ENSG00000284700	Transcript	ENST00000641778.1	lncRNA	-	-	-	-	-	-	-	-	-	-	2109	1	-	-	-	-	-	-	-	-	-	-	-	-	-	-	-	-	-	-	-
5625	1:50421500-50421500	-55.5556	upstream_gene_variant	-	ENSG00000284700	Transcript	ENST00000686764.1	lncRNA	-	-	-	-	-	-	-	-	-	-	2503	1	-	-	-	-	-	-	-	-	-	-	-	-	-	-	-	-	-	-	-
5704	1:52602295-52602295	-50	upstream_gene_variant	GPX7	ENSG00000116157	Transcript	ENST00000361314.5	protein_coding	-	-	-	-	-	-	-	-	-	-	76	1	-	HGNC	HGNC:4559	NM_015696.5	-	1	P1	-	-	-	-	-	-	-	-	-	-	-	-
5704	1:52602295-52602295	-50	upstream_gene_variant	GPX7	ENSG00000116157	Transcript	ENST00000459779.1	processed_transcript	-	-	-	-	-	-	-	-	-	-	105	1	-	HGNC	HGNC:4559	-	-	2	-	-	-	-	-	-	-	-	-	-	-	-	-
5704	1:52602295-52602295	-50	regulatory_region_variant	-	-	RegulatoryFeature	ENSR00000006409	promoter	-	-	-	-	-	-	-	-	-	-	-	-	-	-	-	-	-	-	-	-	-	-	-	-	-	-	-	-	-	-	-
5704	1:52602295-52602295	-50	TF_binding_site_variant	-	-	MotifFeature	ENSM00522926038	-	-	-	-	-	-	-	-	-	-	-	-	-1	-	-	-	-	-	-	-	-	-	-	-	-	-	-	ENSPFM0025	4	Y	0.057	MNT,MAX,CLOCK,HEY2,HES5
5706	1:52602384-52602384	-67.5	5_prime_UTR_variant	GPX7	ENSG00000116157	Transcript	ENST00000361314.5	protein_coding	1./3	-	-	-	14	-	-	-	-	-	-	1	-	HGNC	HGNC:4559	NM_015696.5	-	1	P1	-	-	-	-	-	-	-	-	-	-	-	-
5706	1:52602384-52602384	-67.5	upstream_gene_variant	GPX7	ENSG00000116157	Transcript	ENST00000459779.1	processed_transcript	-	-	-	-	-	-	-	-	-	-	16	1	-	HGNC	HGNC:4559	-	-	2	-	-	-	-	-	-	-	-	-	-	-	-	-
5706	1:52602384-52602384	-67.5	regulatory_region_variant	-	-	RegulatoryFeature	ENSR00000006409	promoter	-	-	-	-	-	-	-	-	-	-	-	-	-	-	-	-	-	-	-	-	-	-	-	-	-	-	-	-	-	-	-
5706	1:52602384-52602384	-67.5	TF_binding_site_variant	-	-	MotifFeature	ENSM00526366484	-	-	-	-	-	-	-	-	-	-	-	-	-1	-	-	-	-	-	-	-	-	-	-	-	-	-	-	ENSPFM0423	7	Y	0.04	NR2F6,NR2F1,RARB,RARA,RARG
5794	1:53738762-53738762	-30.4348	upstream_gene_variant	GLIS1	ENSG00000174332	Transcript	ENST00000312233.4	protein_coding	-	-	-	-	-	-	-	-	-	-	4558	-1	-	HGNC	HGNC:29525	-	-	2	A2	-	-	-	-	-	-	-	-	-	-	-	-
5794	1:53738762-53738762	-30.4348	intron_variant	GLIS1	ENSG00000174332	Transcript	ENST00000628545.2	protein_coding	-	1./10	-	-	-	-	-	-	-	-	-	-1	-	HGNC	HGNC:29525	NM_001367484.1	-	5	P2	-	-	-	-	-	-	-	-	-	-	-	-
5794	1:53738762-53738762	-30.4348	regulatory_region_variant	-	-	RegulatoryFeature	ENSR00000357944	promoter	-	-	-	-	-	-	-	-	-	-	-	-	-	-	-	-	-	-	-	-	-	-	-	-	-	-	-	-	-	-	-
5795	1:53738792-53738792	35.7143	upstream_gene_variant	GLIS1	ENSG00000174332	Transcript	ENST00000312233.4	protein_coding	-	-	-	-	-	-	-	-	-	-	4588	-1	-	HGNC	HGNC:29525	-	-	2	A2	-	-	-	-	-	-	-	-	-	-	-	-
5795	1:53738792-53738792	35.7143	intron_variant	GLIS1	ENSG00000174332	Transcript	ENST00000628545.2	protein_coding	-	1./10	-	-	-	-	-	-	-	-	-	-1	-	HGNC	HGNC:29525	NM_001367484.1	-	5	P2	-	-	-	-	-	-	-	-	-	-	-	-
5795	1:53738792-53738792	35.7143	regulatory_region_variant	-	-	RegulatoryFeature	ENSR00000357944	promoter	-	-	-	-	-	-	-	-	-	-	-	-	-	-	-	-	-	-	-	-	-	-	-	-	-	-	-	-	-	-	-
5877	1:54781295-54781295	-80	downstream_gene_variant	TTC22	ENSG00000006555	Transcript	ENST00000371274.8	protein_coding	-	-	-	-	-	-	-	-	-	-	3256	-1	-	HGNC	HGNC:26067	-	-	2	-	-	-	-	-	-	-	-	-	-	-	-	-
5877	1:54781295-54781295	-80	missense_variant	TTC22	ENSG00000006555	Transcript	ENST00000371276.9	protein_coding	7./7	-	-	-	1818	1658	553	R./H	cGc./cAc	-	-	-1	-	HGNC	HGNC:26067	NM_001114108.2	-	5	P1	tolerated_low_confidence(0.62)	benign(0)	-	-	-	-	-	-	-	-	-	-
5877	1:54781295-54781295	-80	downstream_gene_variant	TTC22	ENSG00000006555	Transcript	ENST00000448308.2	protein_coding	-	-	-	-	-	-	-	-	-	-	3259	-1	cds_start_NF	HGNC	HGNC:26067	-	-	3	-	-	-	-	-	-	-	-	-	-	-	-	-
5877	1:54781295-54781295	-80	downstream_gene_variant	TTC22	ENSG00000006555	Transcript	ENST00000488771.1	retained_intron	-	-	-	-	-	-	-	-	-	-	301	-1	-	HGNC	HGNC:26067	-	-	2	-	-	-	-	-	-	-	-	-	-	-	-	-
5889	1:54980464-54980464	-35	upstream_gene_variant	TMEM61	ENSG00000143001	Transcript	ENST00000371268.4	protein_coding	-	-	-	-	-	-	-	-	-	-	164	1	-	HGNC	HGNC:27296	NM_182532.3	-	1	P1	-	-	-	-	-	-	-	-	-	-	-	-
5889	1:54980464-54980464	-35	downstream_gene_variant	-	ENSG00000233271	Transcript	ENST00000436960.1	lncRNA	-	-	-	-	-	-	-	-	-	-	486	-1	-	-	-	-	-	2	-	-	-	-	-	-	-	-	-	-	-	-	-
5889	1:54980464-54980464	-35	upstream_gene_variant	-	ENSG00000284601	Transcript	ENST00000641226.1	lncRNA	-	-	-	-	-	-	-	-	-	-	6	-1	-	-	-	-	-	-	-	-	-	-	-	-	-	-	-	-	-	-	-
5889	1:54980464-54980464	-35	non_coding_transcript_exon_variant	-	ENSG00000284601	Transcript	ENST00000641453.1	lncRNA	1./4	-	-	-	1	-	-	-	-	-	-	-1	-	-	-	-	-	-	-	-	-	-	-	-	-	-	-	-	-	-	-
5889	1:54980464-54980464	-35	upstream_gene_variant	-	ENSG00000284601	Transcript	ENST00000641734.1	lncRNA	-	-	-	-	-	-	-	-	-	-	12	-1	-	-	-	-	-	-	-	-	-	-	-	-	-	-	-	-	-	-	-
5889	1:54980464-54980464	-35	non_coding_transcript_exon_variant	-	ENSG00000284601	Transcript	ENST00000641973.1	lncRNA	1./4	-	-	-	1	-	-	-	-	-	-	-1	-	-	-	-	-	-	-	-	-	-	-	-	-	-	-	-	-	-	-
5889	1:54980464-54980464	-35	regulatory_region_variant	-	-	RegulatoryFeature	ENSR00000006719	promoter	-	-	-	-	-	-	-	-	-	-	-	-	-	-	-	-	-	-	-	-	-	-	-	-	-	-	-	-	-	-	-
5889	1:54980464-54980464	-35	TF_binding_site_variant	-	-	MotifFeature	ENSM00525465348	-	-	-	-	-	-	-	-	-	-	-	-	1	-	-	-	-	-	-	-	-	-	-	-	-	-	-	ENSPFM0595	17	Y	-0.041	TFAP2C::MAX
5889	1:54980464-54980464	-35	TF_binding_site_variant	-	-	MotifFeature	ENSM00522443827	-	-	-	-	-	-	-	-	-	-	-	-	-1	-	-	-	-	-	-	-	-	-	-	-	-	-	-	ENSPFM0374	14	Y	0.048	MEIS1::MAX
5939	1:58250211-58250211	-30.661	intron_variant,non_coding_transcript_variant	DAB1	ENSG00000173406	Transcript	ENST00000485760.5	processed_transcript	-	4./20	-	-	-	-	-	-	-	-	-	-1	-	HGNC	HGNC:2661	-	-	2	-	-	-	-	-	-	-	-	-	-	-	-	-
6163	1:65002895-65002895	-69.8113	upstream_gene_variant	LINC01359	ENSG00000226891	Transcript	ENST00000415842.5	lncRNA	-	-	-	-	-	-	-	-	-	-	419	-1	-	HGNC	HGNC:50591	-	-	2	-	-	-	-	-	-	-	-	-	-	-	-	-
6163	1:65002895-65002895	-69.8113	upstream_gene_variant	LINC01359	ENSG00000226891	Transcript	ENST00000436350.2	lncRNA	-	-	-	-	-	-	-	-	-	-	458	-1	-	HGNC	HGNC:50591	-	-	3	-	-	-	-	-	-	-	-	-	-	-	-	-
6163	1:65002895-65002895	-69.8113	upstream_gene_variant	LINC01359	ENSG00000226891	Transcript	ENST00000444349.6	lncRNA	-	-	-	-	-	-	-	-	-	-	423	-1	-	HGNC	HGNC:50591	-	-	5	-	-	-	-	-	-	-	-	-	-	-	-	-
6163	1:65002895-65002895	-69.8113	downstream_gene_variant	-	ENSG00000272506	Transcript	ENST00000607528.1	lncRNA	-	-	-	-	-	-	-	-	-	-	575	-1	-	-	-	-	-	-	-	-	-	-	-	-	-	-	-	-	-	-	-
6163	1:65002895-65002895	-69.8113	upstream_gene_variant	LINC01359	ENSG00000226891	Transcript	ENST00000634604.2	lncRNA	-	-	-	-	-	-	-	-	-	-	406	-1	-	HGNC	HGNC:50591	-	-	5	-	-	-	-	-	-	-	-	-	-	-	-	-
6163	1:65002895-65002895	-69.8113	upstream_gene_variant	LINC01359	ENSG00000226891	Transcript	ENST00000634775.1	lncRNA	-	-	-	-	-	-	-	-	-	-	423	-1	-	HGNC	HGNC:50591	-	-	5	-	-	-	-	-	-	-	-	-	-	-	-	-
6163	1:65002895-65002895	-69.8113	upstream_gene_variant	LINC01359	ENSG00000226891	Transcript	ENST00000634799.1	lncRNA	-	-	-	-	-	-	-	-	-	-	445	-1	-	HGNC	HGNC:50591	-	-	5	-	-	-	-	-	-	-	-	-	-	-	-	-
6163	1:65002895-65002895	-69.8113	upstream_gene_variant	LINC01359	ENSG00000226891	Transcript	ENST00000647968.1	lncRNA	-	-	-	-	-	-	-	-	-	-	464	-1	-	HGNC	HGNC:50591	-	-	-	-	-	-	-	-	-	-	-	-	-	-	-	-
6163	1:65002895-65002895	-69.8113	upstream_gene_variant	LINC01359	ENSG00000226891	Transcript	ENST00000654678.1	lncRNA	-	-	-	-	-	-	-	-	-	-	441	-1	-	HGNC	HGNC:50591	-	-	-	-	-	-	-	-	-	-	-	-	-	-	-	-
6163	1:65002895-65002895	-69.8113	upstream_gene_variant	LINC01359	ENSG00000226891	Transcript	ENST00000658189.1	lncRNA	-	-	-	-	-	-	-	-	-	-	441	-1	-	HGNC	HGNC:50591	-	-	-	-	-	-	-	-	-	-	-	-	-	-	-	-
6163	1:65002895-65002895	-69.8113	upstream_gene_variant	LINC01359	ENSG00000226891	Transcript	ENST00000658816.1	lncRNA	-	-	-	-	-	-	-	-	-	-	423	-1	-	HGNC	HGNC:50591	-	-	-	-	-	-	-	-	-	-	-	-	-	-	-	-
6163	1:65002895-65002895	-69.8113	upstream_gene_variant	LINC01359	ENSG00000226891	Transcript	ENST00000663993.1	lncRNA	-	-	-	-	-	-	-	-	-	-	449	-1	-	HGNC	HGNC:50591	-	-	-	-	-	-	-	-	-	-	-	-	-	-	-	-
6163	1:65002895-65002895	-69.8113	upstream_gene_variant	LINC01359	ENSG00000226891	Transcript	ENST00000664673.1	lncRNA	-	-	-	-	-	-	-	-	-	-	438	-1	-	HGNC	HGNC:50591	-	-	-	-	-	-	-	-	-	-	-	-	-	-	-	-
6163	1:65002895-65002895	-69.8113	upstream_gene_variant	LINC01359	ENSG00000226891	Transcript	ENST00000666562.1	lncRNA	-	-	-	-	-	-	-	-	-	-	409	-1	-	HGNC	HGNC:50591	-	-	-	-	-	-	-	-	-	-	-	-	-	-	-	-
6163	1:65002895-65002895	-69.8113	upstream_gene_variant	LINC01359	ENSG00000226891	Transcript	ENST00000668343.1	lncRNA	-	-	-	-	-	-	-	-	-	-	423	-1	-	HGNC	HGNC:50591	-	-	-	-	-	-	-	-	-	-	-	-	-	-	-	-
6163	1:65002895-65002895	-69.8113	upstream_gene_variant	LINC01359	ENSG00000226891	Transcript	ENST00000669029.1	lncRNA	-	-	-	-	-	-	-	-	-	-	441	-1	-	HGNC	HGNC:50591	-	-	-	-	-	-	-	-	-	-	-	-	-	-	-	-
6163	1:65002895-65002895	-69.8113	upstream_gene_variant	LINC01359	ENSG00000226891	Transcript	ENST00000670320.1	lncRNA	-	-	-	-	-	-	-	-	-	-	441	-1	-	HGNC	HGNC:50591	-	-	-	-	-	-	-	-	-	-	-	-	-	-	-	-
6163	1:65002895-65002895	-69.8113	intron_variant	JAK1	ENSG00000162434	Transcript	ENST00000671954.2	protein_coding	-	2./25	-	-	-	-	-	-	-	-	-	-1	-	HGNC	HGNC:6190	-	-	-	P3	-	-	-	-	-	-	-	-	-	-	-	-
6163	1:65002895-65002895	-69.8113	intron_variant	JAK1	ENSG00000162434	Transcript	ENST00000672099.1	protein_coding	-	1./7	-	-	-	-	-	-	-	-	-	-1	cds_end_NF	HGNC	HGNC:6190	-	-	-	-	-	-	-	-	-	-	-	-	-	-	-	-
6163	1:65002895-65002895	-69.8113	intron_variant	JAK1	ENSG00000162434	Transcript	ENST00000672434.2	protein_coding	-	2./26	-	-	-	-	-	-	-	-	-	-1	-	HGNC	HGNC:6190	-	-	-	P3	-	-	-	-	-	-	-	-	-	-	-	-
6163	1:65002895-65002895	-69.8113	intron_variant	JAK1	ENSG00000162434	Transcript	ENST00000672751.2	protein_coding	-	1./24	-	-	-	-	-	-	-	-	-	-1	-	HGNC	HGNC:6190	-	-	-	A1	-	-	-	-	-	-	-	-	-	-	-	-
6163	1:65002895-65002895	-69.8113	intron_variant,non_coding_transcript_variant	JAK1	ENSG00000162434	Transcript	ENST00000673502.2	retained_intron	-	3./25	-	-	-	-	-	-	-	-	-	-1	-	HGNC	HGNC:6190	-	-	-	-	-	-	-	-	-	-	-	-	-	-	-	-
6163	1:65002895-65002895	-69.8113	intron_variant	JAK1	ENSG00000162434	Transcript	ENST00000699263.1	protein_coding	-	1./8	-	-	-	-	-	-	-	-	-	-1	cds_end_NF	HGNC	HGNC:6190	-	-	-	-	-	-	-	-	-	-	-	-	-	-	-	-
6163	1:65002895-65002895	-69.8113	intron_variant	JAK1	ENSG00000162434	Transcript	ENST00000699312.1	protein_coding	-	2./25	-	-	-	-	-	-	-	-	-	-1	-	HGNC	HGNC:6190	-	-	-	P3	-	-	-	-	-	-	-	-	-	-	-	-
6163	1:65002895-65002895	-69.8113	intron_variant	JAK1	ENSG00000162434	Transcript	ENST00000699314.1	protein_coding	-	2./11	-	-	-	-	-	-	-	-	-	-1	cds_end_NF	HGNC	HGNC:6190	-	-	-	-	-	-	-	-	-	-	-	-	-	-	-	-
6163	1:65002895-65002895	-69.8113	regulatory_region_variant	-	-	RegulatoryFeature	ENSR00000007921	promoter	-	-	-	-	-	-	-	-	-	-	-	-	-	-	-	-	-	-	-	-	-	-	-	-	-	-	-	-	-	-	-
6163	1:65002895-65002895	-69.8113	TF_binding_site_variant	-	-	MotifFeature	ENSM00522043527	-	-	-	-	-	-	-	-	-	-	-	-	1	-	-	-	-	-	-	-	-	-	-	-	-	-	-	ENSPFM0605	19	N	0.031	TFAP4::MAX
6163	1:65002895-65002895	-69.8113	TF_binding_site_variant	-	-	MotifFeature	ENSM00522205879	-	-	-	-	-	-	-	-	-	-	-	-	1	-	-	-	-	-	-	-	-	-	-	-	-	-	-	ENSPFM0597	29	Y	0.045	TFAP2C::MAX
6163	1:65002895-65002895	-69.8113	TF_binding_site_variant	-	-	MotifFeature	ENSM00522086069	-	-	-	-	-	-	-	-	-	-	-	-	-1	-	-	-	-	-	-	-	-	-	-	-	-	-	-	ENSPFM0374	14	Y	0.048	MEIS1::MAX
6163	1:65002895-65002895	-69.8113	TF_binding_site_variant	-	-	MotifFeature	ENSM00524018416	-	-	-	-	-	-	-	-	-	-	-	-	-1	-	-	-	-	-	-	-	-	-	-	-	-	-	-	ENSPFM0037	10	N	-0.02	CLOCK::NHLH1
6163	1:65002895-65002895	-69.8113	TF_binding_site_variant	-	-	MotifFeature	ENSM00522852430	-	-	-	-	-	-	-	-	-	-	-	-	-1	-	-	-	-	-	-	-	-	-	-	-	-	-	-	ENSPFM0403	19	Y	0.037	MYBL1::MAX
6163	1:65002895-65002895	-69.8113	TF_binding_site_variant	-	-	MotifFeature	ENSM00522564735	-	-	-	-	-	-	-	-	-	-	-	-	-1	-	-	-	-	-	-	-	-	-	-	-	-	-	-	ENSPFM0025	4	Y	0.057	MNT,MAX,CLOCK,HEY2,HES5
6163	1:65002895-65002895	-69.8113	TF_binding_site_variant	-	-	MotifFeature	ENSM00198558109	-	-	-	-	-	-	-	-	-	-	-	-	-1	-	-	-	-	-	-	-	-	-	-	-	-	-	-	ENSPFM0402	18	N	0.045	MYBL1::MAX
6163	1:65002895-65002895	-69.8113	TF_binding_site_variant	-	-	MotifFeature	ENSM00523289677	-	-	-	-	-	-	-	-	-	-	-	-	-1	-	-	-	-	-	-	-	-	-	-	-	-	-	-	ENSPFM0239	4	Y	0.041	GCM1::MAX
6163	1:65002895-65002895	-69.8113	TF_binding_site_variant	-	-	MotifFeature	ENSM00198508136	-	-	-	-	-	-	-	-	-	-	-	-	1	-	-	-	-	-	-	-	-	-	-	-	-	-	-	ENSPFM0240	19	Y	0.052	GCM1::MAX
6163	1:65002895-65002895	-69.8113	TF_binding_site_variant	-	-	MotifFeature	ENSM00524779499	-	-	-	-	-	-	-	-	-	-	-	-	-1	-	-	-	-	-	-	-	-	-	-	-	-	-	-	ENSPFM0032	2	Y	0.033	CLOCK::EVX1
6163	1:65002895-65002895	-69.8113	TF_binding_site_variant	-	-	MotifFeature	ENSM00199368119	-	-	-	-	-	-	-	-	-	-	-	-	-1	-	-	-	-	-	-	-	-	-	-	-	-	-	-	ENSPFM0598	27	Y	0.051	TFAP2C::MAX
6163	1:65002895-65002895	-69.8113	TF_binding_site_variant	-	-	MotifFeature	ENSM00526311147	-	-	-	-	-	-	-	-	-	-	-	-	-1	-	-	-	-	-	-	-	-	-	-	-	-	-	-	ENSPFM0036	19	N	0.017	CLOCK::FIGLA
6200	1:65309208-65309208	-68.1818	intron_variant	DNAJC6	ENSG00000116675	Transcript	ENST00000263441.11	protein_coding	-	1./19	-	-	-	-	-	-	-	-	-	1	-	HGNC	HGNC:15469	-	-	2	A1	-	-	-	-	-	-	-	-	-	-	-	-
6200	1:65309208-65309208	-68.1818	upstream_gene_variant	DNAJC6	ENSG00000116675	Transcript	ENST00000371069.5	protein_coding	-	-	-	-	-	-	-	-	-	-	335	1	-	HGNC	HGNC:15469	NM_001256864.2	-	1	A1	-	-	-	-	-	-	-	-	-	-	-	-
6200	1:65309208-65309208	-68.1818	intron_variant	DNAJC6	ENSG00000116675	Transcript	ENST00000395325.7	protein_coding	-	1./18	-	-	-	-	-	-	-	-	-	1	-	HGNC	HGNC:15469	-	-	1	P4	-	-	-	-	-	-	-	-	-	-	-	-
6200	1:65309208-65309208	-68.1818	upstream_gene_variant	-	ENSG00000229294	Transcript	ENST00000435739.1	lncRNA	-	-	-	-	-	-	-	-	-	-	2687	-1	-	-	-	-	-	2	-	-	-	-	-	-	-	-	-	-	-	-	-
6200	1:65309208-65309208	-68.1818	intron_variant,non_coding_transcript_variant	DNAJC6	ENSG00000116675	Transcript	ENST00000463018.5	processed_transcript	-	1./4	-	-	-	-	-	-	-	-	-	1	-	HGNC	HGNC:15469	-	-	3	-	-	-	-	-	-	-	-	-	-	-	-	-
6200	1:65309208-65309208	-68.1818	intron_variant,non_coding_transcript_variant	DNAJC6	ENSG00000116675	Transcript	ENST00000483402.1	processed_transcript	-	1./2	-	-	-	-	-	-	-	-	-	1	-	HGNC	HGNC:15469	-	-	3	-	-	-	-	-	-	-	-	-	-	-	-	-
6200	1:65309208-65309208	-68.1818	intron_variant	DNAJC6	ENSG00000116675	Transcript	ENST00000494710.6	protein_coding	-	1./11	-	-	-	-	-	-	-	-	-	1	cds_end_NF	HGNC	HGNC:15469	-	-	5	-	-	-	-	-	-	-	-	-	-	-	-	-
6200	1:65309208-65309208	-68.1818	upstream_gene_variant	-	ENSG00000290094	Transcript	ENST00000702949.1	lncRNA	-	-	-	-	-	-	-	-	-	-	1094	1	-	-	-	-	-	-	-	-	-	-	-	-	-	-	-	-	-	-	-
6200	1:65309208-65309208	-68.1818	regulatory_region_variant	-	-	RegulatoryFeature	ENSR00000007966	promoter	-	-	-	-	-	-	-	-	-	-	-	-	-	-	-	-	-	-	-	-	-	-	-	-	-	-	-	-	-	-	-
6200	1:65309208-65309208	-68.1818	TF_binding_site_variant	-	-	MotifFeature	ENSM00522637303	-	-	-	-	-	-	-	-	-	-	-	-	-1	-	-	-	-	-	-	-	-	-	-	-	-	-	-	ENSPFM0401	5	N	-0.044	MYBL1::MAX
6200	1:65309208-65309208	-68.1818	TF_binding_site_variant	-	-	MotifFeature	ENSM00196418164	-	-	-	-	-	-	-	-	-	-	-	-	-1	-	-	-	-	-	-	-	-	-	-	-	-	-	-	ENSPFM0374	16	Y	-0.033	MEIS1::MAX
6200	1:65309208-65309208	-68.1818	TF_binding_site_variant	-	-	MotifFeature	ENSM00412780667	-	-	-	-	-	-	-	-	-	-	-	-	1	-	-	-	-	-	-	-	-	-	-	-	-	-	-	ENSPFM0427	5	Y	-0.089	NRF1
6200	1:65309208-65309208	-68.1818	TF_binding_site_variant	-	-	MotifFeature	ENSM00322195799	-	-	-	-	-	-	-	-	-	-	-	-	-1	-	-	-	-	-	-	-	-	-	-	-	-	-	-	ENSPFM0239	4	Y	0.041	GCM1::MAX
6200	1:65309208-65309208	-68.1818	TF_binding_site_variant	-	-	MotifFeature	ENSM00136501088	-	-	-	-	-	-	-	-	-	-	-	-	1	-	-	-	-	-	-	-	-	-	-	-	-	-	-	ENSPFM0515	3	Y	0.041	TBX21,MGA
6375	1:77282302-77282302	29.3495	non_coding_transcript_exon_variant	AK5	ENSG00000154027	Transcript	ENST00000317704.8	processed_transcript	1./6	-	-	-	245	-	-	-	-	-	-	1	-	HGNC	HGNC:365	-	-	2	-	-	-	-	-	-	-	-	-	-	-	-	-
6375	1:77282302-77282302	29.3495	upstream_gene_variant	AK5	ENSG00000154027	Transcript	ENST00000344720.9	protein_coding	-	-	-	-	-	-	-	-	-	-	300	1	-	HGNC	HGNC:365	-	-	1	-	-	-	-	-	-	-	-	-	-	-	-	-
6375	1:77282302-77282302	29.3495	5_prime_UTR_variant	AK5	ENSG00000154027	Transcript	ENST00000354567.7	protein_coding	1./14	-	-	-	284	-	-	-	-	-	-	1	-	HGNC	HGNC:365	NM_174858.3	-	1	P1	-	-	-	-	-	-	-	-	-	-	-	-
6375	1:77282302-77282302	29.3495	upstream_gene_variant	AK5	ENSG00000154027	Transcript	ENST00000478407.1	protein_coding	-	-	-	-	-	-	-	-	-	-	777	1	cds_end_NF	HGNC	HGNC:365	-	-	5	-	-	-	-	-	-	-	-	-	-	-	-	-
6375	1:77282302-77282302	29.3495	regulatory_region_variant	-	-	RegulatoryFeature	ENSR00000008685	promoter	-	-	-	-	-	-	-	-	-	-	-	-	-	-	-	-	-	-	-	-	-	-	-	-	-	-	-	-	-	-	-
6375	1:77282302-77282302	29.3495	TF_binding_site_variant	-	-	MotifFeature	ENSM00201582135	-	-	-	-	-	-	-	-	-	-	-	-	1	-	-	-	-	-	-	-	-	-	-	-	-	-	-	ENSPFM0597	29	Y	0.045	TFAP2C::MAX
6375	1:77282302-77282302	29.3495	TF_binding_site_variant	-	-	MotifFeature	ENSM00200584542	-	-	-	-	-	-	-	-	-	-	-	-	-1	-	-	-	-	-	-	-	-	-	-	-	-	-	-	ENSPFM0374	14	Y	0.048	MEIS1::MAX
6375	1:77282302-77282302	29.3495	TF_binding_site_variant	-	-	MotifFeature	ENSM00201331235	-	-	-	-	-	-	-	-	-	-	-	-	1	-	-	-	-	-	-	-	-	-	-	-	-	-	-	ENSPFM0598	30	Y	0.046	TFAP2C::MAX
6375	1:77282302-77282302	29.3495	TF_binding_site_variant	-	-	MotifFeature	ENSM00200822419	-	-	-	-	-	-	-	-	-	-	-	-	-1	-	-	-	-	-	-	-	-	-	-	-	-	-	-	ENSPFM0239	4	Y	0.041	GCM1::MAX
6397	1:78045977-78045977	-100	upstream_gene_variant	-	ENSG00000213561	Transcript	ENST00000265259.5	processed_pseudogene	-	-	-	-	-	-	-	-	-	-	1829	-1	-	-	-	-	-	-	-	-	-	-	-	-	-	-	-	-	-	-	-
6397	1:78045977-78045977	-100	5_prime_UTR_variant	GIPC2	ENSG00000137960	Transcript	ENST00000370759.4	protein_coding	1./6	-	-	-	12	-	-	-	-	-	-	1	-	HGNC	HGNC:18177	NM_017655.6	-	1	P1	-	-	-	-	-	-	-	-	-	-	-	-
6397	1:78045977-78045977	-100	intron_variant,non_coding_transcript_variant	GIPC2	ENSG00000137960	Transcript	ENST00000476882.1	processed_transcript	-	1./2	-	-	-	-	-	-	-	-	-	1	-	HGNC	HGNC:18177	-	-	3	-	-	-	-	-	-	-	-	-	-	-	-	-
6397	1:78045977-78045977	-100	regulatory_region_variant	-	-	RegulatoryFeature	ENSR00000008765	promoter	-	-	-	-	-	-	-	-	-	-	-	-	-	-	-	-	-	-	-	-	-	-	-	-	-	-	-	-	-	-	-
6397	1:78045977-78045977	-100	TF_binding_site_variant	-	-	MotifFeature	ENSM00008283387	-	-	-	-	-	-	-	-	-	-	-	-	1	-	-	-	-	-	-	-	-	-	-	-	-	-	-	ENSPFM0172	11	N	0.004	ELK1::HOXA3,ETV5::HOXA2,ETV5::EVX1,HOXB2::ETV1,HOXB2::ETV4
6397	1:78045977-78045977	-100	TF_binding_site_variant	-	-	MotifFeature	ENSM00206565097	-	-	-	-	-	-	-	-	-	-	-	-	1	-	-	-	-	-	-	-	-	-	-	-	-	-	-	ENSPFM0539	11	N	-0.044	TEAD4::ERG,TEAD4::ETV1,TEAD4::ETV4,TEAD4::FLI1
6397	1:78045977-78045977	-100	TF_binding_site_variant	-	-	MotifFeature	ENSM00206140524	-	-	-	-	-	-	-	-	-	-	-	-	1	-	-	-	-	-	-	-	-	-	-	-	-	-	-	ENSPFM0150	3	N	-0.081	ETV2::HOXA2,FLI1::DLX2,HOXB2::ELF1,HOXB2::ELK3,ETV2::DRGX,ELK1::HOXA1,FLI1::DRGX,ETV5::DRGX,ETV5::HOXA2,HOXB2::ELK1
6658	1:90836113-90836113	-32.8358	upstream_gene_variant	LINC02609	ENSG00000233593	Transcript	ENST00000435649.3	lncRNA	-	-	-	-	-	-	-	-	-	-	3912	-1	-	HGNC	HGNC:27140	-	-	5	-	-	-	-	-	-	-	-	-	-	-	-	-
6658	1:90836113-90836113	-32.8358	intron_variant,non_coding_transcript_variant	LINC02609	ENSG00000233593	Transcript	ENST00000443802.3	retained_intron	-	2./2	-	-	-	-	-	-	-	-	-	-1	-	HGNC	HGNC:27140	-	-	3	-	-	-	-	-	-	-	-	-	-	-	-	-
6658	1:90836113-90836113	-32.8358	non_coding_transcript_exon_variant	LINC02609	ENSG00000233593	Transcript	ENST00000455680.5	retained_intron	1./2	-	-	-	49	-	-	-	-	-	-	-1	-	HGNC	HGNC:27140	-	-	1	-	-	-	-	-	-	-	-	-	-	-	-	-
6658	1:90836113-90836113	-32.8358	intron_variant,non_coding_transcript_variant	LINC02609	ENSG00000233593	Transcript	ENST00000606660.1	retained_intron	-	1./1	-	-	-	-	-	-	-	-	-	-1	-	HGNC	HGNC:27140	-	-	2	-	-	-	-	-	-	-	-	-	-	-	-	-
6658	1:90836113-90836113	-32.8358	intron_variant,non_coding_transcript_variant	LINC02609	ENSG00000233593	Transcript	ENST00000634619.2	lncRNA	-	2./4	-	-	-	-	-	-	-	-	-	-1	-	HGNC	HGNC:27140	-	-	5	-	-	-	-	-	-	-	-	-	-	-	-	-
6658	1:90836113-90836113	-32.8358	intron_variant,non_coding_transcript_variant	LINC02609	ENSG00000233593	Transcript	ENST00000635581.3	lncRNA	-	1./3	-	-	-	-	-	-	-	-	-	-1	-	HGNC	HGNC:27140	-	-	2	-	-	-	-	-	-	-	-	-	-	-	-	-
6658	1:90836113-90836113	-32.8358	upstream_gene_variant	LINC02609	ENSG00000233593	Transcript	ENST00000635959.1	lncRNA	-	-	-	-	-	-	-	-	-	-	1424	-1	-	HGNC	HGNC:27140	-	-	5	-	-	-	-	-	-	-	-	-	-	-	-	-
6658	1:90836113-90836113	-32.8358	upstream_gene_variant	LINC02609	ENSG00000233593	Transcript	ENST00000636917.1	lncRNA	-	-	-	-	-	-	-	-	-	-	1424	-1	-	HGNC	HGNC:27140	-	-	5	-	-	-	-	-	-	-	-	-	-	-	-	-
6658	1:90836113-90836113	-32.8358	upstream_gene_variant	LINC02609	ENSG00000233593	Transcript	ENST00000637260.1	lncRNA	-	-	-	-	-	-	-	-	-	-	1424	-1	-	HGNC	HGNC:27140	-	-	5	-	-	-	-	-	-	-	-	-	-	-	-	-
6658	1:90836113-90836113	-32.8358	non_coding_transcript_exon_variant	LINC02609	ENSG00000233593	Transcript	ENST00000652632.1	lncRNA	1./3	-	-	-	62	-	-	-	-	-	-	-1	-	HGNC	HGNC:27140	-	-	-	-	-	-	-	-	-	-	-	-	-	-	-	-
6658	1:90836113-90836113	-32.8358	intron_variant,non_coding_transcript_variant	LINC02609	ENSG00000233593	Transcript	ENST00000653770.2	lncRNA	-	1./2	-	-	-	-	-	-	-	-	-	-1	-	HGNC	HGNC:27140	-	-	-	-	-	-	-	-	-	-	-	-	-	-	-	-
6658	1:90836113-90836113	-32.8358	intron_variant,non_coding_transcript_variant	LINC02609	ENSG00000233593	Transcript	ENST00000655784.1	lncRNA	-	1./1	-	-	-	-	-	-	-	-	-	-1	-	HGNC	HGNC:27140	-	-	-	-	-	-	-	-	-	-	-	-	-	-	-	-
6658	1:90836113-90836113	-32.8358	intron_variant,non_coding_transcript_variant	LINC02609	ENSG00000233593	Transcript	ENST00000657053.2	lncRNA	-	1./3	-	-	-	-	-	-	-	-	-	-1	-	HGNC	HGNC:27140	-	-	-	-	-	-	-	-	-	-	-	-	-	-	-	-
6658	1:90836113-90836113	-32.8358	intron_variant,non_coding_transcript_variant	LINC02609	ENSG00000233593	Transcript	ENST00000658618.3	lncRNA	-	1./1	-	-	-	-	-	-	-	-	-	-1	-	HGNC	HGNC:27140	-	-	-	-	-	-	-	-	-	-	-	-	-	-	-	-
6658	1:90836113-90836113	-32.8358	intron_variant,non_coding_transcript_variant	LINC02609	ENSG00000233593	Transcript	ENST00000659034.3	lncRNA	-	1./2	-	-	-	-	-	-	-	-	-	-1	-	HGNC	HGNC:27140	-	-	-	-	-	-	-	-	-	-	-	-	-	-	-	-
6658	1:90836113-90836113	-32.8358	intron_variant,non_coding_transcript_variant	LINC02788	ENSG00000285532	Transcript	ENST00000662449.1	lncRNA	-	1./3	-	-	-	-	-	-	-	-	-	1	-	HGNC	HGNC:54309	-	-	-	-	-	-	-	-	-	-	-	-	-	-	-	-
6658	1:90836113-90836113	-32.8358	intron_variant,non_coding_transcript_variant	LINC02609	ENSG00000233593	Transcript	ENST00000664774.2	lncRNA	-	2./2	-	-	-	-	-	-	-	-	-	-1	-	HGNC	HGNC:27140	-	-	-	-	-	-	-	-	-	-	-	-	-	-	-	-
6658	1:90836113-90836113	-32.8358	non_coding_transcript_exon_variant	LINC02609	ENSG00000233593	Transcript	ENST00000666920.1	lncRNA	1./1	-	-	-	5	-	-	-	-	-	-	-1	-	HGNC	HGNC:27140	-	-	-	-	-	-	-	-	-	-	-	-	-	-	-	-
6658	1:90836113-90836113	-32.8358	intron_variant,non_coding_transcript_variant	LINC02609	ENSG00000233593	Transcript	ENST00000668679.1	lncRNA	-	1./2	-	-	-	-	-	-	-	-	-	-1	-	HGNC	HGNC:27140	-	-	-	-	-	-	-	-	-	-	-	-	-	-	-	-
6658	1:90836113-90836113	-32.8358	intron_variant,non_coding_transcript_variant	LINC02609	ENSG00000233593	Transcript	ENST00000669273.2	lncRNA	-	1./2	-	-	-	-	-	-	-	-	-	-1	-	HGNC	HGNC:27140	-	-	-	-	-	-	-	-	-	-	-	-	-	-	-	-
6658	1:90836113-90836113	-32.8358	downstream_gene_variant	LINC02609	ENSG00000233593	Transcript	ENST00000670028.1	lncRNA	-	-	-	-	-	-	-	-	-	-	1074	-1	-	HGNC	HGNC:27140	-	-	-	-	-	-	-	-	-	-	-	-	-	-	-	-
6658	1:90836113-90836113	-32.8358	non_coding_transcript_exon_variant	LINC02609	ENSG00000233593	Transcript	ENST00000670363.1	lncRNA	1./2	-	-	-	316	-	-	-	-	-	-	-1	-	HGNC	HGNC:27140	-	-	-	-	-	-	-	-	-	-	-	-	-	-	-	-
6658	1:90836113-90836113	-32.8358	non_coding_transcript_exon_variant	LINC02609	ENSG00000233593	Transcript	ENST00000670437.1	lncRNA	1./2	-	-	-	62	-	-	-	-	-	-	-1	-	HGNC	HGNC:27140	-	-	-	-	-	-	-	-	-	-	-	-	-	-	-	-
6658	1:90836113-90836113	-32.8358	intron_variant,non_coding_transcript_variant	LINC02609	ENSG00000233593	Transcript	ENST00000671059.1	lncRNA	-	1./2	-	-	-	-	-	-	-	-	-	-1	-	HGNC	HGNC:27140	-	-	-	-	-	-	-	-	-	-	-	-	-	-	-	-
6658	1:90836113-90836113	-32.8358	upstream_gene_variant	LINC02609	ENSG00000233593	Transcript	ENST00000671243.1	lncRNA	-	-	-	-	-	-	-	-	-	-	551	-1	-	HGNC	HGNC:27140	-	-	-	-	-	-	-	-	-	-	-	-	-	-	-	-
6658	1:90836113-90836113	-32.8358	intron_variant,non_coding_transcript_variant	LINC02609	ENSG00000233593	Transcript	ENST00000687288.2	lncRNA	-	1./1	-	-	-	-	-	-	-	-	-	-1	-	HGNC	HGNC:27140	-	-	-	-	-	-	-	-	-	-	-	-	-	-	-	-
6658	1:90836113-90836113	-32.8358	intron_variant,non_coding_transcript_variant	LINC02609	ENSG00000233593	Transcript	ENST00000702374.1	lncRNA	-	1./3	-	-	-	-	-	-	-	-	-	-1	-	HGNC	HGNC:27140	-	-	-	-	-	-	-	-	-	-	-	-	-	-	-	-
6658	1:90836113-90836113	-32.8358	intron_variant,non_coding_transcript_variant	LINC02609	ENSG00000233593	Transcript	ENST00000702398.1	lncRNA	-	2./2	-	-	-	-	-	-	-	-	-	-1	-	HGNC	HGNC:27140	-	-	-	-	-	-	-	-	-	-	-	-	-	-	-	-
6715	1:92482404-92482404	-100	intron_variant	GFI1	ENSG00000162676	Transcript	ENST00000294702.6	protein_coding	-	3./6	-	-	-	-	-	-	-	-	-	-1	-	HGNC	HGNC:4237	NM_005263.5	-	2	P1	-	-	-	-	-	-	-	-	-	-	-	-
6715	1:92482404-92482404	-100	intron_variant	GFI1	ENSG00000162676	Transcript	ENST00000370332.5	protein_coding	-	3./6	-	-	-	-	-	-	-	-	-	-1	-	HGNC	HGNC:4237	-	-	1	P1	-	-	-	-	-	-	-	-	-	-	-	-
6715	1:92482404-92482404	-100	intron_variant	GFI1	ENSG00000162676	Transcript	ENST00000427103.6	protein_coding	-	3./6	-	-	-	-	-	-	-	-	-	-1	-	HGNC	HGNC:4237	-	-	1	P1	-	-	-	-	-	-	-	-	-	-	-	-
6715	1:92482404-92482404	-100	downstream_gene_variant	GFI1	ENSG00000162676	Transcript	ENST00000483490.1	protein_coding	-	-	-	-	-	-	-	-	-	-	586	-1	cds_end_NF	HGNC	HGNC:4237	-	-	2	-	-	-	-	-	-	-	-	-	-	-	-	-
6715	1:92482404-92482404	-100	upstream_gene_variant	GFI1	ENSG00000162676	Transcript	ENST00000696667.1	protein_coding	-	-	-	-	-	-	-	-	-	-	1919	-1	cds_start_NF	HGNC	HGNC:4237	-	-	-	-	-	-	-	-	-	-	-	-	-	-	-	-
6715	1:92482404-92482404	-100	downstream_gene_variant	GFI1	ENSG00000162676	Transcript	ENST00000696668.1	processed_transcript	-	-	-	-	-	-	-	-	-	-	460	-1	-	HGNC	HGNC:4237	-	-	-	-	-	-	-	-	-	-	-	-	-	-	-	-
6715	1:92482404-92482404	-100	downstream_gene_variant	GFI1	ENSG00000162676	Transcript	ENST00000696669.1	protein_coding	-	-	-	-	-	-	-	-	-	-	969	-1	cds_end_NF	HGNC	HGNC:4237	-	-	-	-	-	-	-	-	-	-	-	-	-	-	-	-
6715	1:92482404-92482404	-100	downstream_gene_variant	GFI1	ENSG00000162676	Transcript	ENST00000696670.1	protein_coding	-	-	-	-	-	-	-	-	-	-	969	-1	cds_end_NF	HGNC	HGNC:4237	-	-	-	-	-	-	-	-	-	-	-	-	-	-	-	-
6715	1:92482404-92482404	-100	downstream_gene_variant	GFI1	ENSG00000162676	Transcript	ENST00000696671.1	processed_transcript	-	-	-	-	-	-	-	-	-	-	2260	-1	-	HGNC	HGNC:4237	-	-	-	-	-	-	-	-	-	-	-	-	-	-	-	-
6715	1:92482404-92482404	-100	regulatory_region_variant	-	-	RegulatoryFeature	ENSR00000009835	promoter	-	-	-	-	-	-	-	-	-	-	-	-	-	-	-	-	-	-	-	-	-	-	-	-	-	-	-	-	-	-	-
6716	1:92482616-92482616	-100	intron_variant	GFI1	ENSG00000162676	Transcript	ENST00000294702.6	protein_coding	-	3./6	-	-	-	-	-	-	-	-	-	-1	-	HGNC	HGNC:4237	NM_005263.5	-	2	P1	-	-	-	-	-	-	-	-	-	-	-	-
6716	1:92482616-92482616	-100	intron_variant	GFI1	ENSG00000162676	Transcript	ENST00000370332.5	protein_coding	-	3./6	-	-	-	-	-	-	-	-	-	-1	-	HGNC	HGNC:4237	-	-	1	P1	-	-	-	-	-	-	-	-	-	-	-	-
6716	1:92482616-92482616	-100	intron_variant	GFI1	ENSG00000162676	Transcript	ENST00000427103.6	protein_coding	-	3./6	-	-	-	-	-	-	-	-	-	-1	-	HGNC	HGNC:4237	-	-	1	P1	-	-	-	-	-	-	-	-	-	-	-	-
6716	1:92482616-92482616	-100	downstream_gene_variant	GFI1	ENSG00000162676	Transcript	ENST00000483490.1	protein_coding	-	-	-	-	-	-	-	-	-	-	374	-1	cds_end_NF	HGNC	HGNC:4237	-	-	2	-	-	-	-	-	-	-	-	-	-	-	-	-
6716	1:92482616-92482616	-100	upstream_gene_variant	GFI1	ENSG00000162676	Transcript	ENST00000696667.1	protein_coding	-	-	-	-	-	-	-	-	-	-	2131	-1	cds_start_NF	HGNC	HGNC:4237	-	-	-	-	-	-	-	-	-	-	-	-	-	-	-	-
6716	1:92482616-92482616	-100	downstream_gene_variant	GFI1	ENSG00000162676	Transcript	ENST00000696668.1	processed_transcript	-	-	-	-	-	-	-	-	-	-	248	-1	-	HGNC	HGNC:4237	-	-	-	-	-	-	-	-	-	-	-	-	-	-	-	-
6716	1:92482616-92482616	-100	downstream_gene_variant	GFI1	ENSG00000162676	Transcript	ENST00000696669.1	protein_coding	-	-	-	-	-	-	-	-	-	-	757	-1	cds_end_NF	HGNC	HGNC:4237	-	-	-	-	-	-	-	-	-	-	-	-	-	-	-	-
6716	1:92482616-92482616	-100	downstream_gene_variant	GFI1	ENSG00000162676	Transcript	ENST00000696670.1	protein_coding	-	-	-	-	-	-	-	-	-	-	757	-1	cds_end_NF	HGNC	HGNC:4237	-	-	-	-	-	-	-	-	-	-	-	-	-	-	-	-
6716	1:92482616-92482616	-100	downstream_gene_variant	GFI1	ENSG00000162676	Transcript	ENST00000696671.1	processed_transcript	-	-	-	-	-	-	-	-	-	-	2048	-1	-	HGNC	HGNC:4237	-	-	-	-	-	-	-	-	-	-	-	-	-	-	-	-
6716	1:92482616-92482616	-100	regulatory_region_variant	-	-	RegulatoryFeature	ENSR00000009835	promoter	-	-	-	-	-	-	-	-	-	-	-	-	-	-	-	-	-	-	-	-	-	-	-	-	-	-	-	-	-	-	-
6736	1:92485809-92485809	100	intron_variant	GFI1	ENSG00000162676	Transcript	ENST00000294702.6	protein_coding	-	1./6	-	-	-	-	-	-	-	-	-	-1	-	HGNC	HGNC:4237	NM_005263.5	-	2	P1	-	-	-	-	-	-	-	-	-	-	-	-
6736	1:92485809-92485809	100	upstream_gene_variant	GFI1	ENSG00000162676	Transcript	ENST00000370332.5	protein_coding	-	-	-	-	-	-	-	-	-	-	1855	-1	-	HGNC	HGNC:4237	-	-	1	P1	-	-	-	-	-	-	-	-	-	-	-	-
6736	1:92485809-92485809	100	intron_variant	GFI1	ENSG00000162676	Transcript	ENST00000427103.6	protein_coding	-	1./6	-	-	-	-	-	-	-	-	-	-1	-	HGNC	HGNC:4237	-	-	1	P1	-	-	-	-	-	-	-	-	-	-	-	-
6736	1:92485809-92485809	100	upstream_gene_variant	GFI1	ENSG00000162676	Transcript	ENST00000483490.1	protein_coding	-	-	-	-	-	-	-	-	-	-	1127	-1	cds_end_NF	HGNC	HGNC:4237	-	-	2	-	-	-	-	-	-	-	-	-	-	-	-	-
6736	1:92485809-92485809	100	intron_variant,non_coding_transcript_variant	GFI1	ENSG00000162676	Transcript	ENST00000696668.1	processed_transcript	-	2./2	-	-	-	-	-	-	-	-	-	-1	-	HGNC	HGNC:4237	-	-	-	-	-	-	-	-	-	-	-	-	-	-	-	-
6736	1:92485809-92485809	100	upstream_gene_variant	GFI1	ENSG00000162676	Transcript	ENST00000696669.1	protein_coding	-	-	-	-	-	-	-	-	-	-	849	-1	cds_end_NF	HGNC	HGNC:4237	-	-	-	-	-	-	-	-	-	-	-	-	-	-	-	-
6736	1:92485809-92485809	100	5_prime_UTR_variant	GFI1	ENSG00000162676	Transcript	ENST00000696670.1	protein_coding	1./2	-	-	-	131	-	-	-	-	-	-	-1	cds_end_NF	HGNC	HGNC:4237	-	-	-	-	-	-	-	-	-	-	-	-	-	-	-	-
6736	1:92485809-92485809	100	intron_variant,non_coding_transcript_variant	GFI1	ENSG00000162676	Transcript	ENST00000696671.1	processed_transcript	-	1./1	-	-	-	-	-	-	-	-	-	-1	-	HGNC	HGNC:4237	-	-	-	-	-	-	-	-	-	-	-	-	-	-	-	-
6736	1:92485809-92485809	100	regulatory_region_variant	-	-	RegulatoryFeature	ENSR00000009835	promoter	-	-	-	-	-	-	-	-	-	-	-	-	-	-	-	-	-	-	-	-	-	-	-	-	-	-	-	-	-	-	-
6821	1:93908926-93908926	49.0566	intron_variant	GCLM	ENSG00000023909	Transcript	ENST00000370238.8	protein_coding	-	1./6	-	-	-	-	-	-	-	-	-	-1	-	HGNC	HGNC:4312	NM_002061.4	-	1	P1	-	-	-	-	-	-	-	-	-	-	-	-
6821	1:93908926-93908926	49.0566	upstream_gene_variant	GCLM	ENSG00000023909	Transcript	ENST00000462183.1	processed_transcript	-	-	-	-	-	-	-	-	-	-	2	-1	-	HGNC	HGNC:4312	-	-	3	-	-	-	-	-	-	-	-	-	-	-	-	-
6821	1:93908926-93908926	49.0566	upstream_gene_variant	GCLM	ENSG00000023909	Transcript	ENST00000467772.1	processed_transcript	-	-	-	-	-	-	-	-	-	-	136	-1	-	HGNC	HGNC:4312	-	-	3	-	-	-	-	-	-	-	-	-	-	-	-	-
6821	1:93908926-93908926	49.0566	intron_variant	GCLM	ENSG00000023909	Transcript	ENST00000615724.1	protein_coding	-	1./5	-	-	-	-	-	-	-	-	-	-1	-	HGNC	HGNC:4312	-	-	1	-	-	-	-	-	-	-	-	-	-	-	-	-
6821	1:93908926-93908926	49.0566	regulatory_region_variant	-	-	RegulatoryFeature	ENSR00000010027	promoter	-	-	-	-	-	-	-	-	-	-	-	-	-	-	-	-	-	-	-	-	-	-	-	-	-	-	-	-	-	-	-
7077	1:109484249-109484249	-36.3636	intron_variant	ATXN7L2	ENSG00000162650	Transcript	ENST00000369870.7	protein_coding	-	1./10	-	-	-	-	-	-	-	-	-	1	-	HGNC	HGNC:28713	-	-	1	A2	-	-	-	-	-	-	-	-	-	-	-	-
7077	1:109484249-109484249	-36.3636	downstream_gene_variant	SYPL2	ENSG00000143028	Transcript	ENST00000369872.4	protein_coding	-	-	-	-	-	-	-	-	-	-	2115	1	-	HGNC	HGNC:27638	NM_001040709.2	-	1	P1	-	-	-	-	-	-	-	-	-	-	-	-
7077	1:109484249-109484249	-36.3636	intron_variant	ATXN7L2	ENSG00000162650	Transcript	ENST00000459635.2	protein_coding	-	1./11	-	-	-	-	-	-	-	-	-	1	-	HGNC	HGNC:28713	-	-	2	A2	-	-	-	-	-	-	-	-	-	-	-	-
7077	1:109484249-109484249	-36.3636	intron_variant,NMD_transcript_variant	ATXN7L2	ENSG00000162650	Transcript	ENST00000463678.5	nonsense_mediated_decay	-	1./11	-	-	-	-	-	-	-	-	-	1	-	HGNC	HGNC:28713	-	-	5	-	-	-	-	-	-	-	-	-	-	-	-	-
7077	1:109484249-109484249	-36.3636	upstream_gene_variant	ATXN7L2	ENSG00000162650	Transcript	ENST00000497545.5	retained_intron	-	-	-	-	-	-	-	-	-	-	1297	1	-	HGNC	HGNC:28713	-	-	2	-	-	-	-	-	-	-	-	-	-	-	-	-
7077	1:109484249-109484249	-36.3636	intron_variant,NMD_transcript_variant	ATXN7L2	ENSG00000162650	Transcript	ENST00000604728.6	nonsense_mediated_decay	-	1./11	-	-	-	-	-	-	-	-	-	1	-	HGNC	HGNC:28713	-	-	3	-	-	-	-	-	-	-	-	-	-	-	-	-
7077	1:109484249-109484249	-36.3636	intron_variant	ATXN7L2	ENSG00000162650	Transcript	ENST00000683729.1	protein_coding	-	1./10	-	-	-	-	-	-	-	-	-	1	-	HGNC	HGNC:28713	NM_001350175.2	-	-	P2	-	-	-	-	-	-	-	-	-	-	-	-
7077	1:109484249-109484249	-36.3636	intron_variant,NMD_transcript_variant	ATXN7L2	ENSG00000162650	Transcript	ENST00000684449.1	nonsense_mediated_decay	-	1./10	-	-	-	-	-	-	-	-	-	1	-	HGNC	HGNC:28713	-	-	-	-	-	-	-	-	-	-	-	-	-	-	-	-
7077	1:109484249-109484249	-36.3636	intron_variant,NMD_transcript_variant	ATXN7L2	ENSG00000162650	Transcript	ENST00000684472.1	nonsense_mediated_decay	-	1./12	-	-	-	-	-	-	-	-	-	1	-	HGNC	HGNC:28713	-	-	-	-	-	-	-	-	-	-	-	-	-	-	-	-
7077	1:109484249-109484249	-36.3636	regulatory_region_variant	-	-	RegulatoryFeature	ENSR00000011089	promoter	-	-	-	-	-	-	-	-	-	-	-	-	-	-	-	-	-	-	-	-	-	-	-	-	-	-	-	-	-	-	-
7077	1:109484249-109484249	-36.3636	TF_binding_site_variant	-	-	MotifFeature	ENSM00524230707	-	-	-	-	-	-	-	-	-	-	-	-	-1	-	-	-	-	-	-	-	-	-	-	-	-	-	-	ENSPFM0081	5	Y	-0.075	E2F3::TBX21
7077	1:109484249-109484249	-36.3636	TF_binding_site_variant	-	-	MotifFeature	ENSM00206346874	-	-	-	-	-	-	-	-	-	-	-	-	-1	-	-	-	-	-	-	-	-	-	-	-	-	-	-	ENSPFM0134	2	N	-0.003	ETV2::CEBPD,ETV2::TEF,ERF::CEBPD,ELK1::TEF,FLI1::CEBPB,FLI1::CEBPD,ETV5::CEBPD
7077	1:109484249-109484249	-36.3636	TF_binding_site_variant	-	-	MotifFeature	ENSM00206366341	-	-	-	-	-	-	-	-	-	-	-	-	-1	-	-	-	-	-	-	-	-	-	-	-	-	-	-	ENSPFM0451	4	Y	-0.034	POU2F1::ELK1
7077	1:109484249-109484249	-36.3636	TF_binding_site_variant	-	-	MotifFeature	ENSM00206340085	-	-	-	-	-	-	-	-	-	-	-	-	-1	-	-	-	-	-	-	-	-	-	-	-	-	-	-	ENSPFM0308	15	N	-0.005	HOXB2::ELK1
7077	1:109484249-109484249	-36.3636	TF_binding_site_variant	-	-	MotifFeature	ENSM00206405723	-	-	-	-	-	-	-	-	-	-	-	-	-1	-	-	-	-	-	-	-	-	-	-	-	-	-	-	ENSPFM0128	1	N	-0.006	ESRRB,ESRRA,ESRRG
7077	1:109484249-109484249	-36.3636	TF_binding_site_variant	-	-	MotifFeature	ENSM00523591650	-	-	-	-	-	-	-	-	-	-	-	-	-1	-	-	-	-	-	-	-	-	-	-	-	-	-	-	ENSPFM0405	5	Y	-0.072	MYBL1::TBX21
7077	1:109484249-109484249	-36.3636	TF_binding_site_variant	-	-	MotifFeature	ENSM00206274338	-	-	-	-	-	-	-	-	-	-	-	-	-1	-	-	-	-	-	-	-	-	-	-	-	-	-	-	ENSPFM0173	10	N	-0.021	ETV5::EVX1,ETV2::EVX1,ELK1::EVX1
7147	1:110150520-110150520	100	5_prime_UTR_variant	SLC6A17	ENSG00000197106	Transcript	ENST00000331565.5	protein_coding	1./12	-	-	-	27	-	-	-	-	-	-	1	-	HGNC	HGNC:31399	NM_001010898.4	-	2	P1	-	-	-	-	-	-	-	-	-	-	-	-
7147	1:110150520-110150520	100	regulatory_region_variant	-	-	RegulatoryFeature	ENSR00000368413	promoter	-	-	-	-	-	-	-	-	-	-	-	-	-	-	-	-	-	-	-	-	-	-	-	-	-	-	-	-	-	-	-
7214	1:110675059-110675059	-45.2381	upstream_gene_variant	KCNA3	ENSG00000177272	Transcript	ENST00000369769.4	protein_coding	-	-	-	-	-	-	-	-	-	-	119	-1	-	HGNC	HGNC:6221	NM_002232.5	-	-	P1	-	-	-	-	-	-	-	-	-	-	-	-
7214	1:110675059-110675059	-45.2381	upstream_gene_variant	KCNA3	ENSG00000177272	Transcript	ENST00000685980.2	nonsense_mediated_decay	-	-	-	-	-	-	-	-	-	-	129	-1	-	HGNC	HGNC:6221	-	-	-	-	-	-	-	-	-	-	-	-	-	-	-	-
7214	1:110675059-110675059	-45.2381	upstream_gene_variant	KCNA3	ENSG00000177272	Transcript	ENST00000697409.1	nonsense_mediated_decay	-	-	-	-	-	-	-	-	-	-	119	-1	-	HGNC	HGNC:6221	-	-	-	-	-	-	-	-	-	-	-	-	-	-	-	-
7214	1:110675059-110675059	-45.2381	upstream_gene_variant	KCNA3	ENSG00000177272	Transcript	ENST00000697410.1	nonsense_mediated_decay	-	-	-	-	-	-	-	-	-	-	119	-1	-	HGNC	HGNC:6221	-	-	-	-	-	-	-	-	-	-	-	-	-	-	-	-
7214	1:110675059-110675059	-45.2381	upstream_gene_variant	KCNA3	ENSG00000177272	Transcript	ENST00000697411.1	nonsense_mediated_decay	-	-	-	-	-	-	-	-	-	-	119	-1	-	HGNC	HGNC:6221	-	-	-	-	-	-	-	-	-	-	-	-	-	-	-	-
7214	1:110675059-110675059	-45.2381	upstream_gene_variant	KCNA3	ENSG00000177272	Transcript	ENST00000697412.1	nonsense_mediated_decay	-	-	-	-	-	-	-	-	-	-	119	-1	-	HGNC	HGNC:6221	-	-	-	-	-	-	-	-	-	-	-	-	-	-	-	-
7214	1:110675059-110675059	-45.2381	regulatory_region_variant	-	-	RegulatoryFeature	ENSR00000011308	promoter	-	-	-	-	-	-	-	-	-	-	-	-	-	-	-	-	-	-	-	-	-	-	-	-	-	-	-	-	-	-	-
7214	1:110675059-110675059	-45.2381	TF_binding_site_variant	-	-	MotifFeature	ENSM00525483377	-	-	-	-	-	-	-	-	-	-	-	-	-1	-	-	-	-	-	-	-	-	-	-	-	-	-	-	ENSPFM0374	16	Y	-0.033	MEIS1::MAX
7215	1:110675061-110675061	-100	upstream_gene_variant	KCNA3	ENSG00000177272	Transcript	ENST00000369769.4	protein_coding	-	-	-	-	-	-	-	-	-	-	121	-1	-	HGNC	HGNC:6221	NM_002232.5	-	-	P1	-	-	-	-	-	-	-	-	-	-	-	-
7215	1:110675061-110675061	-100	upstream_gene_variant	KCNA3	ENSG00000177272	Transcript	ENST00000685980.2	nonsense_mediated_decay	-	-	-	-	-	-	-	-	-	-	131	-1	-	HGNC	HGNC:6221	-	-	-	-	-	-	-	-	-	-	-	-	-	-	-	-
7215	1:110675061-110675061	-100	upstream_gene_variant	KCNA3	ENSG00000177272	Transcript	ENST00000697409.1	nonsense_mediated_decay	-	-	-	-	-	-	-	-	-	-	121	-1	-	HGNC	HGNC:6221	-	-	-	-	-	-	-	-	-	-	-	-	-	-	-	-
7215	1:110675061-110675061	-100	upstream_gene_variant	KCNA3	ENSG00000177272	Transcript	ENST00000697410.1	nonsense_mediated_decay	-	-	-	-	-	-	-	-	-	-	121	-1	-	HGNC	HGNC:6221	-	-	-	-	-	-	-	-	-	-	-	-	-	-	-	-
7215	1:110675061-110675061	-100	upstream_gene_variant	KCNA3	ENSG00000177272	Transcript	ENST00000697411.1	nonsense_mediated_decay	-	-	-	-	-	-	-	-	-	-	121	-1	-	HGNC	HGNC:6221	-	-	-	-	-	-	-	-	-	-	-	-	-	-	-	-
7215	1:110675061-110675061	-100	upstream_gene_variant	KCNA3	ENSG00000177272	Transcript	ENST00000697412.1	nonsense_mediated_decay	-	-	-	-	-	-	-	-	-	-	121	-1	-	HGNC	HGNC:6221	-	-	-	-	-	-	-	-	-	-	-	-	-	-	-	-
7215	1:110675061-110675061	-100	regulatory_region_variant	-	-	RegulatoryFeature	ENSR00000011308	promoter	-	-	-	-	-	-	-	-	-	-	-	-	-	-	-	-	-	-	-	-	-	-	-	-	-	-	-	-	-	-	-
7215	1:110675061-110675061	-100	TF_binding_site_variant	-	-	MotifFeature	ENSM00525483377	-	-	-	-	-	-	-	-	-	-	-	-	-1	-	-	-	-	-	-	-	-	-	-	-	-	-	-	ENSPFM0374	14	Y	0.048	MEIS1::MAX
7230	1:111140475-111140475	31.5789	upstream_gene_variant	DRAM2	ENSG00000156171	Transcript	ENST00000286692.8	protein_coding	-	-	-	-	-	-	-	-	-	-	435	-1	-	HGNC	HGNC:28769	-	-	1	P1	-	-	-	-	-	-	-	-	-	-	-	-
7230	1:111140475-111140475	31.5789	intron_variant	CEPT1	ENSG00000134255	Transcript	ENST00000357172.9	protein_coding	-	1./8	-	-	-	-	-	-	-	-	-	1	-	HGNC	HGNC:24289	NM_006090.5	-	1	P3	-	-	-	-	-	-	-	-	-	-	-	-
7230	1:111140475-111140475	31.5789	upstream_gene_variant	CEPT1	ENSG00000134255	Transcript	ENST00000460443.5	processed_transcript	-	-	-	-	-	-	-	-	-	-	70	1	-	HGNC	HGNC:24289	-	-	5	-	-	-	-	-	-	-	-	-	-	-	-	-
7230	1:111140475-111140475	31.5789	upstream_gene_variant	DRAM2	ENSG00000156171	Transcript	ENST00000463682.1	processed_transcript	-	-	-	-	-	-	-	-	-	-	413	-1	-	HGNC	HGNC:28769	-	-	3	-	-	-	-	-	-	-	-	-	-	-	-	-
7230	1:111140475-111140475	31.5789	intron_variant,non_coding_transcript_variant	CEPT1	ENSG00000134255	Transcript	ENST00000476865.5	processed_transcript	-	1./3	-	-	-	-	-	-	-	-	-	1	-	HGNC	HGNC:24289	-	-	5	-	-	-	-	-	-	-	-	-	-	-	-	-
7230	1:111140475-111140475	31.5789	upstream_gene_variant	CEPT1	ENSG00000134255	Transcript	ENST00000478042.5	processed_transcript	-	-	-	-	-	-	-	-	-	-	3007	1	-	HGNC	HGNC:24289	-	-	5	-	-	-	-	-	-	-	-	-	-	-	-	-
7230	1:111140475-111140475	31.5789	intron_variant,non_coding_transcript_variant	CEPT1	ENSG00000134255	Transcript	ENST00000480324.5	processed_transcript	-	1./2	-	-	-	-	-	-	-	-	-	1	-	HGNC	HGNC:24289	-	-	2	-	-	-	-	-	-	-	-	-	-	-	-	-
7230	1:111140475-111140475	31.5789	upstream_gene_variant	DRAM2	ENSG00000156171	Transcript	ENST00000480600.6	processed_transcript	-	-	-	-	-	-	-	-	-	-	955	-1	-	HGNC	HGNC:28769	-	-	5	-	-	-	-	-	-	-	-	-	-	-	-	-
7230	1:111140475-111140475	31.5789	upstream_gene_variant	DRAM2	ENSG00000156171	Transcript	ENST00000484310.6	protein_coding	-	-	-	-	-	-	-	-	-	-	382	-1	-	HGNC	HGNC:28769	NM_001349884.2	-	1	P1	-	-	-	-	-	-	-	-	-	-	-	-
7230	1:111140475-111140475	31.5789	upstream_gene_variant	DRAM2	ENSG00000156171	Transcript	ENST00000490780.5	processed_transcript	-	-	-	-	-	-	-	-	-	-	385	-1	-	HGNC	HGNC:28769	-	-	2	-	-	-	-	-	-	-	-	-	-	-	-	-
7230	1:111140475-111140475	31.5789	upstream_gene_variant	DRAM2	ENSG00000156171	Transcript	ENST00000496430.6	nonsense_mediated_decay	-	-	-	-	-	-	-	-	-	-	380	-1	-	HGNC	HGNC:28769	-	-	5	-	-	-	-	-	-	-	-	-	-	-	-	-
7230	1:111140475-111140475	31.5789	intron_variant,non_coding_transcript_variant	CEPT1	ENSG00000134255	Transcript	ENST00000498239.5	processed_transcript	-	1./8	-	-	-	-	-	-	-	-	-	1	-	HGNC	HGNC:24289	-	-	1	-	-	-	-	-	-	-	-	-	-	-	-	-
7230	1:111140475-111140475	31.5789	upstream_gene_variant	DRAM2	ENSG00000156171	Transcript	ENST00000539140.6	protein_coding	-	-	-	-	-	-	-	-	-	-	272	-1	-	HGNC	HGNC:28769	-	-	1	P1	-	-	-	-	-	-	-	-	-	-	-	-
7230	1:111140475-111140475	31.5789	intron_variant	CEPT1	ENSG00000134255	Transcript	ENST00000545121.5	protein_coding	-	1./8	-	-	-	-	-	-	-	-	-	1	-	HGNC	HGNC:24289	-	-	1	P3	-	-	-	-	-	-	-	-	-	-	-	-
7230	1:111140475-111140475	31.5789	intron_variant	CEPT1	ENSG00000134255	Transcript	ENST00000700750.1	protein_coding	-	1./8	-	-	-	-	-	-	-	-	-	1	-	HGNC	HGNC:24289	-	-	-	A1	-	-	-	-	-	-	-	-	-	-	-	-
7230	1:111140475-111140475	31.5789	intron_variant,NMD_transcript_variant	CEPT1	ENSG00000134255	Transcript	ENST00000700751.1	nonsense_mediated_decay	-	1./9	-	-	-	-	-	-	-	-	-	1	-	HGNC	HGNC:24289	-	-	-	-	-	-	-	-	-	-	-	-	-	-	-	-
7230	1:111140475-111140475	31.5789	intron_variant,NMD_transcript_variant	CEPT1	ENSG00000134255	Transcript	ENST00000700752.1	nonsense_mediated_decay	-	1./7	-	-	-	-	-	-	-	-	-	1	-	HGNC	HGNC:24289	-	-	-	-	-	-	-	-	-	-	-	-	-	-	-	-
7230	1:111140475-111140475	31.5789	regulatory_region_variant	-	-	RegulatoryFeature	ENSR00000011332	promoter	-	-	-	-	-	-	-	-	-	-	-	-	-	-	-	-	-	-	-	-	-	-	-	-	-	-	-	-	-	-	-
7257	1:111740427-111740427	100	upstream_gene_variant	INKA2	ENSG00000197852	Transcript	ENST00000357260.6	protein_coding	-	-	-	-	-	-	-	-	-	-	1032	-1	-	HGNC	HGNC:28045	NM_019099.5	-	1	P1	-	-	-	-	-	-	-	-	-	-	-	-
7257	1:111740427-111740427	100	downstream_gene_variant	-	ENSG00000284830	Transcript	ENST00000412270.1	lncRNA	-	-	-	-	-	-	-	-	-	-	4872	-1	-	-	-	-	-	1	-	-	-	-	-	-	-	-	-	-	-	-	-
7257	1:111740427-111740427	100	intron_variant,non_coding_transcript_variant	INKA2-AS1	ENSG00000227811	Transcript	ENST00000430373.2	lncRNA	-	1./2	-	-	-	-	-	-	-	-	-	1	-	HGNC	HGNC:49446	-	-	1	-	-	-	-	-	-	-	-	-	-	-	-	-
7257	1:111740427-111740427	100	intron_variant,non_coding_transcript_variant	INKA2	ENSG00000197852	Transcript	ENST00000444059.2	processed_transcript	-	1./1	-	-	-	-	-	-	-	-	-	-1	-	HGNC	HGNC:28045	-	-	1	-	-	-	-	-	-	-	-	-	-	-	-	-
7257	1:111740427-111740427	100	intron_variant,non_coding_transcript_variant	INKA2-AS1	ENSG00000227811	Transcript	ENST00000524935.1	lncRNA	-	1./1	-	-	-	-	-	-	-	-	-	1	-	HGNC	HGNC:49446	-	-	3	-	-	-	-	-	-	-	-	-	-	-	-	-
7257	1:111740427-111740427	100	upstream_gene_variant	INKA2	ENSG00000197852	Transcript	ENST00000527570.1	processed_transcript	-	-	-	-	-	-	-	-	-	-	1024	-1	-	HGNC	HGNC:28045	-	-	2	-	-	-	-	-	-	-	-	-	-	-	-	-
7257	1:111740427-111740427	100	upstream_gene_variant	INKA2	ENSG00000197852	Transcript	ENST00000527621.1	protein_coding	-	-	-	-	-	-	-	-	-	-	1174	-1	cds_end_NF	HGNC	HGNC:28045	-	-	4	-	-	-	-	-	-	-	-	-	-	-	-	-
7257	1:111740427-111740427	100	upstream_gene_variant	INKA2	ENSG00000197852	Transcript	ENST00000534365.1	protein_coding	-	-	-	-	-	-	-	-	-	-	1064	-1	-	HGNC	HGNC:28045	-	-	5	-	-	-	-	-	-	-	-	-	-	-	-	-
7257	1:111740427-111740427	100	intron_variant,non_coding_transcript_variant	INKA2-AS1	ENSG00000227811	Transcript	ENST00000658759.1	lncRNA	-	1./2	-	-	-	-	-	-	-	-	-	1	-	HGNC	HGNC:49446	-	-	-	-	-	-	-	-	-	-	-	-	-	-	-	-
7257	1:111740427-111740427	100	regulatory_region_variant	-	-	RegulatoryFeature	ENSR00000011418	promoter	-	-	-	-	-	-	-	-	-	-	-	-	-	-	-	-	-	-	-	-	-	-	-	-	-	-	-	-	-	-	-
7342	1:112744376-112744376	100	upstream_gene_variant	NUTF2P4	ENSG00000234790	Transcript	ENST00000458353.1	processed_pseudogene	-	-	-	-	-	-	-	-	-	-	3719	1	-	HGNC	HGNC:50453	-	-	-	-	-	-	-	-	-	-	-	-	-	-	-	-
7342	1:112744376-112744376	100	regulatory_region_variant	-	-	RegulatoryFeature	ENSR00000369027	CTCF_binding_site	-	-	-	-	-	-	-	-	-	-	-	-	-	-	-	-	-	-	-	-	-	-	-	-	-	-	-	-	-	-	-
7342	1:112744376-112744376	100	regulatory_region_variant	-	-	RegulatoryFeature	ENSR00000929231	enhancer	-	-	-	-	-	-	-	-	-	-	-	-	-	-	-	-	-	-	-	-	-	-	-	-	-	-	-	-	-	-	-
7342	1:112744376-112744376	100	TF_binding_site_variant	-	-	MotifFeature	ENSM00141136780	-	-	-	-	-	-	-	-	-	-	-	-	1	-	-	-	-	-	-	-	-	-	-	-	-	-	-	ENSPFM0535	6	N	0.007	TEAD4::EOMES
7342	1:112744376-112744376	100	TF_binding_site_variant	-	-	MotifFeature	ENSM00143220438	-	-	-	-	-	-	-	-	-	-	-	-	-1	-	-	-	-	-	-	-	-	-	-	-	-	-	-	ENSPFM0550	6	N	-0.024	TEAD4::FOXI1
7342	1:112744376-112744376	100	TF_binding_site_variant	-	-	MotifFeature	ENSM00136232291	-	-	-	-	-	-	-	-	-	-	-	-	1	-	-	-	-	-	-	-	-	-	-	-	-	-	-	ENSPFM0541	20	N	0.003	TEAD4::ESRRB
7342	1:112744376-112744376	100	TF_binding_site_variant	-	-	MotifFeature	ENSM00208643252	-	-	-	-	-	-	-	-	-	-	-	-	-1	-	-	-	-	-	-	-	-	-	-	-	-	-	-	ENSPFM0548	8	N	0.006	TEAD4::FOXI1
7344	1:112744485-112744485	-43.75	upstream_gene_variant	NUTF2P4	ENSG00000234790	Transcript	ENST00000458353.1	processed_pseudogene	-	-	-	-	-	-	-	-	-	-	3610	1	-	HGNC	HGNC:50453	-	-	-	-	-	-	-	-	-	-	-	-	-	-	-	-
7344	1:112744485-112744485	-43.75	regulatory_region_variant	-	-	RegulatoryFeature	ENSR00000369027	CTCF_binding_site	-	-	-	-	-	-	-	-	-	-	-	-	-	-	-	-	-	-	-	-	-	-	-	-	-	-	-	-	-	-	-
7344	1:112744485-112744485	-43.75	regulatory_region_variant	-	-	RegulatoryFeature	ENSR00000929231	enhancer	-	-	-	-	-	-	-	-	-	-	-	-	-	-	-	-	-	-	-	-	-	-	-	-	-	-	-	-	-	-	-
7344	1:112744485-112744485	-43.75	TF_binding_site_variant	-	-	MotifFeature	ENSM00208754686	-	-	-	-	-	-	-	-	-	-	-	-	-1	-	-	-	-	-	-	-	-	-	-	-	-	-	-	ENSPFM0549	11	N	0	TEAD4::FOXI1
7344	1:112744485-112744485	-43.75	TF_binding_site_variant	-	-	MotifFeature	ENSM00172459993	-	-	-	-	-	-	-	-	-	-	-	-	-1	-	-	-	-	-	-	-	-	-	-	-	-	-	-	ENSPFM0559	11	N	-0.003	TEAD4::HOXA13
7421	1:114153966-114153966	-53.125	upstream_gene_variant	SYT6	ENSG00000134207	Transcript	ENST00000369547.6	protein_coding	-	-	-	-	-	-	-	-	-	-	97	-1	-	HGNC	HGNC:18638	-	-	1	A2	-	-	-	-	-	-	-	-	-	-	-	-
7421	1:114153966-114153966	-53.125	upstream_gene_variant	SYT6	ENSG00000134207	Transcript	ENST00000607941.5	protein_coding	-	-	-	-	-	-	-	-	-	-	1526	-1	-	HGNC	HGNC:18638	-	-	2	A2	-	-	-	-	-	-	-	-	-	-	-	-
7421	1:114153966-114153966	-53.125	upstream_gene_variant	SYT6	ENSG00000134207	Transcript	ENST00000608203.1	protein_coding	-	-	-	-	-	-	-	-	-	-	1009	-1	cds_end_NF	HGNC	HGNC:18638	-	-	3	-	-	-	-	-	-	-	-	-	-	-	-	-
7421	1:114153966-114153966	-53.125	upstream_gene_variant	SYT6	ENSG00000134207	Transcript	ENST00000608879.1	protein_coding	-	-	-	-	-	-	-	-	-	-	1044	-1	cds_end_NF	HGNC	HGNC:18638	-	-	5	-	-	-	-	-	-	-	-	-	-	-	-	-
7421	1:114153966-114153966	-53.125	upstream_gene_variant	SYT6	ENSG00000134207	Transcript	ENST00000609117.5	protein_coding	-	-	-	-	-	-	-	-	-	-	1049	-1	-	HGNC	HGNC:18638	-	-	5	A2	-	-	-	-	-	-	-	-	-	-	-	-
7421	1:114153966-114153966	-53.125	upstream_gene_variant	SYT6	ENSG00000134207	Transcript	ENST00000609577.1	protein_coding	-	-	-	-	-	-	-	-	-	-	986	-1	cds_end_NF	HGNC	HGNC:18638	-	-	5	-	-	-	-	-	-	-	-	-	-	-	-	-
7421	1:114153966-114153966	-53.125	upstream_gene_variant	SYT6	ENSG00000134207	Transcript	ENST00000610096.1	nonsense_mediated_decay	-	-	-	-	-	-	-	-	-	-	116	-1	-	HGNC	HGNC:18638	-	-	1	-	-	-	-	-	-	-	-	-	-	-	-	-
7421	1:114153966-114153966	-53.125	upstream_gene_variant	SYT6	ENSG00000134207	Transcript	ENST00000610121.5	nonsense_mediated_decay	-	-	-	-	-	-	-	-	-	-	98	-1	-	HGNC	HGNC:18638	-	-	5	-	-	-	-	-	-	-	-	-	-	-	-	-
7421	1:114153966-114153966	-53.125	upstream_gene_variant	SYT6	ENSG00000134207	Transcript	ENST00000610222.3	protein_coding	-	-	-	-	-	-	-	-	-	-	97	-1	-	HGNC	HGNC:18638	NM_001253772.2	-	5	P4	-	-	-	-	-	-	-	-	-	-	-	-
7421	1:114153966-114153966	-53.125	upstream_gene_variant	SYT6	ENSG00000134207	Transcript	ENST00000641643.2	protein_coding	-	-	-	-	-	-	-	-	-	-	86	-1	-	HGNC	HGNC:18638	-	-	-	A2	-	-	-	-	-	-	-	-	-	-	-	-
7421	1:114153966-114153966	-53.125	regulatory_region_variant	-	-	RegulatoryFeature	ENSR00000369363	promoter	-	-	-	-	-	-	-	-	-	-	-	-	-	-	-	-	-	-	-	-	-	-	-	-	-	-	-	-	-	-	-
7421	1:114153966-114153966	-53.125	regulatory_region_variant	-	-	RegulatoryFeature	ENSR00000369366	CTCF_binding_site	-	-	-	-	-	-	-	-	-	-	-	-	-	-	-	-	-	-	-	-	-	-	-	-	-	-	-	-	-	-	-
7535	1:116569996-116569996	100	downstream_gene_variant	IGSF3	ENSG00000143061	Transcript	ENST00000369483.5	protein_coding	-	-	-	-	-	-	-	-	-	-	4403	-1	-	HGNC	HGNC:5950	-	-	5	A1	-	-	-	-	-	-	-	-	-	-	-	-
7535	1:116569996-116569996	100	downstream_gene_variant	IGSF3	ENSG00000143061	Transcript	ENST00000369486.8	protein_coding	-	-	-	-	-	-	-	-	-	-	4412	-1	-	HGNC	HGNC:5950	NM_001007237.3	-	1	P3	-	-	-	-	-	-	-	-	-	-	-	-
7535	1:116569996-116569996	100	intron_variant	CD58	ENSG00000116815	Transcript	ENST00000369487.3	protein_coding	-	1./3	-	-	-	-	-	-	-	-	-	-1	-	HGNC	HGNC:1688	-	-	1	A2	-	-	-	-	-	-	-	-	-	-	-	-
7535	1:116569996-116569996	100	intron_variant	CD58	ENSG00000116815	Transcript	ENST00000369489.10	protein_coding	-	1./5	-	-	-	-	-	-	-	-	-	-1	-	HGNC	HGNC:1688	NM_001779.3	-	1	A2	-	-	-	-	-	-	-	-	-	-	-	-
7535	1:116569996-116569996	100	intron_variant	CD58	ENSG00000116815	Transcript	ENST00000457047.6	protein_coding	-	1./4	-	-	-	-	-	-	-	-	-	-1	-	HGNC	HGNC:1688	-	-	1	P4	-	-	-	-	-	-	-	-	-	-	-	-
7535	1:116569996-116569996	100	intron_variant,NMD_transcript_variant	CD58	ENSG00000116815	Transcript	ENST00000464088.5	nonsense_mediated_decay	-	1./5	-	-	-	-	-	-	-	-	-	-1	-	HGNC	HGNC:1688	-	-	1	-	-	-	-	-	-	-	-	-	-	-	-	-
7535	1:116569996-116569996	100	regulatory_region_variant	-	-	RegulatoryFeature	ENSR00000011946	promoter	-	-	-	-	-	-	-	-	-	-	-	-	-	-	-	-	-	-	-	-	-	-	-	-	-	-	-	-	-	-	-
7535	1:116569996-116569996	100	TF_binding_site_variant	-	-	MotifFeature	ENSM00204630345	-	-	-	-	-	-	-	-	-	-	-	-	1	-	-	-	-	-	-	-	-	-	-	-	-	-	-	ENSPFM0239	9	N	0.004	GCM1::MAX
7535	1:116569996-116569996	100	TF_binding_site_variant	-	-	MotifFeature	ENSM00204345903	-	-	-	-	-	-	-	-	-	-	-	-	-1	-	-	-	-	-	-	-	-	-	-	-	-	-	-	ENSPFM0403	19	Y	0.037	MYBL1::MAX
7535	1:116569996-116569996	100	TF_binding_site_variant	-	-	MotifFeature	ENSM00204835435	-	-	-	-	-	-	-	-	-	-	-	-	1	-	-	-	-	-	-	-	-	-	-	-	-	-	-	ENSPFM0566	13	Y	0.049	TEAD4::MAX
7535	1:116569996-116569996	100	TF_binding_site_variant	-	-	MotifFeature	ENSM00202087893	-	-	-	-	-	-	-	-	-	-	-	-	-1	-	-	-	-	-	-	-	-	-	-	-	-	-	-	ENSPFM0427	4	Y	-0.055	NRF1
7535	1:116569996-116569996	100	TF_binding_site_variant	-	-	MotifFeature	ENSM00107274973	-	-	-	-	-	-	-	-	-	-	-	-	1	-	-	-	-	-	-	-	-	-	-	-	-	-	-	ENSPFM0026	7	N	0.001	HES2,HES7,HEY2,HES5,HES1,HEY1
7535	1:116569996-116569996	100	TF_binding_site_variant	-	-	MotifFeature	ENSM00204368191	-	-	-	-	-	-	-	-	-	-	-	-	1	-	-	-	-	-	-	-	-	-	-	-	-	-	-	ENSPFM0374	17	Y	0.04	MEIS1::MAX
7655	1:119327664-119327664	-55.7276	downstream_gene_variant	RNU1-75P	ENSG00000194297	Transcript	ENST00000347264.2	snRNA	-	-	-	-	-	-	-	-	-	-	3733	-1	-	HGNC	HGNC:48417	-	-	-	-	-	-	-	-	-	-	-	-	-	-	-	-
7655	1:119327664-119327664	-55.7276	non_coding_transcript_exon_variant	LINC01780	ENSG00000232650	Transcript	ENST00000420059.6	lncRNA	1./3	-	-	-	266	-	-	-	-	-	-	1	-	HGNC	HGNC:52570	-	-	2	-	-	-	-	-	-	-	-	-	-	-	-	-
7655	1:119327664-119327664	-55.7276	upstream_gene_variant	LINC01780	ENSG00000232650	Transcript	ENST00000457683.1	lncRNA	-	-	-	-	-	-	-	-	-	-	588	1	-	HGNC	HGNC:52570	-	-	3	-	-	-	-	-	-	-	-	-	-	-	-	-
7655	1:119327664-119327664	-55.7276	upstream_gene_variant	-	ENSG00000227712	Transcript	ENST00000457719.1	lncRNA	-	-	-	-	-	-	-	-	-	-	361	-1	-	-	-	-	-	2	-	-	-	-	-	-	-	-	-	-	-	-	-
7655	1:119327664-119327664	-55.7276	intron_variant,non_coding_transcript_variant	-	ENSG00000227712	Transcript	ENST00000653227.1	lncRNA	-	1./2	-	-	-	-	-	-	-	-	-	-1	-	-	-	-	-	-	-	-	-	-	-	-	-	-	-	-	-	-	-
7655	1:119327664-119327664	-55.7276	upstream_gene_variant	-	ENSG00000227712	Transcript	ENST00000655614.1	lncRNA	-	-	-	-	-	-	-	-	-	-	448	-1	-	-	-	-	-	-	-	-	-	-	-	-	-	-	-	-	-	-	-
7655	1:119327664-119327664	-55.7276	upstream_gene_variant	-	ENSG00000227712	Transcript	ENST00000660871.1	lncRNA	-	-	-	-	-	-	-	-	-	-	407	-1	-	-	-	-	-	-	-	-	-	-	-	-	-	-	-	-	-	-	-
7655	1:119327664-119327664	-55.7276	upstream_gene_variant	-	ENSG00000227712	Transcript	ENST00000701423.1	lncRNA	-	-	-	-	-	-	-	-	-	-	425	-1	-	-	-	-	-	-	-	-	-	-	-	-	-	-	-	-	-	-	-
7655	1:119327664-119327664	-55.7276	regulatory_region_variant	-	-	RegulatoryFeature	ENSR00000012258	promoter	-	-	-	-	-	-	-	-	-	-	-	-	-	-	-	-	-	-	-	-	-	-	-	-	-	-	-	-	-	-	-
7655	1:119327664-119327664	-55.7276	regulatory_region_variant	-	-	RegulatoryFeature	ENSR00000253896	CTCF_binding_site	-	-	-	-	-	-	-	-	-	-	-	-	-	-	-	-	-	-	-	-	-	-	-	-	-	-	-	-	-	-	-
7655	1:119327664-119327664	-55.7276	TF_binding_site_variant	-	-	MotifFeature	ENSM00196069628	-	-	-	-	-	-	-	-	-	-	-	-	1	-	-	-	-	-	-	-	-	-	-	-	-	-	-	ENSPFM0597	29	Y	0.045	TFAP2C::MAX
7655	1:119327664-119327664	-55.7276	TF_binding_site_variant	-	-	MotifFeature	ENSM00195808888	-	-	-	-	-	-	-	-	-	-	-	-	1	-	-	-	-	-	-	-	-	-	-	-	-	-	-	ENSPFM0598	30	Y	0.046	TFAP2C::MAX
7830	1:143451106-143451106	-36.3636	upstream_gene_variant	-	ENSG00000264145	Transcript	ENST00000582255.2	processed_pseudogene	-	-	-	-	-	-	-	-	-	-	861	-1	-	-	-	-	-	-	-	-	-	-	-	-	-	-	-	-	-	-	-
7843	1:143661702-143661702	30.7692	intergenic_variant	-	-	-	-	-	-	-	-	-	-	-	-	-	-	-	-	-	-	-	-	-	-	-	-	-	-	-	-	-	-	-	-	-	-	-	-
7848	1:143699468-143699468	-45.0192	non_coding_transcript_exon_variant	RNVU1-17	ENSG00000207349	Transcript	ENST00000384619.1	snRNA	1./1	-	-	-	152	-	-	-	-	-	-	-1	-	HGNC	HGNC:48322	-	-	-	-	-	-	-	-	-	-	-	-	-	-	-	-
7848	1:143699468-143699468	-45.0192	regulatory_region_variant	-	-	RegulatoryFeature	ENSR00001171212	enhancer	-	-	-	-	-	-	-	-	-	-	-	-	-	-	-	-	-	-	-	-	-	-	-	-	-	-	-	-	-	-	-
7863	1:143832029-143832029	-37.5	intergenic_variant	-	-	-	-	-	-	-	-	-	-	-	-	-	-	-	-	-	-	-	-	-	-	-	-	-	-	-	-	-	-	-	-	-	-	-	-
8445	1:150975289-150975289	-40	upstream_gene_variant	CERS2	ENSG00000143418	Transcript	ENST00000271688.10	protein_coding	-	-	-	-	-	-	-	-	-	-	286	-1	-	HGNC	HGNC:14076	-	-	5	P1	-	-	-	-	-	-	-	-	-	-	-	-
8445	1:150975289-150975289	-40	upstream_gene_variant	CERS2	ENSG00000143418	Transcript	ENST00000345896.8	processed_transcript	-	-	-	-	-	-	-	-	-	-	446	-1	-	HGNC	HGNC:14076	-	-	2	-	-	-	-	-	-	-	-	-	-	-	-	-
8445	1:150975289-150975289	-40	upstream_gene_variant	CERS2	ENSG00000143418	Transcript	ENST00000361419.9	protein_coding	-	-	-	-	-	-	-	-	-	-	463	-1	cds_end_NF	HGNC	HGNC:14076	-	-	2	-	-	-	-	-	-	-	-	-	-	-	-	-
8445	1:150975289-150975289	-40	upstream_gene_variant	CERS2	ENSG00000143418	Transcript	ENST00000368949.8	protein_coding	-	-	-	-	-	-	-	-	-	-	3354	-1	cds_end_NF	HGNC	HGNC:14076	-	-	5	-	-	-	-	-	-	-	-	-	-	-	-	-
8445	1:150975289-150975289	-40	upstream_gene_variant	CERS2	ENSG00000143418	Transcript	ENST00000368954.10	protein_coding	-	-	-	-	-	-	-	-	-	-	454	-1	-	HGNC	HGNC:14076	NM_022075.5	-	1	P1	-	-	-	-	-	-	-	-	-	-	-	-
8445	1:150975289-150975289	-40	intron_variant,non_coding_transcript_variant	-	ENSG00000231073	Transcript	ENST00000412838.1	lncRNA	-	2./2	-	-	-	-	-	-	-	-	-	1	-	-	-	-	-	3	-	-	-	-	-	-	-	-	-	-	-	-	-
8445	1:150975289-150975289	-40	upstream_gene_variant	CERS2	ENSG00000143418	Transcript	ENST00000421609.5	protein_coding	-	-	-	-	-	-	-	-	-	-	812	-1	cds_end_NF	HGNC	HGNC:14076	-	-	3	-	-	-	-	-	-	-	-	-	-	-	-	-
8445	1:150975289-150975289	-40	upstream_gene_variant	CERS2	ENSG00000143418	Transcript	ENST00000457392.1	protein_coding	-	-	-	-	-	-	-	-	-	-	854	-1	cds_end_NF	HGNC	HGNC:14076	-	-	3	-	-	-	-	-	-	-	-	-	-	-	-	-
8445	1:150975289-150975289	-40	regulatory_region_variant	-	-	RegulatoryFeature	ENSR00000013564	promoter	-	-	-	-	-	-	-	-	-	-	-	-	-	-	-	-	-	-	-	-	-	-	-	-	-	-	-	-	-	-	-
8540	1:151909438-151909438	-50.8814	synonymous_variant	THEM4	ENSG00000159445	Transcript	ENST00000368814.8	protein_coding	1./6	-	-	-	74	21	7	A	gcG./gcA	-	-	-1	-	HGNC	HGNC:17947	NM_053055.5	-	1	P1	-	-	-	-	-	-	-	-	-	-	-	-
8540	1:151909438-151909438	-50.8814	synonymous_variant,NMD_transcript_variant	THEM4	ENSG00000159445	Transcript	ENST00000471464.5	nonsense_mediated_decay	1./7	-	-	-	65	21	7	A	gcG./gcA	-	-	-1	-	HGNC	HGNC:17947	-	-	1	-	-	-	-	-	-	-	-	-	-	-	-	-
8540	1:151909438-151909438	-50.8814	synonymous_variant	THEM4	ENSG00000159445	Transcript	ENST00000489410.1	protein_coding	1./2	-	-	-	200	21	7	A	gcG./gcA	-	-	-1	-	HGNC	HGNC:17947	-	-	2	-	-	-	-	-	-	-	-	-	-	-	-	-
8540	1:151909438-151909438	-50.8814	regulatory_region_variant	-	-	RegulatoryFeature	ENSR00000013693	promoter	-	-	-	-	-	-	-	-	-	-	-	-	-	-	-	-	-	-	-	-	-	-	-	-	-	-	-	-	-	-	-
8540	1:151909438-151909438	-50.8814	TF_binding_site_variant	-	-	MotifFeature	ENSM00205123564	-	-	-	-	-	-	-	-	-	-	-	-	1	-	-	-	-	-	-	-	-	-	-	-	-	-	-	ENSPFM0605	17	N	-0.039	TFAP4::MAX
8540	1:151909438-151909438	-50.8814	TF_binding_site_variant	-	-	MotifFeature	ENSM00204426053	-	-	-	-	-	-	-	-	-	-	-	-	-1	-	-	-	-	-	-	-	-	-	-	-	-	-	-	ENSPFM0086	2	N	0.035	EGR1,EGR2,EGR4,EGR3
8661	1:154501681-154501681	-43.4783	missense_variant	SHE	ENSG00000169291	Transcript	ENST00000304760.3	protein_coding	1./6	-	-	-	732	346	116	A./T	Gcg./Acg	-	-	-1	-	HGNC	HGNC:27004	NM_001010846.3	-	1	P1	tolerated(0.29)	benign(0.003)	-	-	-	-	-	-	-	-	-	-
8661	1:154501681-154501681	-43.4783	upstream_gene_variant	TDRD10	ENSG00000163239	Transcript	ENST00000368480.3	protein_coding	-	-	-	-	-	-	-	-	-	-	1291	1	-	HGNC	HGNC:25316	-	-	2	-	-	-	-	-	-	-	-	-	-	-	-	-
8661	1:154501681-154501681	-43.4783	upstream_gene_variant	TDRD10	ENSG00000163239	Transcript	ENST00000368482.8	protein_coding	-	-	-	-	-	-	-	-	-	-	538	1	-	HGNC	HGNC:25316	NM_182499.4	-	1	P1	-	-	-	-	-	-	-	-	-	-	-	-
8661	1:154501681-154501681	-43.4783	regulatory_region_variant	-	-	RegulatoryFeature	ENSR00000373403	promoter	-	-	-	-	-	-	-	-	-	-	-	-	-	-	-	-	-	-	-	-	-	-	-	-	-	-	-	-	-	-	-
8896	1:156388421-156388421	-34.7826	intron_variant,non_coding_transcript_variant	-	ENSG00000237390	Transcript	ENST00000451362.1	lncRNA	-	1./1	-	-	-	-	-	-	-	-	-	1	-	-	-	-	-	1	-	-	-	-	-	-	-	-	-	-	-	-	-
8896	1:156388421-156388421	-34.7826	downstream_gene_variant	RHBG	ENSG00000132677	Transcript	ENST00000451864.6	nonsense_mediated_decay	-	-	-	-	-	-	-	-	-	-	3273	1	-	HGNC	HGNC:14572	-	-	2	-	-	-	-	-	-	-	-	-	-	-	-	-
8896	1:156388421-156388421	-34.7826	downstream_gene_variant	RHBG	ENSG00000132677	Transcript	ENST00000494874.1	processed_transcript	-	-	-	-	-	-	-	-	-	-	3537	1	-	HGNC	HGNC:14572	-	-	3	-	-	-	-	-	-	-	-	-	-	-	-	-
8896	1:156388421-156388421	-34.7826	downstream_gene_variant	RHBG	ENSG00000132677	Transcript	ENST00000537040.6	protein_coding	-	-	-	-	-	-	-	-	-	-	3202	1	-	HGNC	HGNC:14572	NM_020407.5	-	1	P1	-	-	-	-	-	-	-	-	-	-	-	-
8896	1:156388421-156388421	-34.7826	downstream_gene_variant	RHBG	ENSG00000132677	Transcript	ENST00000612897.4	nonsense_mediated_decay	-	-	-	-	-	-	-	-	-	-	3202	1	-	HGNC	HGNC:14572	-	-	1	-	-	-	-	-	-	-	-	-	-	-	-	-
8896	1:156388421-156388421	-34.7826	downstream_gene_variant	RHBG	ENSG00000132677	Transcript	ENST00000613460.4	nonsense_mediated_decay	-	-	-	-	-	-	-	-	-	-	3202	1	-	HGNC	HGNC:14572	-	-	1	-	-	-	-	-	-	-	-	-	-	-	-	-
8896	1:156388421-156388421	-34.7826	downstream_gene_variant	RHBG	ENSG00000132677	Transcript	ENST00000618120.4	retained_intron	-	-	-	-	-	-	-	-	-	-	3208	1	-	HGNC	HGNC:14572	-	-	2	-	-	-	-	-	-	-	-	-	-	-	-	-
8896	1:156388421-156388421	-34.7826	downstream_gene_variant	RHBG	ENSG00000132677	Transcript	ENST00000620376.4	nonsense_mediated_decay	-	-	-	-	-	-	-	-	-	-	3202	1	cds_start_NF	HGNC	HGNC:14572	-	-	2	-	-	-	-	-	-	-	-	-	-	-	-	-
8896	1:156388421-156388421	-34.7826	downstream_gene_variant	RHBG	ENSG00000132677	Transcript	ENST00000622297.1	retained_intron	-	-	-	-	-	-	-	-	-	-	3818	1	-	HGNC	HGNC:14572	-	-	5	-	-	-	-	-	-	-	-	-	-	-	-	-
8896	1:156388421-156388421	-34.7826	regulatory_region_variant	-	-	RegulatoryFeature	ENSR00000373940	promoter	-	-	-	-	-	-	-	-	-	-	-	-	-	-	-	-	-	-	-	-	-	-	-	-	-	-	-	-	-	-	-
9055	1:158181327-158181327	-58.9489	intron_variant	CD1D	ENSG00000158473	Transcript	ENST00000368171.5	protein_coding	-	2./6	-	-	-	-	-	-	-	-	-	1	-	HGNC	HGNC:1637	-	-	1	P1	-	-	-	-	-	-	-	-	-	-	-	-
9055	1:158181327-158181327	-58.9489	upstream_gene_variant	ELL2P1	ENSG00000227295	Transcript	ENST00000413990.1	processed_pseudogene	-	-	-	-	-	-	-	-	-	-	3572	-1	-	HGNC	HGNC:39343	-	-	-	-	-	-	-	-	-	-	-	-	-	-	-	-
9055	1:158181327-158181327	-58.9489	intron_variant	CD1D	ENSG00000158473	Transcript	ENST00000673623.2	protein_coding	-	1./4	-	-	-	-	-	-	-	-	-	1	-	HGNC	HGNC:1637	-	-	-	-	-	-	-	-	-	-	-	-	-	-	-	-
9055	1:158181327-158181327	-58.9489	intron_variant	CD1D	ENSG00000158473	Transcript	ENST00000673701.2	protein_coding	-	1./5	-	-	-	-	-	-	-	-	-	1	-	HGNC	HGNC:1637	-	-	-	-	-	-	-	-	-	-	-	-	-	-	-	-
9055	1:158181327-158181327	-58.9489	intron_variant	CD1D	ENSG00000158473	Transcript	ENST00000673723.4	protein_coding	-	2./6	-	-	-	-	-	-	-	-	-	1	-	HGNC	HGNC:1637	-	-	-	P1	-	-	-	-	-	-	-	-	-	-	-	-
9055	1:158181327-158181327	-58.9489	intron_variant,non_coding_transcript_variant	CD1D	ENSG00000158473	Transcript	ENST00000674023.1	retained_intron	-	1./2	-	-	-	-	-	-	-	-	-	1	-	HGNC	HGNC:1637	-	-	-	-	-	-	-	-	-	-	-	-	-	-	-	-
9055	1:158181327-158181327	-58.9489	intron_variant,non_coding_transcript_variant	CD1D	ENSG00000158473	Transcript	ENST00000674047.1	retained_intron	-	1./2	-	-	-	-	-	-	-	-	-	1	-	HGNC	HGNC:1637	-	-	-	-	-	-	-	-	-	-	-	-	-	-	-	-
9055	1:158181327-158181327	-58.9489	intron_variant	CD1D	ENSG00000158473	Transcript	ENST00000674085.2	protein_coding	-	1./5	-	-	-	-	-	-	-	-	-	1	-	HGNC	HGNC:1637	NM_001371762.2	-	-	P1	-	-	-	-	-	-	-	-	-	-	-	-
9055	1:158181327-158181327	-58.9489	regulatory_region_variant	-	-	RegulatoryFeature	ENSR00000014379	promoter	-	-	-	-	-	-	-	-	-	-	-	-	-	-	-	-	-	-	-	-	-	-	-	-	-	-	-	-	-	-	-
9057	1:159171764-159171764	100	5_prime_UTR_variant	CADM3	ENSG00000162706	Transcript	ENST00000368124.8	protein_coding	1./10	-	-	-	156	-	-	-	-	-	-	1	-	HGNC	HGNC:17601	-	-	1	A2	-	-	-	-	-	-	-	-	-	-	-	-
9057	1:159171764-159171764	100	5_prime_UTR_variant	CADM3	ENSG00000162706	Transcript	ENST00000368125.9	protein_coding	1./9	-	-	-	150	-	-	-	-	-	-	1	-	HGNC	HGNC:17601	NM_001127173.3	-	1	P2	-	-	-	-	-	-	-	-	-	-	-	-
9057	1:159171764-159171764	100	5_prime_UTR_variant	CADM3	ENSG00000162706	Transcript	ENST00000416746.1	protein_coding	1./7	-	-	-	6	-	-	-	-	-	-	1	cds_end_NF	HGNC	HGNC:17601	-	-	1	-	-	-	-	-	-	-	-	-	-	-	-	-
9057	1:159171764-159171764	100	intron_variant,non_coding_transcript_variant	AIM2	ENSG00000163568	Transcript	ENST00000695582.1	processed_transcript	-	1./3	-	-	-	-	-	-	-	-	-	-1	-	HGNC	HGNC:357	-	-	-	-	-	-	-	-	-	-	-	-	-	-	-	-
9057	1:159171764-159171764	100	regulatory_region_variant	-	-	RegulatoryFeature	ENSR00000374547	promoter	-	-	-	-	-	-	-	-	-	-	-	-	-	-	-	-	-	-	-	-	-	-	-	-	-	-	-	-	-	-	-
9058	1:159188456-159188456	-45.4545	intron_variant	CADM3	ENSG00000162706	Transcript	ENST00000368124.8	protein_coding	-	1./9	-	-	-	-	-	-	-	-	-	1	-	HGNC	HGNC:17601	-	-	1	A2	-	-	-	-	-	-	-	-	-	-	-	-
9058	1:159188456-159188456	-45.4545	intron_variant	CADM3	ENSG00000162706	Transcript	ENST00000368125.9	protein_coding	-	1./8	-	-	-	-	-	-	-	-	-	1	-	HGNC	HGNC:17601	NM_001127173.3	-	1	P2	-	-	-	-	-	-	-	-	-	-	-	-
9058	1:159188456-159188456	-45.4545	intron_variant	CADM3	ENSG00000162706	Transcript	ENST00000416746.1	protein_coding	-	1./6	-	-	-	-	-	-	-	-	-	1	cds_end_NF	HGNC	HGNC:17601	-	-	1	-	-	-	-	-	-	-	-	-	-	-	-	-
9058	1:159188456-159188456	-45.4545	upstream_gene_variant	AIM2	ENSG00000163568	Transcript	ENST00000695582.1	processed_transcript	-	-	-	-	-	-	-	-	-	-	613	-1	-	HGNC	HGNC:357	-	-	-	-	-	-	-	-	-	-	-	-	-	-	-	-
9414	1:165235701-165235701	-100	intron_variant	LMX1A	ENSG00000162761	Transcript	ENST00000294816.6	protein_coding	-	4./8	-	-	-	-	-	-	-	-	-	-1	-	HGNC	HGNC:6653	-	-	2	P1	-	-	-	-	-	-	-	-	-	-	-	-
9414	1:165235701-165235701	-100	intron_variant	LMX1A	ENSG00000162761	Transcript	ENST00000342310.7	protein_coding	-	4./8	-	-	-	-	-	-	-	-	-	-1	-	HGNC	HGNC:6653	NM_177398.4	-	2	P1	-	-	-	-	-	-	-	-	-	-	-	-
9414	1:165235701-165235701	-100	intron_variant	LMX1A	ENSG00000162761	Transcript	ENST00000367893.4	protein_coding	-	3./7	-	-	-	-	-	-	-	-	-	-1	-	HGNC	HGNC:6653	-	-	1	P1	-	-	-	-	-	-	-	-	-	-	-	-
9418	1:165356041-165356041	100	intron_variant	LMX1A	ENSG00000162761	Transcript	ENST00000294816.6	protein_coding	-	1./8	-	-	-	-	-	-	-	-	-	-1	-	HGNC	HGNC:6653	-	-	2	P1	-	-	-	-	-	-	-	-	-	-	-	-
9418	1:165356041-165356041	100	intron_variant	LMX1A	ENSG00000162761	Transcript	ENST00000342310.7	protein_coding	-	1./8	-	-	-	-	-	-	-	-	-	-1	-	HGNC	HGNC:6653	NM_177398.4	-	2	P1	-	-	-	-	-	-	-	-	-	-	-	-
9418	1:165356041-165356041	100	upstream_gene_variant	LMX1A	ENSG00000162761	Transcript	ENST00000367893.4	protein_coding	-	-	-	-	-	-	-	-	-	-	295	-1	-	HGNC	HGNC:6653	-	-	1	P1	-	-	-	-	-	-	-	-	-	-	-	-
9418	1:165356041-165356041	100	regulatory_region_variant	-	-	RegulatoryFeature	ENSR00000375929	promoter	-	-	-	-	-	-	-	-	-	-	-	-	-	-	-	-	-	-	-	-	-	-	-	-	-	-	-	-	-	-	-
9490	1:166976083-166976083	100	upstream_gene_variant	ILDR2	ENSG00000143195	Transcript	ENST00000271417.8	protein_coding	-	-	-	-	-	-	-	-	-	-	543	-1	-	HGNC	HGNC:18131	NM_199351.3	-	1	P3	-	-	-	-	-	-	-	-	-	-	-	-
9490	1:166976083-166976083	100	upstream_gene_variant	ILDR2	ENSG00000143195	Transcript	ENST00000469934.6	protein_coding	-	-	-	-	-	-	-	-	-	-	601	-1	-	HGNC	HGNC:18131	-	-	5	-	-	-	-	-	-	-	-	-	-	-	-	-
9490	1:166976083-166976083	100	upstream_gene_variant	ILDR2	ENSG00000143195	Transcript	ENST00000525740.5	protein_coding	-	-	-	-	-	-	-	-	-	-	601	-1	-	HGNC	HGNC:18131	-	-	5	-	-	-	-	-	-	-	-	-	-	-	-	-
9490	1:166976083-166976083	100	upstream_gene_variant	ILDR2	ENSG00000143195	Transcript	ENST00000526687.1	protein_coding	-	-	-	-	-	-	-	-	-	-	601	-1	-	HGNC	HGNC:18131	-	-	5	-	-	-	-	-	-	-	-	-	-	-	-	-
9490	1:166976083-166976083	100	upstream_gene_variant	ILDR2	ENSG00000143195	Transcript	ENST00000528703.5	protein_coding	-	-	-	-	-	-	-	-	-	-	601	-1	-	HGNC	HGNC:18131	-	-	5	-	-	-	-	-	-	-	-	-	-	-	-	-
9490	1:166976083-166976083	100	upstream_gene_variant	ILDR2	ENSG00000143195	Transcript	ENST00000529071.5	protein_coding	-	-	-	-	-	-	-	-	-	-	601	-1	-	HGNC	HGNC:18131	-	-	5	A2	-	-	-	-	-	-	-	-	-	-	-	-
9490	1:166976083-166976083	100	upstream_gene_variant	ILDR2	ENSG00000143195	Transcript	ENST00000529387.5	protein_coding	-	-	-	-	-	-	-	-	-	-	601	-1	-	HGNC	HGNC:18131	-	-	5	-	-	-	-	-	-	-	-	-	-	-	-	-
9490	1:166976083-166976083	100	intron_variant	MAEL	ENSG00000143194	Transcript	ENST00000622874.4	protein_coding	-	1./12	-	-	-	-	-	-	-	-	-	1	-	HGNC	HGNC:25929	-	-	1	-	-	-	-	-	-	-	-	-	-	-	-	-
9490	1:166976083-166976083	100	regulatory_region_variant	-	-	RegulatoryFeature	ENSR00000015184	promoter	-	-	-	-	-	-	-	-	-	-	-	-	-	-	-	-	-	-	-	-	-	-	-	-	-	-	-	-	-	-	-
9490	1:166976083-166976083	100	TF_binding_site_variant	-	-	MotifFeature	ENSM00197786926	-	-	-	-	-	-	-	-	-	-	-	-	1	-	-	-	-	-	-	-	-	-	-	-	-	-	-	ENSPFM0260	15	N	0.038	GCM2::MAX
9531	1:167630238-167630238	-32	5_prime_UTR_variant	RCSD1	ENSG00000198771	Transcript	ENST00000361496.3	protein_coding	1./5	-	-	-	46	-	-	-	-	-	-	1	cds_end_NF	HGNC	HGNC:28310	-	-	3	-	-	-	-	-	-	-	-	-	-	-	-	-
9531	1:167630238-167630238	-32	5_prime_UTR_variant	RCSD1	ENSG00000198771	Transcript	ENST00000367854.8	protein_coding	1./7	-	-	-	7	-	-	-	-	-	-	1	-	HGNC	HGNC:28310	NM_052862.4	-	1	P2	-	-	-	-	-	-	-	-	-	-	-	-
9531	1:167630238-167630238	-32	intron_variant,non_coding_transcript_variant	-	ENSG00000241666	Transcript	ENST00000451992.2	lncRNA	-	1./1	-	-	-	-	-	-	-	-	-	-1	-	-	-	-	-	2	-	-	-	-	-	-	-	-	-	-	-	-	-
9531	1:167630238-167630238	-32	upstream_gene_variant	RCSD1	ENSG00000198771	Transcript	ENST00000461790.1	processed_transcript	-	-	-	-	-	-	-	-	-	-	28	1	-	HGNC	HGNC:28310	-	-	2	-	-	-	-	-	-	-	-	-	-	-	-	-
9531	1:167630238-167630238	-32	upstream_gene_variant	RCSD1	ENSG00000198771	Transcript	ENST00000472038.1	processed_transcript	-	-	-	-	-	-	-	-	-	-	23	1	-	HGNC	HGNC:28310	-	-	2	-	-	-	-	-	-	-	-	-	-	-	-	-
9531	1:167630238-167630238	-32	upstream_gene_variant	RCSD1	ENSG00000198771	Transcript	ENST00000475127.5	processed_transcript	-	-	-	-	-	-	-	-	-	-	11	1	-	HGNC	HGNC:28310	-	-	2	-	-	-	-	-	-	-	-	-	-	-	-	-
9531	1:167630238-167630238	-32	5_prime_UTR_variant	RCSD1	ENSG00000198771	Transcript	ENST00000537350.5	protein_coding	1./6	-	-	-	146	-	-	-	-	-	-	1	-	HGNC	HGNC:28310	-	-	1	A2	-	-	-	-	-	-	-	-	-	-	-	-
9531	1:167630238-167630238	-32	regulatory_region_variant	-	-	RegulatoryFeature	ENSR00000376368	promoter	-	-	-	-	-	-	-	-	-	-	-	-	-	-	-	-	-	-	-	-	-	-	-	-	-	-	-	-	-	-	-
9531	1:167630238-167630238	-32	TF_binding_site_variant	-	-	MotifFeature	ENSM00524907350	-	-	-	-	-	-	-	-	-	-	-	-	-1	-	-	-	-	-	-	-	-	-	-	-	-	-	-	ENSPFM0597	18	N	-0.003	TFAP2C::MAX
9532	1:167630251-167630251	-32	5_prime_UTR_variant	RCSD1	ENSG00000198771	Transcript	ENST00000361496.3	protein_coding	1./5	-	-	-	59	-	-	-	-	-	-	1	cds_end_NF	HGNC	HGNC:28310	-	-	3	-	-	-	-	-	-	-	-	-	-	-	-	-
9532	1:167630251-167630251	-32	5_prime_UTR_variant	RCSD1	ENSG00000198771	Transcript	ENST00000367854.8	protein_coding	1./7	-	-	-	20	-	-	-	-	-	-	1	-	HGNC	HGNC:28310	NM_052862.4	-	1	P2	-	-	-	-	-	-	-	-	-	-	-	-
9532	1:167630251-167630251	-32	intron_variant,non_coding_transcript_variant	-	ENSG00000241666	Transcript	ENST00000451992.2	lncRNA	-	1./1	-	-	-	-	-	-	-	-	-	-1	-	-	-	-	-	2	-	-	-	-	-	-	-	-	-	-	-	-	-
9532	1:167630251-167630251	-32	upstream_gene_variant	RCSD1	ENSG00000198771	Transcript	ENST00000461790.1	processed_transcript	-	-	-	-	-	-	-	-	-	-	15	1	-	HGNC	HGNC:28310	-	-	2	-	-	-	-	-	-	-	-	-	-	-	-	-
9532	1:167630251-167630251	-32	upstream_gene_variant	RCSD1	ENSG00000198771	Transcript	ENST00000472038.1	processed_transcript	-	-	-	-	-	-	-	-	-	-	10	1	-	HGNC	HGNC:28310	-	-	2	-	-	-	-	-	-	-	-	-	-	-	-	-
9532	1:167630251-167630251	-32	non_coding_transcript_exon_variant	RCSD1	ENSG00000198771	Transcript	ENST00000475127.5	processed_transcript	1./3	-	-	-	3	-	-	-	-	-	-	1	-	HGNC	HGNC:28310	-	-	2	-	-	-	-	-	-	-	-	-	-	-	-	-
9532	1:167630251-167630251	-32	5_prime_UTR_variant	RCSD1	ENSG00000198771	Transcript	ENST00000537350.5	protein_coding	1./6	-	-	-	159	-	-	-	-	-	-	1	-	HGNC	HGNC:28310	-	-	1	A2	-	-	-	-	-	-	-	-	-	-	-	-
9532	1:167630251-167630251	-32	regulatory_region_variant	-	-	RegulatoryFeature	ENSR00000376368	promoter	-	-	-	-	-	-	-	-	-	-	-	-	-	-	-	-	-	-	-	-	-	-	-	-	-	-	-	-	-	-	-
9532	1:167630251-167630251	-32	TF_binding_site_variant	-	-	MotifFeature	ENSM00524907350	-	-	-	-	-	-	-	-	-	-	-	-	-1	-	-	-	-	-	-	-	-	-	-	-	-	-	-	ENSPFM0597	5	N	-0.025	TFAP2C::MAX
9659	1:174159256-174159256	-56	upstream_gene_variant	RABGAP1L	ENSG00000152061	Transcript	ENST00000251507.8	protein_coding	-	-	-	-	-	-	-	-	-	-	261	1	-	HGNC	HGNC:24663	-	-	2	P2	-	-	-	-	-	-	-	-	-	-	-	-
9659	1:174159256-174159256	-56	upstream_gene_variant	RABGAP1L	ENSG00000152061	Transcript	ENST00000357444.10	protein_coding	-	-	-	-	-	-	-	-	-	-	154	1	-	HGNC	HGNC:24663	-	-	1	-	-	-	-	-	-	-	-	-	-	-	-	-
9659	1:174159256-174159256	-56	intron_variant,non_coding_transcript_variant	RABGAP1L-DT	ENSG00000227373	Transcript	ENST00000419983.5	lncRNA	-	1./3	-	-	-	-	-	-	-	-	-	-1	-	HGNC	HGNC:54296	-	-	3	-	-	-	-	-	-	-	-	-	-	-	-	-
9659	1:174159256-174159256	-56	intron_variant,non_coding_transcript_variant	RABGAP1L-DT	ENSG00000227373	Transcript	ENST00000426899.6	lncRNA	-	1./3	-	-	-	-	-	-	-	-	-	-1	-	HGNC	HGNC:54296	-	-	3	-	-	-	-	-	-	-	-	-	-	-	-	-
9659	1:174159256-174159256	-56	non_coding_transcript_exon_variant	RABGAP1L-DT	ENSG00000227373	Transcript	ENST00000430592.1	lncRNA	1./4	-	-	-	32	-	-	-	-	-	-	-1	-	HGNC	HGNC:54296	-	-	3	-	-	-	-	-	-	-	-	-	-	-	-	-
9659	1:174159256-174159256	-56	upstream_gene_variant	RABGAP1L-DT	ENSG00000227373	Transcript	ENST00000454467.5	lncRNA	-	-	-	-	-	-	-	-	-	-	123	-1	-	HGNC	HGNC:54296	-	-	5	-	-	-	-	-	-	-	-	-	-	-	-	-
9659	1:174159256-174159256	-56	upstream_gene_variant	RABGAP1L	ENSG00000152061	Transcript	ENST00000457696.1	protein_coding	-	-	-	-	-	-	-	-	-	-	334	1	cds_end_NF	HGNC	HGNC:24663	-	-	1	-	-	-	-	-	-	-	-	-	-	-	-	-
9659	1:174159256-174159256	-56	upstream_gene_variant	RABGAP1L	ENSG00000152061	Transcript	ENST00000635248.1	nonsense_mediated_decay	-	-	-	-	-	-	-	-	-	-	325	1	-	HGNC	HGNC:24663	-	-	5	-	-	-	-	-	-	-	-	-	-	-	-	-
9659	1:174159256-174159256	-56	upstream_gene_variant	RABGAP1L-DT	ENSG00000227373	Transcript	ENST00000656058.1	lncRNA	-	-	-	-	-	-	-	-	-	-	264	-1	-	HGNC	HGNC:54296	-	-	-	-	-	-	-	-	-	-	-	-	-	-	-	-
9659	1:174159256-174159256	-56	intron_variant,non_coding_transcript_variant	RABGAP1L-DT	ENSG00000227373	Transcript	ENST00000659243.1	lncRNA	-	1./2	-	-	-	-	-	-	-	-	-	-1	-	HGNC	HGNC:54296	-	-	-	-	-	-	-	-	-	-	-	-	-	-	-	-
9659	1:174159256-174159256	-56	non_coding_transcript_exon_variant	RABGAP1L-DT	ENSG00000227373	Transcript	ENST00000665650.1	lncRNA	1./3	-	-	-	79	-	-	-	-	-	-	-1	-	HGNC	HGNC:54296	-	-	-	-	-	-	-	-	-	-	-	-	-	-	-	-
9659	1:174159256-174159256	-56	upstream_gene_variant	RABGAP1L	ENSG00000152061	Transcript	ENST00000681986.1	protein_coding	-	-	-	-	-	-	-	-	-	-	264	1	-	HGNC	HGNC:24663	NM_001366446.1	-	-	A1	-	-	-	-	-	-	-	-	-	-	-	-
9659	1:174159256-174159256	-56	regulatory_region_variant	-	-	RegulatoryFeature	ENSR00000016013	promoter	-	-	-	-	-	-	-	-	-	-	-	-	-	-	-	-	-	-	-	-	-	-	-	-	-	-	-	-	-	-	-
9659	1:174159256-174159256	-56	TF_binding_site_variant	-	-	MotifFeature	ENSM00198634207	-	-	-	-	-	-	-	-	-	-	-	-	-1	-	-	-	-	-	-	-	-	-	-	-	-	-	-	ENSPFM0239	4	Y	0.041	GCM1::MAX
9659	1:174159256-174159256	-56	TF_binding_site_variant	-	-	MotifFeature	ENSM00031641099	-	-	-	-	-	-	-	-	-	-	-	-	-1	-	-	-	-	-	-	-	-	-	-	-	-	-	-	ENSPFM0130	8	N	0.015	ESRRA,ESRRG
9689	1:178037987-178037987	50	upstream_gene_variant	CRYZL2P	ENSG00000242193	Transcript	ENST00000462729.2	transcribed_unitary_pseudogene	-	-	-	-	-	-	-	-	-	-	41	-1	-	HGNC	HGNC:52164	-	-	-	-	-	-	-	-	-	-	-	-	-	-	-	-
9689	1:178037987-178037987	50	upstream_gene_variant	CRYZL2P	ENSG00000242193	Transcript	ENST00000476232.6	processed_transcript	-	-	-	-	-	-	-	-	-	-	37	-1	-	HGNC	HGNC:52164	-	-	1	-	-	-	-	-	-	-	-	-	-	-	-	-
9689	1:178037987-178037987	50	upstream_gene_variant	CRYZL2P	ENSG00000242193	Transcript	ENST00000481349.1	processed_transcript	-	-	-	-	-	-	-	-	-	-	63	-1	-	HGNC	HGNC:52164	-	-	2	-	-	-	-	-	-	-	-	-	-	-	-	-
9689	1:178037987-178037987	50	upstream_gene_variant	CRYZL2P	ENSG00000242193	Transcript	ENST00000512906.2	processed_transcript	-	-	-	-	-	-	-	-	-	-	40	-1	-	HGNC	HGNC:52164	-	-	5	-	-	-	-	-	-	-	-	-	-	-	-	-
9689	1:178037987-178037987	50	regulatory_region_variant	-	-	RegulatoryFeature	ENSR00000016275	promoter	-	-	-	-	-	-	-	-	-	-	-	-	-	-	-	-	-	-	-	-	-	-	-	-	-	-	-	-	-	-	-
9689	1:178037987-178037987	50	TF_binding_site_variant	-	-	MotifFeature	ENSM00000615133	-	-	-	-	-	-	-	-	-	-	-	-	1	-	-	-	-	-	-	-	-	-	-	-	-	-	-	ENSPFM0028	12	N	-0.037	CEBPG::ELF1
9811	1:180233332-180233332	44.3723	intron_variant	LHX4	ENSG00000121454	Transcript	ENST00000263726.4	protein_coding	-	1./5	-	-	-	-	-	-	-	-	-	1	-	HGNC	HGNC:21734	NM_033343.4	-	1	P1	-	-	-	-	-	-	-	-	-	-	-	-
9811	1:180233332-180233332	44.3723	intron_variant,non_coding_transcript_variant	LHX4	ENSG00000121454	Transcript	ENST00000558139.1	retained_intron	-	1./1	-	-	-	-	-	-	-	-	-	1	-	HGNC	HGNC:21734	-	-	3	-	-	-	-	-	-	-	-	-	-	-	-	-
9859	1:181088680-181088680	-100	upstream_gene_variant	IER5	ENSG00000162783	Transcript	ENST00000367577.7	protein_coding	-	-	-	-	-	-	-	-	-	-	20	1	-	HGNC	HGNC:5393	NM_016545.5	-	-	P1	-	-	-	-	-	-	-	-	-	-	-	-
9859	1:181088680-181088680	-100	upstream_gene_variant	-	ENSG00000289589	Transcript	ENST00000690498.2	lncRNA	-	-	-	-	-	-	-	-	-	-	141	-1	-	-	-	-	-	-	-	-	-	-	-	-	-	-	-	-	-	-	-
9859	1:181088680-181088680	-100	regulatory_region_variant	-	-	RegulatoryFeature	ENSR00000379131	promoter	-	-	-	-	-	-	-	-	-	-	-	-	-	-	-	-	-	-	-	-	-	-	-	-	-	-	-	-	-	-	-
10163	1:201014089-201014089	60.8696	intron_variant	KIF21B	ENSG00000116852	Transcript	ENST00000332129.6	protein_coding	-	1./33	-	-	-	-	-	-	-	-	-	-1	-	HGNC	HGNC:29442	-	-	1	-	-	-	-	-	-	-	-	-	-	-	-	-
10163	1:201014089-201014089	60.8696	intron_variant	KIF21B	ENSG00000116852	Transcript	ENST00000360529.9	protein_coding	-	1./33	-	-	-	-	-	-	-	-	-	-1	-	HGNC	HGNC:29442	-	-	1	A2	-	-	-	-	-	-	-	-	-	-	-	-
10163	1:201014089-201014089	60.8696	intron_variant	KIF21B	ENSG00000116852	Transcript	ENST00000422435.2	protein_coding	-	1./34	-	-	-	-	-	-	-	-	-	-1	-	HGNC	HGNC:29442	-	-	1	P3	-	-	-	-	-	-	-	-	-	-	-	-
10163	1:201014089-201014089	60.8696	intron_variant	KIF21B	ENSG00000116852	Transcript	ENST00000461742.7	protein_coding	-	1./34	-	-	-	-	-	-	-	-	-	-1	-	HGNC	HGNC:29442	NM_001252102.2	-	1	A1	-	-	-	-	-	-	-	-	-	-	-	-
10174	1:201023595-201023595	-100	5_prime_UTR_variant	KIF21B	ENSG00000116852	Transcript	ENST00000332129.6	protein_coding	1./34	-	-	-	106	-	-	-	-	-	-	-1	-	HGNC	HGNC:29442	-	-	1	-	-	-	-	-	-	-	-	-	-	-	-	-
10174	1:201023595-201023595	-100	upstream_gene_variant	KIF21B	ENSG00000116852	Transcript	ENST00000360529.9	protein_coding	-	-	-	-	-	-	-	-	-	-	187	-1	-	HGNC	HGNC:29442	-	-	1	A2	-	-	-	-	-	-	-	-	-	-	-	-
10174	1:201023595-201023595	-100	5_prime_UTR_variant	KIF21B	ENSG00000116852	Transcript	ENST00000422435.2	protein_coding	1./35	-	-	-	106	-	-	-	-	-	-	-1	-	HGNC	HGNC:29442	-	-	1	P3	-	-	-	-	-	-	-	-	-	-	-	-
10174	1:201023595-201023595	-100	upstream_gene_variant	-	ENSG00000229191	Transcript	ENST00000446333.1	lncRNA	-	-	-	-	-	-	-	-	-	-	354	1	-	-	-	-	-	1	-	-	-	-	-	-	-	-	-	-	-	-	-
10174	1:201023595-201023595	-100	upstream_gene_variant	-	ENSG00000229191	Transcript	ENST00000458003.1	lncRNA	-	-	-	-	-	-	-	-	-	-	366	1	-	-	-	-	-	1	-	-	-	-	-	-	-	-	-	-	-	-	-
10174	1:201023595-201023595	-100	5_prime_UTR_variant	KIF21B	ENSG00000116852	Transcript	ENST00000461742.7	protein_coding	1./35	-	-	-	120	-	-	-	-	-	-	-1	-	HGNC	HGNC:29442	NM_001252102.2	-	1	A1	-	-	-	-	-	-	-	-	-	-	-	-
10174	1:201023595-201023595	-100	regulatory_region_variant	-	-	RegulatoryFeature	ENSR00000018023	promoter	-	-	-	-	-	-	-	-	-	-	-	-	-	-	-	-	-	-	-	-	-	-	-	-	-	-	-	-	-	-	-
10174	1:201023595-201023595	-100	TF_binding_site_variant	-	-	MotifFeature	ENSM00121448125	-	-	-	-	-	-	-	-	-	-	-	-	1	-	-	-	-	-	-	-	-	-	-	-	-	-	-	ENSPFM0072	17	Y	-0.05	E2F1::HES7
10174	1:201023595-201023595	-100	TF_binding_site_variant	-	-	MotifFeature	ENSM00120998287	-	-	-	-	-	-	-	-	-	-	-	-	-1	-	-	-	-	-	-	-	-	-	-	-	-	-	-	ENSPFM0070	3	N	-0.032	E2F1::EOMES,E2F3::EOMES,E2F3::TBX21
10188	1:201284090-201284090	-68.5664	intron_variant	PKP1	ENSG00000081277	Transcript	ENST00000263946.7	protein_coding	-	1./14	-	-	-	-	-	-	-	-	-	1	-	HGNC	HGNC:9023	-	-	5	-	-	-	-	-	-	-	-	-	-	-	-	-
10188	1:201284090-201284090	-68.5664	intron_variant	PKP1	ENSG00000081277	Transcript	ENST00000352845.3	protein_coding	-	1./13	-	-	-	-	-	-	-	-	-	1	-	HGNC	HGNC:9023	-	-	5	-	-	-	-	-	-	-	-	-	-	-	-	-
10188	1:201284090-201284090	-68.5664	intron_variant	PKP1	ENSG00000081277	Transcript	ENST00000367324.8	protein_coding	-	1./13	-	-	-	-	-	-	-	-	-	1	-	HGNC	HGNC:9023	NM_001005337.3	-	1	P1	-	-	-	-	-	-	-	-	-	-	-	-
10188	1:201284090-201284090	-68.5664	regulatory_region_variant	-	-	RegulatoryFeature	ENSR00000382790	promoter	-	-	-	-	-	-	-	-	-	-	-	-	-	-	-	-	-	-	-	-	-	-	-	-	-	-	-	-	-	-	-
10200	1:201399555-201399555	100	downstream_gene_variant	TNNI1	ENSG00000159173	Transcript	ENST00000361379.9	protein_coding	-	-	-	-	-	-	-	-	-	-	4229	-1	-	HGNC	HGNC:11945	NM_003281.4	-	5	P4	-	-	-	-	-	-	-	-	-	-	-	-
10200	1:201399555-201399555	100	upstream_gene_variant	LAD1	ENSG00000159166	Transcript	ENST00000367313.4	protein_coding	-	-	-	-	-	-	-	-	-	-	7	-1	-	HGNC	HGNC:6472	-	-	1	A2	-	-	-	-	-	-	-	-	-	-	-	-
10200	1:201399555-201399555	100	upstream_gene_variant	LAD1	ENSG00000159166	Transcript	ENST00000391967.7	protein_coding	-	-	-	-	-	-	-	-	-	-	231	-1	-	HGNC	HGNC:6472	NM_005558.4	-	1	P3	-	-	-	-	-	-	-	-	-	-	-	-
10200	1:201399555-201399555	100	downstream_gene_variant	TNNI1	ENSG00000159173	Transcript	ENST00000622580.4	protein_coding	-	-	-	-	-	-	-	-	-	-	4213	-1	-	HGNC	HGNC:11945	-	-	1	A1	-	-	-	-	-	-	-	-	-	-	-	-
10200	1:201399555-201399555	100	intron_variant	LAD1	ENSG00000159166	Transcript	ENST00000631576.1	protein_coding	-	1./2	-	-	-	-	-	-	-	-	-	-1	cds_start_NF,cds_end_NF	HGNC	HGNC:6472	-	-	4	-	-	-	-	-	-	-	-	-	-	-	-	-
10200	1:201399555-201399555	100	upstream_gene_variant	LAD1	ENSG00000159166	Transcript	ENST00000632743.1	protein_coding	-	-	-	-	-	-	-	-	-	-	2239	-1	cds_start_NF,cds_end_NF	HGNC	HGNC:6472	-	-	4	-	-	-	-	-	-	-	-	-	-	-	-	-
10200	1:201399555-201399555	100	upstream_gene_variant	-	ENSG00000282221	Transcript	ENST00000633182.1	lncRNA	-	-	-	-	-	-	-	-	-	-	78	1	-	-	-	-	-	4	-	-	-	-	-	-	-	-	-	-	-	-	-
10200	1:201399555-201399555	100	upstream_gene_variant	LAD1	ENSG00000159166	Transcript	ENST00000633953.1	protein_coding	-	-	-	-	-	-	-	-	-	-	246	-1	cds_end_NF	HGNC	HGNC:6472	-	-	4	-	-	-	-	-	-	-	-	-	-	-	-	-
10200	1:201399555-201399555	100	regulatory_region_variant	-	-	RegulatoryFeature	ENSR00000382833	promoter	-	-	-	-	-	-	-	-	-	-	-	-	-	-	-	-	-	-	-	-	-	-	-	-	-	-	-	-	-	-	-
10214	1:201481943-201481943	100	downstream_gene_variant	CSRP1	ENSG00000159176	Transcript	ENST00000340006.7	protein_coding	-	-	-	-	-	-	-	-	-	-	1587	-1	-	HGNC	HGNC:2469	NM_004078.3	-	1	P1	-	-	-	-	-	-	-	-	-	-	-	-
10214	1:201481943-201481943	100	downstream_gene_variant	CSRP1	ENSG00000159176	Transcript	ENST00000367306.5	protein_coding	-	-	-	-	-	-	-	-	-	-	1587	-1	-	HGNC	HGNC:2469	-	-	5	P1	-	-	-	-	-	-	-	-	-	-	-	-
10214	1:201481943-201481943	100	downstream_gene_variant	CSRP1	ENSG00000159176	Transcript	ENST00000458271.6	processed_transcript	-	-	-	-	-	-	-	-	-	-	4215	-1	-	HGNC	HGNC:2469	-	-	2	-	-	-	-	-	-	-	-	-	-	-	-	-
10214	1:201481943-201481943	100	downstream_gene_variant	CSRP1	ENSG00000159176	Transcript	ENST00000524951.5	protein_coding	-	-	-	-	-	-	-	-	-	-	2782	-1	cds_end_NF	HGNC	HGNC:2469	-	-	2	-	-	-	-	-	-	-	-	-	-	-	-	-
10214	1:201481943-201481943	100	downstream_gene_variant	CSRP1	ENSG00000159176	Transcript	ENST00000526256.5	protein_coding	-	-	-	-	-	-	-	-	-	-	2297	-1	-	HGNC	HGNC:2469	-	-	5	-	-	-	-	-	-	-	-	-	-	-	-	-
10214	1:201481943-201481943	100	downstream_gene_variant	CSRP1	ENSG00000159176	Transcript	ENST00000526317.5	processed_transcript	-	-	-	-	-	-	-	-	-	-	2734	-1	-	HGNC	HGNC:2469	-	-	3	-	-	-	-	-	-	-	-	-	-	-	-	-
10214	1:201481943-201481943	100	downstream_gene_variant	CSRP1	ENSG00000159176	Transcript	ENST00000526723.5	protein_coding	-	-	-	-	-	-	-	-	-	-	2734	-1	-	HGNC	HGNC:2469	-	-	3	-	-	-	-	-	-	-	-	-	-	-	-	-
10214	1:201481943-201481943	100	downstream_gene_variant	CSRP1	ENSG00000159176	Transcript	ENST00000527573.5	processed_transcript	-	-	-	-	-	-	-	-	-	-	4972	-1	-	HGNC	HGNC:2469	-	-	2	-	-	-	-	-	-	-	-	-	-	-	-	-
10214	1:201481943-201481943	100	downstream_gene_variant	CSRP1	ENSG00000159176	Transcript	ENST00000527662.5	retained_intron	-	-	-	-	-	-	-	-	-	-	1589	-1	-	HGNC	HGNC:2469	-	-	2	-	-	-	-	-	-	-	-	-	-	-	-	-
10214	1:201481943-201481943	100	downstream_gene_variant	CSRP1	ENSG00000159176	Transcript	ENST00000530120.5	processed_transcript	-	-	-	-	-	-	-	-	-	-	2726	-1	-	HGNC	HGNC:2469	-	-	4	-	-	-	-	-	-	-	-	-	-	-	-	-
10214	1:201481943-201481943	100	downstream_gene_variant	CSRP1	ENSG00000159176	Transcript	ENST00000531916.5	protein_coding	-	-	-	-	-	-	-	-	-	-	1983	-1	-	HGNC	HGNC:2469	-	-	5	-	-	-	-	-	-	-	-	-	-	-	-	-
10214	1:201481943-201481943	100	downstream_gene_variant	CSRP1	ENSG00000159176	Transcript	ENST00000532313.5	retained_intron	-	-	-	-	-	-	-	-	-	-	1589	-1	-	HGNC	HGNC:2469	-	-	1	-	-	-	-	-	-	-	-	-	-	-	-	-
10214	1:201481943-201481943	100	downstream_gene_variant	CSRP1	ENSG00000159176	Transcript	ENST00000532460.5	protein_coding	-	-	-	-	-	-	-	-	-	-	2036	-1	-	HGNC	HGNC:2469	-	-	2	P1	-	-	-	-	-	-	-	-	-	-	-	-
10214	1:201481943-201481943	100	downstream_gene_variant	CSRP1	ENSG00000159176	Transcript	ENST00000533402.5	retained_intron	-	-	-	-	-	-	-	-	-	-	1589	-1	-	HGNC	HGNC:2469	-	-	1	-	-	-	-	-	-	-	-	-	-	-	-	-
10214	1:201481943-201481943	100	downstream_gene_variant	CSRP1	ENSG00000159176	Transcript	ENST00000533432.5	protein_coding	-	-	-	-	-	-	-	-	-	-	2420	-1	-	HGNC	HGNC:2469	-	-	2	P1	-	-	-	-	-	-	-	-	-	-	-	-
10214	1:201481943-201481943	100	regulatory_region_variant	-	-	RegulatoryFeature	ENSR00000382859	CTCF_binding_site	-	-	-	-	-	-	-	-	-	-	-	-	-	-	-	-	-	-	-	-	-	-	-	-	-	-	-	-	-	-	-
10214	1:201481943-201481943	100	TF_binding_site_variant	-	-	MotifFeature	ENSM00523459276	-	-	-	-	-	-	-	-	-	-	-	-	1	-	-	-	-	-	-	-	-	-	-	-	-	-	-	ENSPFM0374	7	N	0.001	MEIS1::MAX
10214	1:201481943-201481943	100	TF_binding_site_variant	-	-	MotifFeature	ENSM00524466145	-	-	-	-	-	-	-	-	-	-	-	-	-1	-	-	-	-	-	-	-	-	-	-	-	-	-	-	ENSPFM0365	6	Y	-0.072	MAX,TFAP4::MAX,CLOCK::BHLHA15
10239	1:201648637-201648637	-86.6667	5_prime_UTR_variant	NAV1	ENSG00000134369	Transcript	ENST00000367296.8	protein_coding	1./30	-	-	-	389	-	-	-	-	-	-	1	-	HGNC	HGNC:15989	-	-	5	P3	-	-	-	-	-	-	-	-	-	-	-	-
10239	1:201648637-201648637	-86.6667	missense_variant	NAV1	ENSG00000134369	Transcript	ENST00000367302.5	protein_coding	3./30	-	-	-	788	8	3	A./V	gCg./gTg	-	-	1	-	HGNC	HGNC:15989	-	-	5	A2	deleterious_low_confidence(0)	unknown(0)	-	-	-	-	-	-	-	-	-	-
10239	1:201648637-201648637	-86.6667	missense_variant	NAV1	ENSG00000134369	Transcript	ENST00000685211.1	protein_coding	5./34	-	-	-	1189	830	277	A./V	gCg./gTg	-	-	1	-	HGNC	HGNC:15989	NM_001389617.1	-	-	A2	tolerated_low_confidence(0.18)	benign(0.154)	-	-	-	-	-	-	-	-	-	-
10239	1:201648637-201648637	-86.6667	regulatory_region_variant	-	-	RegulatoryFeature	ENSR00000018150	promoter	-	-	-	-	-	-	-	-	-	-	-	-	-	-	-	-	-	-	-	-	-	-	-	-	-	-	-	-	-	-	-
10240	1:201648639-201648639	-86.6667	5_prime_UTR_variant	NAV1	ENSG00000134369	Transcript	ENST00000367296.8	protein_coding	1./30	-	-	-	391	-	-	-	-	-	-	1	-	HGNC	HGNC:15989	-	-	5	P3	-	-	-	-	-	-	-	-	-	-	-	-
10240	1:201648639-201648639	-86.6667	missense_variant	NAV1	ENSG00000134369	Transcript	ENST00000367302.5	protein_coding	3./30	-	-	-	790	10	4	R./W	Cgg./Tgg	-	-	1	-	HGNC	HGNC:15989	-	-	5	A2	deleterious_low_confidence(0)	unknown(0)	-	-	-	-	-	-	-	-	-	-
10240	1:201648639-201648639	-86.6667	missense_variant	NAV1	ENSG00000134369	Transcript	ENST00000685211.1	protein_coding	5./34	-	-	-	1191	832	278	R./W	Cgg./Tgg	-	-	1	-	HGNC	HGNC:15989	NM_001389617.1	-	-	A2	deleterious_low_confidence(0.03)	possibly_damaging(0.657)	-	-	-	-	-	-	-	-	-	-
10240	1:201648639-201648639	-86.6667	regulatory_region_variant	-	-	RegulatoryFeature	ENSR00000018150	promoter	-	-	-	-	-	-	-	-	-	-	-	-	-	-	-	-	-	-	-	-	-	-	-	-	-	-	-	-	-	-	-
10242	1:201648739-201648739	-86.6667	missense_variant	NAV1	ENSG00000134369	Transcript	ENST00000367296.8	protein_coding	1./30	-	-	-	491	71	24	A./V	gCg./gTg	-	-	1	-	HGNC	HGNC:15989	-	-	5	P3	tolerated_low_confidence(0.41)	benign(0.015)	-	-	-	-	-	-	-	-	-	-
10242	1:201648739-201648739	-86.6667	missense_variant	NAV1	ENSG00000134369	Transcript	ENST00000367302.5	protein_coding	3./30	-	-	-	890	110	37	A./V	gCg./gTg	-	-	1	-	HGNC	HGNC:15989	-	-	5	A2	tolerated_low_confidence(0.36)	benign(0.015)	-	-	-	-	-	-	-	-	-	-
10242	1:201648739-201648739	-86.6667	missense_variant	NAV1	ENSG00000134369	Transcript	ENST00000685211.1	protein_coding	5./34	-	-	-	1291	932	311	A./V	gCg./gTg	-	-	1	-	HGNC	HGNC:15989	NM_001389617.1	-	-	A2	tolerated_low_confidence(0.28)	benign(0.245)	-	-	-	-	-	-	-	-	-	-
10242	1:201648739-201648739	-86.6667	regulatory_region_variant	-	-	RegulatoryFeature	ENSR00000018150	promoter	-	-	-	-	-	-	-	-	-	-	-	-	-	-	-	-	-	-	-	-	-	-	-	-	-	-	-	-	-	-	-
10243	1:201648750-201648750	-100	missense_variant	NAV1	ENSG00000134369	Transcript	ENST00000367296.8	protein_coding	1./30	-	-	-	502	82	28	R./W	Cgg./Tgg	-	-	1	-	HGNC	HGNC:15989	-	-	5	P3	deleterious_low_confidence(0.01)	possibly_damaging(0.556)	-	-	-	-	-	-	-	-	-	-
10243	1:201648750-201648750	-100	missense_variant	NAV1	ENSG00000134369	Transcript	ENST00000367302.5	protein_coding	3./30	-	-	-	901	121	41	R./W	Cgg./Tgg	-	-	1	-	HGNC	HGNC:15989	-	-	5	A2	deleterious_low_confidence(0.01)	possibly_damaging(0.556)	-	-	-	-	-	-	-	-	-	-
10243	1:201648750-201648750	-100	missense_variant	NAV1	ENSG00000134369	Transcript	ENST00000685211.1	protein_coding	5./34	-	-	-	1302	943	315	R./W	Cgg./Tgg	-	-	1	-	HGNC	HGNC:15989	NM_001389617.1	-	-	A2	deleterious_low_confidence(0)	possibly_damaging(0.711)	-	-	-	-	-	-	-	-	-	-
10243	1:201648750-201648750	-100	regulatory_region_variant	-	-	RegulatoryFeature	ENSR00000018150	promoter	-	-	-	-	-	-	-	-	-	-	-	-	-	-	-	-	-	-	-	-	-	-	-	-	-	-	-	-	-	-	-
10368	1:203128360-203128360	66.6667	5_prime_UTR_variant	ADORA1	ENSG00000163485	Transcript	ENST00000309502.7	protein_coding	4./6	-	-	-	282	-	-	-	-	-	-	1	-	HGNC	HGNC:262	-	-	1	P1	-	-	-	-	-	-	-	-	-	-	-	-
10368	1:203128360-203128360	66.6667	5_prime_UTR_variant	ADORA1	ENSG00000163485	Transcript	ENST00000337894.9	protein_coding	2./4	-	-	-	286	-	-	-	-	-	-	1	-	HGNC	HGNC:262	NM_000674.3	-	2	P1	-	-	-	-	-	-	-	-	-	-	-	-
10368	1:203128360-203128360	66.6667	5_prime_UTR_variant	ADORA1	ENSG00000163485	Transcript	ENST00000367235.1	protein_coding	1./3	-	-	-	55	-	-	-	-	-	-	1	-	HGNC	HGNC:262	-	-	2	-	-	-	-	-	-	-	-	-	-	-	-	-
10368	1:203128360-203128360	66.6667	intron_variant	ADORA1	ENSG00000163485	Transcript	ENST00000367236.8	protein_coding	-	1./2	-	-	-	-	-	-	-	-	-	1	-	HGNC	HGNC:262	-	-	1	P1	-	-	-	-	-	-	-	-	-	-	-	-
10368	1:203128360-203128360	66.6667	upstream_gene_variant	-	ENSG00000234775	Transcript	ENST00000421055.1	lncRNA	-	-	-	-	-	-	-	-	-	-	406	-1	-	-	-	-	-	3	-	-	-	-	-	-	-	-	-	-	-	-	-
10368	1:203128360-203128360	66.6667	upstream_gene_variant	ADORA1	ENSG00000163485	Transcript	ENST00000464019.1	processed_transcript	-	-	-	-	-	-	-	-	-	-	1274	1	-	HGNC	HGNC:262	-	-	3	-	-	-	-	-	-	-	-	-	-	-	-	-
10368	1:203128360-203128360	66.6667	upstream_gene_variant	ADORA1	ENSG00000163485	Transcript	ENST00000618295.1	protein_coding	-	-	-	-	-	-	-	-	-	-	13	1	-	HGNC	HGNC:262	-	-	1	-	-	-	-	-	-	-	-	-	-	-	-	-
10368	1:203128360-203128360	66.6667	intron_variant	ADORA1	ENSG00000163485	Transcript	ENST00000640524.1	protein_coding	-	1./2	-	-	-	-	-	-	-	-	-	1	-	HGNC	HGNC:262	-	-	5	-	-	-	-	-	-	-	-	-	-	-	-	-
10368	1:203128360-203128360	66.6667	non_coding_transcript_exon_variant	-	ENSG00000234775	Transcript	ENST00000665660.1	lncRNA	1./3	-	-	-	8	-	-	-	-	-	-	-1	-	-	-	-	-	-	-	-	-	-	-	-	-	-	-	-	-	-	-
10368	1:203128360-203128360	66.6667	regulatory_region_variant	-	-	RegulatoryFeature	ENSR00000383342	promoter	-	-	-	-	-	-	-	-	-	-	-	-	-	-	-	-	-	-	-	-	-	-	-	-	-	-	-	-	-	-	-
10368	1:203128360-203128360	66.6667	TF_binding_site_variant	-	-	MotifFeature	ENSM00192425884	-	-	-	-	-	-	-	-	-	-	-	-	-1	-	-	-	-	-	-	-	-	-	-	-	-	-	-	ENSPFM0071	4	N	0.014	E2F1::HES7,E2F3::HES7
10368	1:203128360-203128360	66.6667	TF_binding_site_variant	-	-	MotifFeature	ENSM00193187673	-	-	-	-	-	-	-	-	-	-	-	-	1	-	-	-	-	-	-	-	-	-	-	-	-	-	-	ENSPFM0066	5	N	-0.042	E2F1::ELK1
10436	1:204685623-204685623	-56.25	upstream_gene_variant	LRRN2	ENSG00000170382	Transcript	ENST00000367176.7	protein_coding	-	-	-	-	-	-	-	-	-	-	270	-1	-	HGNC	HGNC:16914	-	-	1	P1	-	-	-	-	-	-	-	-	-	-	-	-
10436	1:204685623-204685623	-56.25	5_prime_UTR_variant	LRRN2	ENSG00000170382	Transcript	ENST00000367177.4	protein_coding	1./2	-	-	-	116	-	-	-	-	-	-	-1	-	HGNC	HGNC:16914	NM_201630.2	-	1	P1	-	-	-	-	-	-	-	-	-	-	-	-
10436	1:204685623-204685623	-56.25	upstream_gene_variant	LRRN2	ENSG00000170382	Transcript	ENST00000496057.1	processed_transcript	-	-	-	-	-	-	-	-	-	-	257	-1	-	HGNC	HGNC:16914	-	-	3	-	-	-	-	-	-	-	-	-	-	-	-	-
10436	1:204685623-204685623	-56.25	regulatory_region_variant	-	-	RegulatoryFeature	ENSR00000018674	promoter	-	-	-	-	-	-	-	-	-	-	-	-	-	-	-	-	-	-	-	-	-	-	-	-	-	-	-	-	-	-	-
10436	1:204685623-204685623	-56.25	TF_binding_site_variant	-	-	MotifFeature	ENSM00494330404	-	-	-	-	-	-	-	-	-	-	-	-	1	-	-	-	-	-	-	-	-	-	-	-	-	-	-	ENSPFM0597	19	N	-0.002	TFAP2C::MAX
10436	1:204685623-204685623	-56.25	TF_binding_site_variant	-	-	MotifFeature	ENSM00321610064	-	-	-	-	-	-	-	-	-	-	-	-	1	-	-	-	-	-	-	-	-	-	-	-	-	-	-	ENSPFM0238	7	Y	0.05	GCM1::MAX
10436	1:204685623-204685623	-56.25	TF_binding_site_variant	-	-	MotifFeature	ENSM00388051666	-	-	-	-	-	-	-	-	-	-	-	-	1	-	-	-	-	-	-	-	-	-	-	-	-	-	-	ENSPFM0374	7	N	0.001	MEIS1::MAX
10480	1:205344390-205344390	-64.7059	intron_variant	KLHDC8A	ENSG00000162873	Transcript	ENST00000367155.8	protein_coding	-	1./5	-	-	-	-	-	-	-	-	-	-1	-	HGNC	HGNC:25573	NM_018203.3	-	2	P1	-	-	-	-	-	-	-	-	-	-	-	-
10480	1:205344390-205344390	-64.7059	5_prime_UTR_variant	KLHDC8A	ENSG00000162873	Transcript	ENST00000367156.7	protein_coding	4./9	-	-	-	372	-	-	-	-	-	-	-1	-	HGNC	HGNC:25573	-	-	2	P1	-	-	-	-	-	-	-	-	-	-	-	-
10480	1:205344390-205344390	-64.7059	intron_variant	KLHDC8A	ENSG00000162873	Transcript	ENST00000460687.5	protein_coding	-	2./5	-	-	-	-	-	-	-	-	-	-1	-	HGNC	HGNC:25573	-	-	5	-	-	-	-	-	-	-	-	-	-	-	-	-
10480	1:205344390-205344390	-64.7059	intron_variant	KLHDC8A	ENSG00000162873	Transcript	ENST00000491471.5	protein_coding	-	2./2	-	-	-	-	-	-	-	-	-	-1	cds_end_NF	HGNC	HGNC:25573	-	-	3	-	-	-	-	-	-	-	-	-	-	-	-	-
10480	1:205344390-205344390	-64.7059	intron_variant	KLHDC8A	ENSG00000162873	Transcript	ENST00000539253.5	protein_coding	-	3./7	-	-	-	-	-	-	-	-	-	-1	-	HGNC	HGNC:25573	-	-	5	P1	-	-	-	-	-	-	-	-	-	-	-	-
10480	1:205344390-205344390	-64.7059	non_coding_transcript_exon_variant	KLHDC8A	ENSG00000162873	Transcript	ENST00000606111.1	processed_transcript	3./4	-	-	-	157	-	-	-	-	-	-	-1	-	HGNC	HGNC:25573	-	-	4	-	-	-	-	-	-	-	-	-	-	-	-	-
10480	1:205344390-205344390	-64.7059	upstream_gene_variant	KLHDC8A	ENSG00000162873	Transcript	ENST00000606181.1	protein_coding	-	-	-	-	-	-	-	-	-	-	4529	-1	cds_end_NF	HGNC	HGNC:25573	-	-	3	-	-	-	-	-	-	-	-	-	-	-	-	-
10480	1:205344390-205344390	-64.7059	non_coding_transcript_exon_variant	KLHDC8A	ENSG00000162873	Transcript	ENST00000606529.5	processed_transcript	2./2	-	-	-	373	-	-	-	-	-	-	-1	-	HGNC	HGNC:25573	-	-	4	-	-	-	-	-	-	-	-	-	-	-	-	-
10480	1:205344390-205344390	-64.7059	intron_variant	KLHDC8A	ENSG00000162873	Transcript	ENST00000606887.5	protein_coding	-	3./3	-	-	-	-	-	-	-	-	-	-1	cds_end_NF	HGNC	HGNC:25573	-	-	4	-	-	-	-	-	-	-	-	-	-	-	-	-
10480	1:205344390-205344390	-64.7059	intron_variant	KLHDC8A	ENSG00000162873	Transcript	ENST00000607173.5	protein_coding	-	2./2	-	-	-	-	-	-	-	-	-	-1	cds_end_NF	HGNC	HGNC:25573	-	-	4	-	-	-	-	-	-	-	-	-	-	-	-	-
10480	1:205344390-205344390	-64.7059	downstream_gene_variant	KLHDC8A	ENSG00000162873	Transcript	ENST00000607193.1	processed_transcript	-	-	-	-	-	-	-	-	-	-	21	-1	-	HGNC	HGNC:25573	-	-	4	-	-	-	-	-	-	-	-	-	-	-	-	-
10480	1:205344390-205344390	-64.7059	upstream_gene_variant	KLHDC8A	ENSG00000162873	Transcript	ENST00000607826.1	protein_coding	-	-	-	-	-	-	-	-	-	-	208	-1	cds_end_NF	HGNC	HGNC:25573	-	-	5	-	-	-	-	-	-	-	-	-	-	-	-	-
10480	1:205344390-205344390	-64.7059	regulatory_region_variant	-	-	RegulatoryFeature	ENSR00000384027	promoter	-	-	-	-	-	-	-	-	-	-	-	-	-	-	-	-	-	-	-	-	-	-	-	-	-	-	-	-	-	-	-
10480	1:205344390-205344390	-64.7059	TF_binding_site_variant	-	-	MotifFeature	ENSM00193785073	-	-	-	-	-	-	-	-	-	-	-	-	-1	-	-	-	-	-	-	-	-	-	-	-	-	-	-	ENSPFM0120	12	Y	-0.053	ERF::MAX,FLI1::MAX
10480	1:205344390-205344390	-64.7059	TF_binding_site_variant	-	-	MotifFeature	ENSM00524830021	-	-	-	-	-	-	-	-	-	-	-	-	1	-	-	-	-	-	-	-	-	-	-	-	-	-	-	ENSPFM0238	5	Y	-0.05	GCM1::MAX
10480	1:205344390-205344390	-64.7059	TF_binding_site_variant	-	-	MotifFeature	ENSM00523121568	-	-	-	-	-	-	-	-	-	-	-	-	1	-	-	-	-	-	-	-	-	-	-	-	-	-	-	ENSPFM0498	2	N	-0.008	SOX6::TBX21
10489	1:205456802-205456802	-100	intron_variant,non_coding_transcript_variant	LEMD1-DT	ENSG00000224717	Transcript	ENST00000442318.1	lncRNA	-	1./2	-	-	-	-	-	-	-	-	-	1	-	HGNC	HGNC:27631	-	-	2	-	-	-	-	-	-	-	-	-	-	-	-	-
10489	1:205456802-205456802	-100	upstream_gene_variant	LEMD1	ENSG00000186007	Transcript	ENST00000495594.2	protein_coding	-	-	-	-	-	-	-	-	-	-	848	-1	-	HGNC	HGNC:18725	-	-	3	-	-	-	-	-	-	-	-	-	-	-	-	-
10489	1:205456802-205456802	-100	upstream_gene_variant	BLACAT1	ENSG00000281406	Transcript	ENST00000625854.1	processed_transcript	-	-	-	-	-	-	-	-	-	-	716	-1	-	HGNC	HGNC:48597	-	-	4	-	-	-	-	-	-	-	-	-	-	-	-	-
10489	1:205456802-205456802	-100	upstream_gene_variant	BLACAT1	ENSG00000281406	Transcript	ENST00000626538.2	protein_coding	-	-	-	-	-	-	-	-	-	-	56	-1	-	HGNC	HGNC:48597	-	-	-	P1	-	-	-	-	-	-	-	-	-	-	-	-
10489	1:205456802-205456802	-100	intron_variant	BLACAT1	ENSG00000281406	Transcript	ENST00000629113.2	protein_coding	-	1./2	-	-	-	-	-	-	-	-	-	-1	-	HGNC	HGNC:48597	-	-	4	P1	-	-	-	-	-	-	-	-	-	-	-	-
10489	1:205456802-205456802	-100	upstream_gene_variant	BLACAT1	ENSG00000281406	Transcript	ENST00000629624.3	protein_coding	-	-	-	-	-	-	-	-	-	-	757	-1	-	HGNC	HGNC:48597	NM_001397426.2	-	4	P1	-	-	-	-	-	-	-	-	-	-	-	-
10489	1:205456802-205456802	-100	regulatory_region_variant	-	-	RegulatoryFeature	ENSR00000384061	promoter	-	-	-	-	-	-	-	-	-	-	-	-	-	-	-	-	-	-	-	-	-	-	-	-	-	-	-	-	-	-	-
10489	1:205456802-205456802	-100	TF_binding_site_variant	-	-	MotifFeature	ENSM00123589640	-	-	-	-	-	-	-	-	-	-	-	-	1	-	-	-	-	-	-	-	-	-	-	-	-	-	-	ENSPFM0548	10	N	-0.005	TEAD4::FOXI1
10489	1:205456802-205456802	-100	TF_binding_site_variant	-	-	MotifFeature	ENSM00125741021	-	-	-	-	-	-	-	-	-	-	-	-	1	-	-	-	-	-	-	-	-	-	-	-	-	-	-	ENSPFM0554	10	Y	-0.096	TEAD4::HES7
10490	1:205456804-205456804	-100	intron_variant,non_coding_transcript_variant	LEMD1-DT	ENSG00000224717	Transcript	ENST00000442318.1	lncRNA	-	1./2	-	-	-	-	-	-	-	-	-	1	-	HGNC	HGNC:27631	-	-	2	-	-	-	-	-	-	-	-	-	-	-	-	-
10490	1:205456804-205456804	-100	upstream_gene_variant	LEMD1	ENSG00000186007	Transcript	ENST00000495594.2	protein_coding	-	-	-	-	-	-	-	-	-	-	850	-1	-	HGNC	HGNC:18725	-	-	3	-	-	-	-	-	-	-	-	-	-	-	-	-
10490	1:205456804-205456804	-100	upstream_gene_variant	BLACAT1	ENSG00000281406	Transcript	ENST00000625854.1	processed_transcript	-	-	-	-	-	-	-	-	-	-	718	-1	-	HGNC	HGNC:48597	-	-	4	-	-	-	-	-	-	-	-	-	-	-	-	-
10490	1:205456804-205456804	-100	upstream_gene_variant	BLACAT1	ENSG00000281406	Transcript	ENST00000626538.2	protein_coding	-	-	-	-	-	-	-	-	-	-	58	-1	-	HGNC	HGNC:48597	-	-	-	P1	-	-	-	-	-	-	-	-	-	-	-	-
10490	1:205456804-205456804	-100	intron_variant	BLACAT1	ENSG00000281406	Transcript	ENST00000629113.2	protein_coding	-	1./2	-	-	-	-	-	-	-	-	-	-1	-	HGNC	HGNC:48597	-	-	4	P1	-	-	-	-	-	-	-	-	-	-	-	-
10490	1:205456804-205456804	-100	upstream_gene_variant	BLACAT1	ENSG00000281406	Transcript	ENST00000629624.3	protein_coding	-	-	-	-	-	-	-	-	-	-	759	-1	-	HGNC	HGNC:48597	NM_001397426.2	-	4	P1	-	-	-	-	-	-	-	-	-	-	-	-
10490	1:205456804-205456804	-100	regulatory_region_variant	-	-	RegulatoryFeature	ENSR00000384061	promoter	-	-	-	-	-	-	-	-	-	-	-	-	-	-	-	-	-	-	-	-	-	-	-	-	-	-	-	-	-	-	-
10490	1:205456804-205456804	-100	TF_binding_site_variant	-	-	MotifFeature	ENSM00123589640	-	-	-	-	-	-	-	-	-	-	-	-	1	-	-	-	-	-	-	-	-	-	-	-	-	-	-	ENSPFM0548	12	N	-0.007	TEAD4::FOXI1
10490	1:205456804-205456804	-100	TF_binding_site_variant	-	-	MotifFeature	ENSM00125741021	-	-	-	-	-	-	-	-	-	-	-	-	1	-	-	-	-	-	-	-	-	-	-	-	-	-	-	ENSPFM0554	12	Y	-0.035	TEAD4::HES7
10491	1:205456806-205456806	-100	intron_variant,non_coding_transcript_variant	LEMD1-DT	ENSG00000224717	Transcript	ENST00000442318.1	lncRNA	-	1./2	-	-	-	-	-	-	-	-	-	1	-	HGNC	HGNC:27631	-	-	2	-	-	-	-	-	-	-	-	-	-	-	-	-
10491	1:205456806-205456806	-100	upstream_gene_variant	LEMD1	ENSG00000186007	Transcript	ENST00000495594.2	protein_coding	-	-	-	-	-	-	-	-	-	-	852	-1	-	HGNC	HGNC:18725	-	-	3	-	-	-	-	-	-	-	-	-	-	-	-	-
10491	1:205456806-205456806	-100	upstream_gene_variant	BLACAT1	ENSG00000281406	Transcript	ENST00000625854.1	processed_transcript	-	-	-	-	-	-	-	-	-	-	720	-1	-	HGNC	HGNC:48597	-	-	4	-	-	-	-	-	-	-	-	-	-	-	-	-
10491	1:205456806-205456806	-100	upstream_gene_variant	BLACAT1	ENSG00000281406	Transcript	ENST00000626538.2	protein_coding	-	-	-	-	-	-	-	-	-	-	60	-1	-	HGNC	HGNC:48597	-	-	-	P1	-	-	-	-	-	-	-	-	-	-	-	-
10491	1:205456806-205456806	-100	intron_variant	BLACAT1	ENSG00000281406	Transcript	ENST00000629113.2	protein_coding	-	1./2	-	-	-	-	-	-	-	-	-	-1	-	HGNC	HGNC:48597	-	-	4	P1	-	-	-	-	-	-	-	-	-	-	-	-
10491	1:205456806-205456806	-100	upstream_gene_variant	BLACAT1	ENSG00000281406	Transcript	ENST00000629624.3	protein_coding	-	-	-	-	-	-	-	-	-	-	761	-1	-	HGNC	HGNC:48597	NM_001397426.2	-	4	P1	-	-	-	-	-	-	-	-	-	-	-	-
10491	1:205456806-205456806	-100	regulatory_region_variant	-	-	RegulatoryFeature	ENSR00000384061	promoter	-	-	-	-	-	-	-	-	-	-	-	-	-	-	-	-	-	-	-	-	-	-	-	-	-	-	-	-	-	-	-
10491	1:205456806-205456806	-100	TF_binding_site_variant	-	-	MotifFeature	ENSM00123589640	-	-	-	-	-	-	-	-	-	-	-	-	1	-	-	-	-	-	-	-	-	-	-	-	-	-	-	ENSPFM0548	14	N	0.005	TEAD4::FOXI1
10491	1:205456806-205456806	-100	TF_binding_site_variant	-	-	MotifFeature	ENSM00125741021	-	-	-	-	-	-	-	-	-	-	-	-	1	-	-	-	-	-	-	-	-	-	-	-	-	-	-	ENSPFM0554	14	N	0.012	TEAD4::HES7
10496	1:205504777-205504777	34.1463	5_prime_UTR_variant	CDK18	ENSG00000117266	Transcript	ENST00000360066.6	protein_coding	1./16	-	-	-	179	-	-	-	-	-	-	1	-	HGNC	HGNC:8751	-	-	1	P1	-	-	-	-	-	-	-	-	-	-	-	-
10496	1:205504777-205504777	34.1463	upstream_gene_variant	CDK18	ENSG00000117266	Transcript	ENST00000419301.1	protein_coding	-	-	-	-	-	-	-	-	-	-	25	1	cds_end_NF	HGNC	HGNC:8751	-	-	5	-	-	-	-	-	-	-	-	-	-	-	-	-
10496	1:205504777-205504777	34.1463	5_prime_UTR_variant	CDK18	ENSG00000117266	Transcript	ENST00000429964.7	protein_coding	1./16	-	-	-	109	-	-	-	-	-	-	1	-	HGNC	HGNC:8751	NM_212502.3	-	1	P1	-	-	-	-	-	-	-	-	-	-	-	-
10496	1:205504777-205504777	34.1463	5_prime_UTR_variant	CDK18	ENSG00000117266	Transcript	ENST00000443813.6	protein_coding	1./5	-	-	-	73	-	-	-	-	-	-	1	cds_end_NF	HGNC	HGNC:8751	-	-	4	-	-	-	-	-	-	-	-	-	-	-	-	-
10496	1:205504777-205504777	34.1463	non_coding_transcript_exon_variant	CDK18	ENSG00000117266	Transcript	ENST00000462976.1	retained_intron	1./3	-	-	-	90	-	-	-	-	-	-	1	-	HGNC	HGNC:8751	-	-	5	-	-	-	-	-	-	-	-	-	-	-	-	-
10496	1:205504777-205504777	34.1463	non_coding_transcript_exon_variant	CDK18	ENSG00000117266	Transcript	ENST00000478560.5	processed_transcript	1./8	-	-	-	84	-	-	-	-	-	-	1	-	HGNC	HGNC:8751	-	-	5	-	-	-	-	-	-	-	-	-	-	-	-	-
10496	1:205504777-205504777	34.1463	non_coding_transcript_exon_variant	CDK18	ENSG00000117266	Transcript	ENST00000504648.5	retained_intron	1./15	-	-	-	181	-	-	-	-	-	-	1	-	HGNC	HGNC:8751	-	-	2	-	-	-	-	-	-	-	-	-	-	-	-	-
10496	1:205504777-205504777	34.1463	non_coding_transcript_exon_variant	CDK18	ENSG00000117266	Transcript	ENST00000506215.1	processed_transcript	1./4	-	-	-	29	-	-	-	-	-	-	1	-	HGNC	HGNC:8751	-	-	1	-	-	-	-	-	-	-	-	-	-	-	-	-
10496	1:205504777-205504777	34.1463	5_prime_UTR_variant	CDK18	ENSG00000117266	Transcript	ENST00000506784.5	protein_coding	1./16	-	-	-	180	-	-	-	-	-	-	1	-	HGNC	HGNC:8751	-	-	1	-	-	-	-	-	-	-	-	-	-	-	-	-
10496	1:205504777-205504777	34.1463	non_coding_transcript_exon_variant	CDK18	ENSG00000117266	Transcript	ENST00000507067.1	processed_transcript	1./2	-	-	-	119	-	-	-	-	-	-	1	-	HGNC	HGNC:8751	-	-	1	-	-	-	-	-	-	-	-	-	-	-	-	-
10496	1:205504777-205504777	34.1463	non_coding_transcript_exon_variant	CDK18	ENSG00000117266	Transcript	ENST00000512922.5	retained_intron	1./7	-	-	-	182	-	-	-	-	-	-	1	-	HGNC	HGNC:8751	-	-	2	-	-	-	-	-	-	-	-	-	-	-	-	-
10496	1:205504777-205504777	34.1463	regulatory_region_variant	-	-	RegulatoryFeature	ENSR00000018788	promoter	-	-	-	-	-	-	-	-	-	-	-	-	-	-	-	-	-	-	-	-	-	-	-	-	-	-	-	-	-	-	-
10496	1:205504777-205504777	34.1463	TF_binding_site_variant	-	-	MotifFeature	ENSM00522032937	-	-	-	-	-	-	-	-	-	-	-	-	1	-	-	-	-	-	-	-	-	-	-	-	-	-	-	ENSPFM0135	7	Y	0.025	ETV2::CLOCK,ETV5::CLOCK
10841	1:212558965-212558965	-50	downstream_gene_variant	LINC01740	ENSG00000228067	Transcript	ENST00000423842.1	lncRNA	-	-	-	-	-	-	-	-	-	-	2900	1	-	HGNC	HGNC:52528	-	-	2	-	-	-	-	-	-	-	-	-	-	-	-	-
10841	1:212558965-212558965	-50	non_coding_transcript_exon_variant	-	ENSG00000260805	Transcript	ENST00000564287.3	lncRNA	1./1	-	-	-	767	-	-	-	-	-	-	-1	-	-	-	-	-	-	-	-	-	-	-	-	-	-	-	-	-	-	-
10841	1:212558965-212558965	-50	upstream_gene_variant	-	ENSG00000288007	Transcript	ENST00000669720.1	lncRNA	-	-	-	-	-	-	-	-	-	-	398	1	-	-	-	-	-	-	-	-	-	-	-	-	-	-	-	-	-	-	-
10841	1:212558965-212558965	-50	regulatory_region_variant	-	-	RegulatoryFeature	ENSR00000019729	promoter	-	-	-	-	-	-	-	-	-	-	-	-	-	-	-	-	-	-	-	-	-	-	-	-	-	-	-	-	-	-	-
10841	1:212558965-212558965	-50	TF_binding_site_variant	-	-	MotifFeature	ENSM00202190729	-	-	-	-	-	-	-	-	-	-	-	-	-1	-	-	-	-	-	-	-	-	-	-	-	-	-	-	ENSPFM0239	21	N	-0.015	GCM1::MAX
10955	1:215083551-215083551	-25.641	intron_variant	KCNK2	ENSG00000082482	Transcript	ENST00000391894.6	protein_coding	-	1./6	-	-	-	-	-	-	-	-	-	1	-	HGNC	HGNC:6277	-	-	1	P1	-	-	-	-	-	-	-	-	-	-	-	-
10955	1:215083551-215083551	-25.641	intron_variant	KCNK2	ENSG00000082482	Transcript	ENST00000391895.6	protein_coding	-	1./6	-	-	-	-	-	-	-	-	-	1	-	HGNC	HGNC:6277	-	-	1	-	-	-	-	-	-	-	-	-	-	-	-	-
10955	1:215083551-215083551	-25.641	intron_variant	KCNK2	ENSG00000082482	Transcript	ENST00000444842.7	protein_coding	-	1./6	-	-	-	-	-	-	-	-	-	1	-	HGNC	HGNC:6277	NM_001017425.3	-	1	-	-	-	-	-	-	-	-	-	-	-	-	-
10955	1:215083551-215083551	-25.641	5_prime_UTR_variant	KCNK2	ENSG00000082482	Transcript	ENST00000457122.1	protein_coding	1./4	-	-	-	35	-	-	-	-	-	-	1	cds_end_NF	HGNC	HGNC:6277	-	-	3	-	-	-	-	-	-	-	-	-	-	-	-	-
10955	1:215083551-215083551	-25.641	intron_variant,NMD_transcript_variant	KCNK2	ENSG00000082482	Transcript	ENST00000467031.5	nonsense_mediated_decay	-	1./5	-	-	-	-	-	-	-	-	-	1	-	HGNC	HGNC:6277	-	-	1	-	-	-	-	-	-	-	-	-	-	-	-	-
10955	1:215083551-215083551	-25.641	intron_variant,NMD_transcript_variant	KCNK2	ENSG00000082482	Transcript	ENST00000470177.5	nonsense_mediated_decay	-	1./4	-	-	-	-	-	-	-	-	-	1	-	HGNC	HGNC:6277	-	-	2	-	-	-	-	-	-	-	-	-	-	-	-	-
10955	1:215083551-215083551	-25.641	intron_variant,NMD_transcript_variant	KCNK2	ENSG00000082482	Transcript	ENST00000474771.5	nonsense_mediated_decay	-	1./5	-	-	-	-	-	-	-	-	-	1	-	HGNC	HGNC:6277	-	-	5	-	-	-	-	-	-	-	-	-	-	-	-	-
10955	1:215083551-215083551	-25.641	intron_variant	KCNK2	ENSG00000082482	Transcript	ENST00000478774.5	protein_coding	-	2./4	-	-	-	-	-	-	-	-	-	1	cds_end_NF	HGNC	HGNC:6277	-	-	4	-	-	-	-	-	-	-	-	-	-	-	-	-
10955	1:215083551-215083551	-25.641	intron_variant,NMD_transcript_variant	KCNK2	ENSG00000082482	Transcript	ENST00000486921.5	nonsense_mediated_decay	-	1./6	-	-	-	-	-	-	-	-	-	1	-	HGNC	HGNC:6277	-	-	5	-	-	-	-	-	-	-	-	-	-	-	-	-
10955	1:215083551-215083551	-25.641	regulatory_region_variant	-	-	RegulatoryFeature	ENSR00000020004	promoter	-	-	-	-	-	-	-	-	-	-	-	-	-	-	-	-	-	-	-	-	-	-	-	-	-	-	-	-	-	-	-
10969	1:217134869-217134869	-69.2308	intron_variant	ESRRG	ENSG00000196482	Transcript	ENST00000366940.6	protein_coding	-	1./8	-	-	-	-	-	-	-	-	-	-1	-	HGNC	HGNC:3474	-	-	1	A1	-	-	-	-	-	-	-	-	-	-	-	-
10969	1:217134869-217134869	-69.2308	intron_variant	ESRRG	ENSG00000196482	Transcript	ENST00000493603.5	protein_coding	-	1./8	-	-	-	-	-	-	-	-	-	-1	-	HGNC	HGNC:3474	-	-	1	A1	-	-	-	-	-	-	-	-	-	-	-	-
10988	1:218165004-218165004	-46.4286	intergenic_variant	-	-	-	-	-	-	-	-	-	-	-	-	-	-	-	-	-	-	-	-	-	-	-	-	-	-	-	-	-	-	-	-	-	-	-	-
11092	1:222618639-222618639	-32.6531	intron_variant	MIA3	ENSG00000154305	Transcript	ENST00000344922.10	protein_coding	-	1./27	-	-	-	-	-	-	-	-	-	1	-	HGNC	HGNC:24008	NM_198551.4	-	5	P1	-	-	-	-	-	-	-	-	-	-	-	-
11092	1:222618639-222618639	-32.6531	intron_variant,non_coding_transcript_variant	MIA3	ENSG00000154305	Transcript	ENST00000470521.1	retained_intron	-	1./6	-	-	-	-	-	-	-	-	-	1	-	HGNC	HGNC:24008	-	-	5	-	-	-	-	-	-	-	-	-	-	-	-	-
11092	1:222618639-222618639	-32.6531	regulatory_region_variant	-	-	RegulatoryFeature	ENSR00000020654	promoter	-	-	-	-	-	-	-	-	-	-	-	-	-	-	-	-	-	-	-	-	-	-	-	-	-	-	-	-	-	-	-
11122	1:223364675-223364675	76.4706	upstream_gene_variant	SUSD4	ENSG00000143502	Transcript	ENST00000342943.3	processed_transcript	-	-	-	-	-	-	-	-	-	-	820	-1	-	HGNC	HGNC:25470	-	-	3	-	-	-	-	-	-	-	-	-	-	-	-	-
11122	1:223364675-223364675	76.4706	upstream_gene_variant	SUSD4	ENSG00000143502	Transcript	ENST00000343846.7	protein_coding	-	-	-	-	-	-	-	-	-	-	616	-1	-	HGNC	HGNC:25470	-	-	2	P1	-	-	-	-	-	-	-	-	-	-	-	-
11122	1:223364675-223364675	76.4706	upstream_gene_variant	SUSD4	ENSG00000143502	Transcript	ENST00000344029.6	protein_coding	-	-	-	-	-	-	-	-	-	-	508	-1	-	HGNC	HGNC:25470	-	-	1	-	-	-	-	-	-	-	-	-	-	-	-	-
11122	1:223364675-223364675	76.4706	upstream_gene_variant	SUSD4	ENSG00000143502	Transcript	ENST00000366878.9	protein_coding	-	-	-	-	-	-	-	-	-	-	499	-1	-	HGNC	HGNC:25470	NM_017982.4	-	1	P1	-	-	-	-	-	-	-	-	-	-	-	-
11122	1:223364675-223364675	76.4706	upstream_gene_variant	SUSD4	ENSG00000143502	Transcript	ENST00000484758.6	protein_coding	-	-	-	-	-	-	-	-	-	-	545	-1	-	HGNC	HGNC:25470	-	-	2	-	-	-	-	-	-	-	-	-	-	-	-	-
11122	1:223364675-223364675	76.4706	upstream_gene_variant	SUSD4	ENSG00000143502	Transcript	ENST00000494793.6	protein_coding	-	-	-	-	-	-	-	-	-	-	497	-1	-	HGNC	HGNC:25470	-	-	5	-	-	-	-	-	-	-	-	-	-	-	-	-
11122	1:223364675-223364675	76.4706	upstream_gene_variant	SUSD4	ENSG00000143502	Transcript	ENST00000608996.5	protein_coding	-	-	-	-	-	-	-	-	-	-	1338	-1	cds_start_NF	HGNC	HGNC:25470	-	-	5	-	-	-	-	-	-	-	-	-	-	-	-	-
11122	1:223364675-223364675	76.4706	upstream_gene_variant	SUSD4	ENSG00000143502	Transcript	ENST00000679807.1	nonsense_mediated_decay	-	-	-	-	-	-	-	-	-	-	561	-1	-	HGNC	HGNC:25470	-	-	-	-	-	-	-	-	-	-	-	-	-	-	-	-
11122	1:223364675-223364675	76.4706	upstream_gene_variant	SUSD4	ENSG00000143502	Transcript	ENST00000679975.1	nonsense_mediated_decay	-	-	-	-	-	-	-	-	-	-	1100	-1	-	HGNC	HGNC:25470	-	-	-	-	-	-	-	-	-	-	-	-	-	-	-	-
11122	1:223364675-223364675	76.4706	upstream_gene_variant	SUSD4	ENSG00000143502	Transcript	ENST00000680429.1	protein_coding	-	-	-	-	-	-	-	-	-	-	471	-1	-	HGNC	HGNC:25470	-	-	-	-	-	-	-	-	-	-	-	-	-	-	-	-
11122	1:223364675-223364675	76.4706	upstream_gene_variant	SUSD4	ENSG00000143502	Transcript	ENST00000681285.1	protein_coding	-	-	-	-	-	-	-	-	-	-	490	-1	-	HGNC	HGNC:25470	-	-	-	-	-	-	-	-	-	-	-	-	-	-	-	-
11122	1:223364675-223364675	76.4706	upstream_gene_variant	SUSD4	ENSG00000143502	Transcript	ENST00000681305.1	protein_coding	-	-	-	-	-	-	-	-	-	-	442	-1	-	HGNC	HGNC:25470	-	-	-	P1	-	-	-	-	-	-	-	-	-	-	-	-
11122	1:223364675-223364675	76.4706	upstream_gene_variant	SUSD4	ENSG00000143502	Transcript	ENST00000681404.1	nonsense_mediated_decay	-	-	-	-	-	-	-	-	-	-	534	-1	-	HGNC	HGNC:25470	-	-	-	-	-	-	-	-	-	-	-	-	-	-	-	-
11122	1:223364675-223364675	76.4706	upstream_gene_variant	SUSD4	ENSG00000143502	Transcript	ENST00000681669.1	protein_coding	-	-	-	-	-	-	-	-	-	-	453	-1	-	HGNC	HGNC:25470	-	-	-	P1	-	-	-	-	-	-	-	-	-	-	-	-
11122	1:223364675-223364675	76.4706	regulatory_region_variant	-	-	RegulatoryFeature	ENSR00000020744	promoter	-	-	-	-	-	-	-	-	-	-	-	-	-	-	-	-	-	-	-	-	-	-	-	-	-	-	-	-	-	-	-
11122	1:223364675-223364675	76.4706	TF_binding_site_variant	-	-	MotifFeature	ENSM00205107703	-	-	-	-	-	-	-	-	-	-	-	-	1	-	-	-	-	-	-	-	-	-	-	-	-	-	-	ENSPFM0596	8	N	-0.021	TFAP2C::MAX
11179	1:224183499-224183499	-100	intron_variant	DEGS1	ENSG00000143753	Transcript	ENST00000323699.9	protein_coding	-	1./2	-	-	-	-	-	-	-	-	-	1	-	HGNC	HGNC:13709	NM_003676.4	-	1	P1	-	-	-	-	-	-	-	-	-	-	-	-
11179	1:224183499-224183499	-100	downstream_gene_variant	SNORA72	ENSG00000201898	Transcript	ENST00000365028.1	snoRNA	-	-	-	-	-	-	-	-	-	-	3732	1	-	RFAM	-	-	-	-	-	-	-	-	-	-	-	-	-	-	-	-	-
11179	1:224183499-224183499	-100	intron_variant	DEGS1	ENSG00000143753	Transcript	ENST00000391877.3	protein_coding	-	1./3	-	-	-	-	-	-	-	-	-	1	-	HGNC	HGNC:13709	-	-	5	P1	-	-	-	-	-	-	-	-	-	-	-	-
11179	1:224183499-224183499	-100	intron_variant	DEGS1	ENSG00000143753	Transcript	ENST00000415210.5	protein_coding	-	1./2	-	-	-	-	-	-	-	-	-	1	cds_end_NF	HGNC	HGNC:13709	-	-	5	-	-	-	-	-	-	-	-	-	-	-	-	-
11179	1:224183499-224183499	-100	upstream_gene_variant	DEGS1	ENSG00000143753	Transcript	ENST00000465848.1	processed_transcript	-	-	-	-	-	-	-	-	-	-	176	1	-	HGNC	HGNC:13709	-	-	2	-	-	-	-	-	-	-	-	-	-	-	-	-
11179	1:224183499-224183499	-100	regulatory_region_variant	-	-	RegulatoryFeature	ENSR00000020846	promoter	-	-	-	-	-	-	-	-	-	-	-	-	-	-	-	-	-	-	-	-	-	-	-	-	-	-	-	-	-	-	-
11257	1:225939744-225939744	46	intron_variant	LEFTY2	ENSG00000143768	Transcript	ENST00000366820.10	protein_coding	-	2./3	-	-	-	-	-	-	-	-	-	-1	-	HGNC	HGNC:3122	NM_003240.5	-	1	P1	-	-	-	-	-	-	-	-	-	-	-	-
11257	1:225939744-225939744	46	intron_variant	LEFTY2	ENSG00000143768	Transcript	ENST00000420304.6	protein_coding	-	3./4	-	-	-	-	-	-	-	-	-	-1	-	HGNC	HGNC:3122	-	-	2	-	-	-	-	-	-	-	-	-	-	-	-	-
11257	1:225939744-225939744	46	intron_variant,non_coding_transcript_variant	LEFTY2	ENSG00000143768	Transcript	ENST00000474493.1	processed_transcript	-	1./1	-	-	-	-	-	-	-	-	-	-1	-	HGNC	HGNC:3122	-	-	3	-	-	-	-	-	-	-	-	-	-	-	-	-
11257	1:225939744-225939744	46	upstream_gene_variant	-	ENSG00000248322	Transcript	ENST00000513672.1	lncRNA	-	-	-	-	-	-	-	-	-	-	2187	-1	-	-	-	-	-	2	-	-	-	-	-	-	-	-	-	-	-	-	-
11257	1:225939744-225939744	46	regulatory_region_variant	-	-	RegulatoryFeature	ENSR00000388585	promoter	-	-	-	-	-	-	-	-	-	-	-	-	-	-	-	-	-	-	-	-	-	-	-	-	-	-	-	-	-	-	-
11313	1:226223363-226223363	-100	upstream_gene_variant	MIXL1	ENSG00000185155	Transcript	ENST00000366810.6	protein_coding	-	-	-	-	-	-	-	-	-	-	301	1	-	HGNC	HGNC:13363	NM_031944.3	-	1	P1	-	-	-	-	-	-	-	-	-	-	-	-
11313	1:226223363-226223363	-100	upstream_gene_variant	MIXL1	ENSG00000185155	Transcript	ENST00000542034.5	protein_coding	-	-	-	-	-	-	-	-	-	-	255	1	-	HGNC	HGNC:13363	-	-	1	-	-	-	-	-	-	-	-	-	-	-	-	-
11313	1:226223363-226223363	-100	upstream_gene_variant	MIXL1	ENSG00000185155	Transcript	ENST00000557734.1	processed_transcript	-	-	-	-	-	-	-	-	-	-	2140	1	-	HGNC	HGNC:13363	-	-	3	-	-	-	-	-	-	-	-	-	-	-	-	-
11313	1:226223363-226223363	-100	regulatory_region_variant	-	-	RegulatoryFeature	ENSR00000021085	promoter	-	-	-	-	-	-	-	-	-	-	-	-	-	-	-	-	-	-	-	-	-	-	-	-	-	-	-	-	-	-	-
11313	1:226223363-226223363	-100	TF_binding_site_variant	-	-	MotifFeature	ENSM01052336371	-	-	-	-	-	-	-	-	-	-	-	-	-1	-	-	-	-	-	-	-	-	-	-	-	-	-	-	ENSPFM0260	3	N	-0.019	GCM2::MAX
11364	1:226737565-226737565	-100	5_prime_UTR_variant	ITPKB	ENSG00000143772	Transcript	ENST00000272117.8	protein_coding	2./8	-	-	-	135	-	-	-	-	-	-	-1	-	HGNC	HGNC:6179	-	-	1	P1	-	-	-	-	-	-	-	-	-	-	-	-
11364	1:226737565-226737565	-100	5_prime_UTR_variant	ITPKB	ENSG00000143772	Transcript	ENST00000366784.1	protein_coding	2./3	-	-	-	382	-	-	-	-	-	-	-1	-	HGNC	HGNC:6179	-	-	1	-	-	-	-	-	-	-	-	-	-	-	-	-
11364	1:226737565-226737565	-100	5_prime_UTR_variant	ITPKB	ENSG00000143772	Transcript	ENST00000429204.6	protein_coding	2./8	-	-	-	341	-	-	-	-	-	-	-1	-	HGNC	HGNC:6179	NM_002221.4	-	5	P1	-	-	-	-	-	-	-	-	-	-	-	-
11364	1:226737565-226737565	-100	regulatory_region_variant	-	-	RegulatoryFeature	ENSR00000388818	promoter	-	-	-	-	-	-	-	-	-	-	-	-	-	-	-	-	-	-	-	-	-	-	-	-	-	-	-	-	-	-	-
11365	1:226737573-226737573	-100	5_prime_UTR_variant	ITPKB	ENSG00000143772	Transcript	ENST00000272117.8	protein_coding	2./8	-	-	-	127	-	-	-	-	-	-	-1	-	HGNC	HGNC:6179	-	-	1	P1	-	-	-	-	-	-	-	-	-	-	-	-
11365	1:226737573-226737573	-100	5_prime_UTR_variant	ITPKB	ENSG00000143772	Transcript	ENST00000366784.1	protein_coding	2./3	-	-	-	374	-	-	-	-	-	-	-1	-	HGNC	HGNC:6179	-	-	1	-	-	-	-	-	-	-	-	-	-	-	-	-
11365	1:226737573-226737573	-100	5_prime_UTR_variant	ITPKB	ENSG00000143772	Transcript	ENST00000429204.6	protein_coding	2./8	-	-	-	333	-	-	-	-	-	-	-1	-	HGNC	HGNC:6179	NM_002221.4	-	5	P1	-	-	-	-	-	-	-	-	-	-	-	-
11365	1:226737573-226737573	-100	regulatory_region_variant	-	-	RegulatoryFeature	ENSR00000388818	promoter	-	-	-	-	-	-	-	-	-	-	-	-	-	-	-	-	-	-	-	-	-	-	-	-	-	-	-	-	-	-	-
11451	1:227947513-227947513	34.2857	intron_variant	WNT9A	ENSG00000143816	Transcript	ENST00000272164.6	protein_coding	-	1./3	-	-	-	-	-	-	-	-	-	-1	-	HGNC	HGNC:12778	NM_003395.4	-	1	P1	-	-	-	-	-	-	-	-	-	-	-	-
11451	1:227947513-227947513	34.2857	regulatory_region_variant	-	-	RegulatoryFeature	ENSR00000021245	promoter	-	-	-	-	-	-	-	-	-	-	-	-	-	-	-	-	-	-	-	-	-	-	-	-	-	-	-	-	-	-	-
11522	1:228102106-228102106	-31.0345	downstream_gene_variant	ARF1	ENSG00000143761	Transcript	ENST00000272102.10	protein_coding	-	-	-	-	-	-	-	-	-	-	2894	1	-	HGNC	HGNC:652	NM_001658.4	-	1	P1	-	-	-	-	-	-	-	-	-	-	-	-
11522	1:228102106-228102106	-31.0345	synonymous_variant	C1orf35	ENSG00000143793	Transcript	ENST00000272139.5	protein_coding	6./8	-	-	-	605	507	169	P	ccG./ccA	-	-	-1	-	HGNC	HGNC:19032	NM_024319.4	-	1	P1	-	-	-	-	-	-	-	-	-	-	-	-
11522	1:228102106-228102106	-31.0345	downstream_gene_variant	MRPL55	ENSG00000162910	Transcript	ENST00000295008.8	protein_coding	-	-	-	-	-	-	-	-	-	-	4573	-1	-	HGNC	HGNC:16686	-	-	2	P1	-	-	-	-	-	-	-	-	-	-	-	-
11522	1:228102106-228102106	-31.0345	downstream_gene_variant	MRPL55	ENSG00000162910	Transcript	ENST00000336300.9	protein_coding	-	-	-	-	-	-	-	-	-	-	4573	-1	-	HGNC	HGNC:16686	-	-	2	P1	-	-	-	-	-	-	-	-	-	-	-	-
11522	1:228102106-228102106	-31.0345	downstream_gene_variant	MRPL55	ENSG00000162910	Transcript	ENST00000336520.8	protein_coding	-	-	-	-	-	-	-	-	-	-	4579	-1	-	HGNC	HGNC:16686	NM_181463.3	-	2	P1	-	-	-	-	-	-	-	-	-	-	-	-
11522	1:228102106-228102106	-31.0345	downstream_gene_variant	MRPL55	ENSG00000162910	Transcript	ENST00000348259.9	protein_coding	-	-	-	-	-	-	-	-	-	-	4573	-1	-	HGNC	HGNC:16686	-	-	2	P1	-	-	-	-	-	-	-	-	-	-	-	-
11522	1:228102106-228102106	-31.0345	downstream_gene_variant	MRPL55	ENSG00000162910	Transcript	ENST00000366731.9	protein_coding	-	-	-	-	-	-	-	-	-	-	4573	-1	-	HGNC	HGNC:16686	-	-	2	-	-	-	-	-	-	-	-	-	-	-	-	-
11522	1:228102106-228102106	-31.0345	downstream_gene_variant	MRPL55	ENSG00000162910	Transcript	ENST00000366732.5	protein_coding	-	-	-	-	-	-	-	-	-	-	4573	-1	-	HGNC	HGNC:16686	-	-	3	-	-	-	-	-	-	-	-	-	-	-	-	-
11522	1:228102106-228102106	-31.0345	downstream_gene_variant	MRPL55	ENSG00000162910	Transcript	ENST00000366733.5	protein_coding	-	-	-	-	-	-	-	-	-	-	4573	-1	-	HGNC	HGNC:16686	-	-	2	P1	-	-	-	-	-	-	-	-	-	-	-	-
11522	1:228102106-228102106	-31.0345	downstream_gene_variant	MRPL55	ENSG00000162910	Transcript	ENST00000366734.5	protein_coding	-	-	-	-	-	-	-	-	-	-	4573	-1	-	HGNC	HGNC:16686	-	-	2	P1	-	-	-	-	-	-	-	-	-	-	-	-
11522	1:228102106-228102106	-31.0345	downstream_gene_variant	MRPL55	ENSG00000162910	Transcript	ENST00000366735.5	protein_coding	-	-	-	-	-	-	-	-	-	-	4573	-1	-	HGNC	HGNC:16686	-	-	1	P1	-	-	-	-	-	-	-	-	-	-	-	-
11522	1:228102106-228102106	-31.0345	downstream_gene_variant	MRPL55	ENSG00000162910	Transcript	ENST00000366736.5	protein_coding	-	-	-	-	-	-	-	-	-	-	4573	-1	-	HGNC	HGNC:16686	-	-	3	P1	-	-	-	-	-	-	-	-	-	-	-	-
11522	1:228102106-228102106	-31.0345	downstream_gene_variant	MRPL55	ENSG00000162910	Transcript	ENST00000366738.5	protein_coding	-	-	-	-	-	-	-	-	-	-	4573	-1	-	HGNC	HGNC:16686	-	-	1	-	-	-	-	-	-	-	-	-	-	-	-	-
11522	1:228102106-228102106	-31.0345	downstream_gene_variant	MRPL55	ENSG00000162910	Transcript	ENST00000366739.5	protein_coding	-	-	-	-	-	-	-	-	-	-	4573	-1	-	HGNC	HGNC:16686	-	-	3	P1	-	-	-	-	-	-	-	-	-	-	-	-
11522	1:228102106-228102106	-31.0345	downstream_gene_variant	MRPL55	ENSG00000162910	Transcript	ENST00000366740.5	protein_coding	-	-	-	-	-	-	-	-	-	-	4573	-1	-	HGNC	HGNC:16686	-	-	2	P1	-	-	-	-	-	-	-	-	-	-	-	-
11522	1:228102106-228102106	-31.0345	downstream_gene_variant	MRPL55	ENSG00000162910	Transcript	ENST00000366741.5	protein_coding	-	-	-	-	-	-	-	-	-	-	4573	-1	-	HGNC	HGNC:16686	-	-	2	P1	-	-	-	-	-	-	-	-	-	-	-	-
11522	1:228102106-228102106	-31.0345	downstream_gene_variant	MRPL55	ENSG00000162910	Transcript	ENST00000366742.5	protein_coding	-	-	-	-	-	-	-	-	-	-	4573	-1	-	HGNC	HGNC:16686	-	-	2	P1	-	-	-	-	-	-	-	-	-	-	-	-
11522	1:228102106-228102106	-31.0345	downstream_gene_variant	MRPL55	ENSG00000162910	Transcript	ENST00000366744.5	protein_coding	-	-	-	-	-	-	-	-	-	-	4573	-1	-	HGNC	HGNC:16686	-	-	3	P1	-	-	-	-	-	-	-	-	-	-	-	-
11522	1:228102106-228102106	-31.0345	downstream_gene_variant	MRPL55	ENSG00000162910	Transcript	ENST00000366746.7	protein_coding	-	-	-	-	-	-	-	-	-	-	4573	-1	-	HGNC	HGNC:16686	-	-	1	P1	-	-	-	-	-	-	-	-	-	-	-	-
11522	1:228102106-228102106	-31.0345	downstream_gene_variant	MRPL55	ENSG00000162910	Transcript	ENST00000366747.7	protein_coding	-	-	-	-	-	-	-	-	-	-	4573	-1	-	HGNC	HGNC:16686	-	-	1	P1	-	-	-	-	-	-	-	-	-	-	-	-
11522	1:228102106-228102106	-31.0345	downstream_gene_variant	MRPL55	ENSG00000162910	Transcript	ENST00000391867.8	protein_coding	-	-	-	-	-	-	-	-	-	-	4581	-1	-	HGNC	HGNC:16686	-	-	3	P1	-	-	-	-	-	-	-	-	-	-	-	-
11522	1:228102106-228102106	-31.0345	downstream_gene_variant	MRPL55	ENSG00000162910	Transcript	ENST00000430433.5	protein_coding	-	-	-	-	-	-	-	-	-	-	4574	-1	-	HGNC	HGNC:16686	-	-	5	-	-	-	-	-	-	-	-	-	-	-	-	-
11522	1:228102106-228102106	-31.0345	downstream_gene_variant	MRPL55	ENSG00000162910	Transcript	ENST00000459783.5	protein_coding	-	-	-	-	-	-	-	-	-	-	4573	-1	-	HGNC	HGNC:16686	-	-	5	-	-	-	-	-	-	-	-	-	-	-	-	-
11522	1:228102106-228102106	-31.0345	non_coding_transcript_exon_variant	C1orf35	ENSG00000143793	Transcript	ENST00000465199.5	processed_transcript	6./6	-	-	-	538	-	-	-	-	-	-	-1	-	HGNC	HGNC:19032	-	-	5	-	-	-	-	-	-	-	-	-	-	-	-	-
11522	1:228102106-228102106	-31.0345	downstream_gene_variant	MRPL55	ENSG00000162910	Transcript	ENST00000465268.1	retained_intron	-	-	-	-	-	-	-	-	-	-	4573	-1	-	HGNC	HGNC:16686	-	-	2	-	-	-	-	-	-	-	-	-	-	-	-	-
11522	1:228102106-228102106	-31.0345	downstream_gene_variant	ARF1	ENSG00000143761	Transcript	ENST00000469235.5	protein_coding	-	-	-	-	-	-	-	-	-	-	4158	1	cds_end_NF	HGNC	HGNC:652	-	-	3	-	-	-	-	-	-	-	-	-	-	-	-	-
11522	1:228102106-228102106	-31.0345	non_coding_transcript_exon_variant	C1orf35	ENSG00000143793	Transcript	ENST00000469781.5	processed_transcript	4./5	-	-	-	960	-	-	-	-	-	-	-1	-	HGNC	HGNC:19032	-	-	2	-	-	-	-	-	-	-	-	-	-	-	-	-
11522	1:228102106-228102106	-31.0345	downstream_gene_variant	ARF1	ENSG00000143761	Transcript	ENST00000470558.5	protein_coding	-	-	-	-	-	-	-	-	-	-	3918	1	-	HGNC	HGNC:652	-	-	2	P1	-	-	-	-	-	-	-	-	-	-	-	-
11522	1:228102106-228102106	-31.0345	downstream_gene_variant	ARF1	ENSG00000143761	Transcript	ENST00000470670.5	retained_intron	-	-	-	-	-	-	-	-	-	-	4079	1	-	HGNC	HGNC:652	-	-	3	-	-	-	-	-	-	-	-	-	-	-	-	-
11522	1:228102106-228102106	-31.0345	non_coding_transcript_exon_variant	C1orf35	ENSG00000143793	Transcript	ENST00000472617.5	processed_transcript	6./9	-	-	-	2691	-	-	-	-	-	-	-1	-	HGNC	HGNC:19032	-	-	2	-	-	-	-	-	-	-	-	-	-	-	-	-
11522	1:228102106-228102106	-31.0345	downstream_gene_variant	ARF1	ENSG00000143761	Transcript	ENST00000473546.1	protein_coding	-	-	-	-	-	-	-	-	-	-	4907	1	cds_end_NF	HGNC	HGNC:652	-	-	2	-	-	-	-	-	-	-	-	-	-	-	-	-
11522	1:228102106-228102106	-31.0345	downstream_gene_variant	ARF1	ENSG00000143761	Transcript	ENST00000473949.5	protein_coding	-	-	-	-	-	-	-	-	-	-	4212	1	cds_end_NF	HGNC	HGNC:652	-	-	5	-	-	-	-	-	-	-	-	-	-	-	-	-
11522	1:228102106-228102106	-31.0345	downstream_gene_variant	ARF1	ENSG00000143761	Transcript	ENST00000477451.5	protein_coding	-	-	-	-	-	-	-	-	-	-	4451	1	cds_end_NF	HGNC	HGNC:652	-	-	5	-	-	-	-	-	-	-	-	-	-	-	-	-
11522	1:228102106-228102106	-31.0345	downstream_gene_variant	ARF1	ENSG00000143761	Transcript	ENST00000478336.5	protein_coding	-	-	-	-	-	-	-	-	-	-	3984	1	-	HGNC	HGNC:652	-	-	2	P1	-	-	-	-	-	-	-	-	-	-	-	-
11522	1:228102106-228102106	-31.0345	downstream_gene_variant	ARF1	ENSG00000143761	Transcript	ENST00000478424.5	protein_coding	-	-	-	-	-	-	-	-	-	-	3727	1	-	HGNC	HGNC:652	-	-	2	P1	-	-	-	-	-	-	-	-	-	-	-	-
11522	1:228102106-228102106	-31.0345	downstream_gene_variant	ARF1	ENSG00000143761	Transcript	ENST00000482962.5	protein_coding	-	-	-	-	-	-	-	-	-	-	4210	1	cds_end_NF	HGNC	HGNC:652	-	-	3	-	-	-	-	-	-	-	-	-	-	-	-	-
11522	1:228102106-228102106	-31.0345	non_coding_transcript_exon_variant	C1orf35	ENSG00000143793	Transcript	ENST00000485896.5	processed_transcript	5./7	-	-	-	744	-	-	-	-	-	-	-1	-	HGNC	HGNC:19032	-	-	2	-	-	-	-	-	-	-	-	-	-	-	-	-
11522	1:228102106-228102106	-31.0345	downstream_gene_variant	ARF1	ENSG00000143761	Transcript	ENST00000490705.2	protein_coding	-	-	-	-	-	-	-	-	-	-	4654	1	cds_end_NF	HGNC	HGNC:652	-	-	3	-	-	-	-	-	-	-	-	-	-	-	-	-
11522	1:228102106-228102106	-31.0345	downstream_gene_variant	C1orf35	ENSG00000143793	Transcript	ENST00000491293.1	processed_transcript	-	-	-	-	-	-	-	-	-	-	136	-1	-	HGNC	HGNC:19032	-	-	2	-	-	-	-	-	-	-	-	-	-	-	-	-
11522	1:228102106-228102106	-31.0345	non_coding_transcript_exon_variant	C1orf35	ENSG00000143793	Transcript	ENST00000492757.5	processed_transcript	4./5	-	-	-	461	-	-	-	-	-	-	-1	-	HGNC	HGNC:19032	-	-	3	-	-	-	-	-	-	-	-	-	-	-	-	-
11522	1:228102106-228102106	-31.0345	downstream_gene_variant	ARF1	ENSG00000143761	Transcript	ENST00000497165.5	protein_coding	-	-	-	-	-	-	-	-	-	-	4163	1	cds_end_NF	HGNC	HGNC:652	-	-	3	-	-	-	-	-	-	-	-	-	-	-	-	-
11522	1:228102106-228102106	-31.0345	downstream_gene_variant	MIR3620	ENSG00000284163	Transcript	ENST00000584469.1	miRNA	-	-	-	-	-	-	-	-	-	-	4765	1	-	HGNC	HGNC:38917	-	-	-	-	-	-	-	-	-	-	-	-	-	-	-	-
11522	1:228102106-228102106	-31.0345	regulatory_region_variant	-	-	RegulatoryFeature	ENSR00000021260	promoter	-	-	-	-	-	-	-	-	-	-	-	-	-	-	-	-	-	-	-	-	-	-	-	-	-	-	-	-	-	-	-
11687	1:228616066-228616066	-30.7692	upstream_gene_variant	RNA5S3	ENSG00000199337	Transcript	ENST00000362467.1	rRNA	-	-	-	-	-	-	-	-	-	-	1198	-1	-	HGNC	HGNC:34364	-	-	-	-	-	-	-	-	-	-	-	-	-	-	-	-
11687	1:228616066-228616066	-30.7692	downstream_gene_variant	RNA5S5	ENSG00000199396	Transcript	ENST00000362526.1	rRNA	-	-	-	-	-	-	-	-	-	-	3166	-1	-	HGNC	HGNC:34366	-	-	-	-	-	-	-	-	-	-	-	-	-	-	-	-
11687	1:228616066-228616066	-30.7692	downstream_gene_variant	RNA5S4	ENSG00000200381	Transcript	ENST00000363511.1	rRNA	-	-	-	-	-	-	-	-	-	-	925	-1	-	HGNC	HGNC:34365	-	-	-	-	-	-	-	-	-	-	-	-	-	-	-	-
11687	1:228616066-228616066	-30.7692	upstream_gene_variant	RNA5S2	ENSG00000201588	Transcript	ENST00000364718.1	rRNA	-	-	-	-	-	-	-	-	-	-	3439	-1	-	HGNC	HGNC:34363	-	-	-	-	-	-	-	-	-	-	-	-	-	-	-	-
11687	1:228616066-228616066	-30.7692	regulatory_region_variant	-	-	RegulatoryFeature	ENSR00000257131	promoter	-	-	-	-	-	-	-	-	-	-	-	-	-	-	-	-	-	-	-	-	-	-	-	-	-	-	-	-	-	-	-
11745	1:228631706-228631706	-33.3333	downstream_gene_variant	RNA5S12	ENSG00000199270	Transcript	ENST00000362400.1	rRNA	-	-	-	-	-	-	-	-	-	-	3165	-1	-	HGNC	HGNC:34373	-	-	-	-	-	-	-	-	-	-	-	-	-	-	-	-
11745	1:228631706-228631706	-33.3333	downstream_gene_variant	RNA5S11	ENSG00000199334	Transcript	ENST00000362464.1	rRNA	-	-	-	-	-	-	-	-	-	-	925	-1	-	HGNC	HGNC:34372	-	-	-	-	-	-	-	-	-	-	-	-	-	-	-	-
11745	1:228631706-228631706	-33.3333	upstream_gene_variant	RNA5S10	ENSG00000199910	Transcript	ENST00000363040.1	rRNA	-	-	-	-	-	-	-	-	-	-	1198	-1	-	HGNC	HGNC:34371	-	-	-	-	-	-	-	-	-	-	-	-	-	-	-	-
11745	1:228631706-228631706	-33.3333	upstream_gene_variant	RNA5S9	ENSG00000201321	Transcript	ENST00000364451.1	rRNA	-	-	-	-	-	-	-	-	-	-	3440	-1	-	HGNC	HGNC:34370	-	-	-	-	-	-	-	-	-	-	-	-	-	-	-	-
11745	1:228631706-228631706	-33.3333	regulatory_region_variant	-	-	RegulatoryFeature	ENSR00000257131	promoter	-	-	-	-	-	-	-	-	-	-	-	-	-	-	-	-	-	-	-	-	-	-	-	-	-	-	-	-	-	-	-
11809	1:228647655-228647655	-100	upstream_gene_variant	RNA5S17	ENSG00000200370	Transcript	ENST00000363500.1	rRNA	-	-	-	-	-	-	-	-	-	-	1497	-1	-	HGNC	HGNC:34378	-	-	-	-	-	-	-	-	-	-	-	-	-	-	-	-
11809	1:228647655-228647655	-100	upstream_gene_variant	RNA5S16	ENSG00000202257	Transcript	ENST00000365387.1	rRNA	-	-	-	-	-	-	-	-	-	-	3728	-1	-	HGNC	HGNC:34377	-	-	-	-	-	-	-	-	-	-	-	-	-	-	-	-
11809	1:228647655-228647655	-100	upstream_gene_variant	-	ENSG00000206878	Transcript	ENST00000384151.1	snoRNA	-	-	-	-	-	-	-	-	-	-	4781	1	-	-	-	-	-	-	-	-	-	-	-	-	-	-	-	-	-	-	-
11809	1:228647655-228647655	-100	downstream_gene_variant	RNA5SP18	ENSG00000212237	Transcript	ENST00000390935.1	rRNA_pseudogene	-	-	-	-	-	-	-	-	-	-	257	-1	-	HGNC	HGNC:42586	-	-	-	-	-	-	-	-	-	-	-	-	-	-	-	-
11809	1:228647655-228647655	-100	upstream_gene_variant	DUSP5P1	ENSG00000183929	Transcript	ENST00000441325.2	processed_pseudogene	-	-	-	-	-	-	-	-	-	-	2586	1	-	HGNC	HGNC:32020	-	-	-	-	-	-	-	-	-	-	-	-	-	-	-	-
11809	1:228647655-228647655	-100	regulatory_region_variant	-	-	RegulatoryFeature	ENSR00000257131	promoter	-	-	-	-	-	-	-	-	-	-	-	-	-	-	-	-	-	-	-	-	-	-	-	-	-	-	-	-	-	-	-
11888	1:230067175-230067175	-100	upstream_gene_variant	GALNT2	ENSG00000143641	Transcript	ENST00000366672.5	protein_coding	-	-	-	-	-	-	-	-	-	-	63	1	-	HGNC	HGNC:4124	NM_004481.5	-	1	P1	-	-	-	-	-	-	-	-	-	-	-	-
11888	1:230067175-230067175	-100	upstream_gene_variant	GALNT2	ENSG00000143641	Transcript	ENST00000488903.1	processed_transcript	-	-	-	-	-	-	-	-	-	-	84	1	-	HGNC	HGNC:4124	-	-	2	-	-	-	-	-	-	-	-	-	-	-	-	-
11888	1:230067175-230067175	-100	intron_variant,non_coding_transcript_variant	GALNT2	ENSG00000143641	Transcript	ENST00000494106.1	processed_transcript	-	1./6	-	-	-	-	-	-	-	-	-	1	-	HGNC	HGNC:4124	-	-	5	-	-	-	-	-	-	-	-	-	-	-	-	-
11888	1:230067175-230067175	-100	regulatory_region_variant	-	-	RegulatoryFeature	ENSR00000021536	promoter	-	-	-	-	-	-	-	-	-	-	-	-	-	-	-	-	-	-	-	-	-	-	-	-	-	-	-	-	-	-	-
11888	1:230067175-230067175	-100	TF_binding_site_variant	-	-	MotifFeature	ENSM00525189346	-	-	-	-	-	-	-	-	-	-	-	-	-1	-	-	-	-	-	-	-	-	-	-	-	-	-	-	ENSPFM0128	10	Y	0.027	ESRRB,ESRRA,ESRRG
11888	1:230067175-230067175	-100	TF_binding_site_variant	-	-	MotifFeature	ENSM00523930800	-	-	-	-	-	-	-	-	-	-	-	-	-1	-	-	-	-	-	-	-	-	-	-	-	-	-	-	ENSPFM0129	17	N	0.026	ESRRA,ESRRG
11893	1:230068863-230068863	-58.6207	intron_variant	GALNT2	ENSG00000143641	Transcript	ENST00000366672.5	protein_coding	-	1./15	-	-	-	-	-	-	-	-	-	1	-	HGNC	HGNC:4124	NM_004481.5	-	1	P1	-	-	-	-	-	-	-	-	-	-	-	-
11893	1:230068863-230068863	-58.6207	intron_variant,non_coding_transcript_variant	GALNT2	ENSG00000143641	Transcript	ENST00000488903.1	processed_transcript	-	1./1	-	-	-	-	-	-	-	-	-	1	-	HGNC	HGNC:4124	-	-	2	-	-	-	-	-	-	-	-	-	-	-	-	-
11893	1:230068863-230068863	-58.6207	intron_variant,non_coding_transcript_variant	GALNT2	ENSG00000143641	Transcript	ENST00000494106.1	processed_transcript	-	1./6	-	-	-	-	-	-	-	-	-	1	-	HGNC	HGNC:4124	-	-	5	-	-	-	-	-	-	-	-	-	-	-	-	-
11893	1:230068863-230068863	-58.6207	regulatory_region_variant	-	-	RegulatoryFeature	ENSR00000021536	promoter	-	-	-	-	-	-	-	-	-	-	-	-	-	-	-	-	-	-	-	-	-	-	-	-	-	-	-	-	-	-	-
11898	1:230425655-230425655	92.5926	missense_variant	PGBD5	ENSG00000177614	Transcript	ENST00000391860.7	protein_coding	1./7	-	-	-	678	274	92	A./T	Gcg./Acg	-	-	-1	-	HGNC	HGNC:19405	NM_001258311.2	-	1	P1	tolerated(0.59)	benign(0.121)	-	-	-	-	-	-	-	-	-	-
11898	1:230425655-230425655	92.5926	upstream_gene_variant	-	ENSG00000282564	Transcript	ENST00000633012.1	lncRNA	-	-	-	-	-	-	-	-	-	-	836	1	-	-	-	-	-	5	-	-	-	-	-	-	-	-	-	-	-	-	-
11898	1:230425655-230425655	92.5926	upstream_gene_variant	-	ENSG00000282564	Transcript	ENST00000685406.1	lncRNA	-	-	-	-	-	-	-	-	-	-	931	1	-	-	-	-	-	-	-	-	-	-	-	-	-	-	-	-	-	-	-
11898	1:230425655-230425655	92.5926	upstream_gene_variant	-	ENSG00000282564	Transcript	ENST00000689608.1	lncRNA	-	-	-	-	-	-	-	-	-	-	843	1	-	-	-	-	-	-	-	-	-	-	-	-	-	-	-	-	-	-	-
11898	1:230425655-230425655	92.5926	upstream_gene_variant	-	ENSG00000282564	Transcript	ENST00000692577.2	lncRNA	-	-	-	-	-	-	-	-	-	-	854	1	-	-	-	-	-	-	-	-	-	-	-	-	-	-	-	-	-	-	-
11898	1:230425655-230425655	92.5926	upstream_gene_variant	-	ENSG00000282564	Transcript	ENST00000702371.1	lncRNA	-	-	-	-	-	-	-	-	-	-	850	1	-	-	-	-	-	-	-	-	-	-	-	-	-	-	-	-	-	-	-
11898	1:230425655-230425655	92.5926	upstream_gene_variant	-	ENSG00000282564	Transcript	ENST00000702785.1	lncRNA	-	-	-	-	-	-	-	-	-	-	909	1	-	-	-	-	-	-	-	-	-	-	-	-	-	-	-	-	-	-	-
11898	1:230425655-230425655	92.5926	regulatory_region_variant	-	-	RegulatoryFeature	ENSR00000021595	promoter	-	-	-	-	-	-	-	-	-	-	-	-	-	-	-	-	-	-	-	-	-	-	-	-	-	-	-	-	-	-	-
11966	1:231338484-231338484	-33.3333	missense_variant	SPRTN	ENSG00000010072	Transcript	ENST00000008440.9	protein_coding	1./3	-	-	-	229	101	34	A./V	gCg./gTg	-	-	1	-	HGNC	HGNC:25356	-	-	2	-	deleterious(0.04)	benign(0.111)	-	-	-	-	-	-	-	-	-	-
11966	1:231338484-231338484	-33.3333	missense_variant	SPRTN	ENSG00000010072	Transcript	ENST00000295050.12	protein_coding	1./5	-	-	-	192	101	34	A./V	gCg./gTg	-	-	1	-	HGNC	HGNC:25356	NM_032018.7	-	1	P1	deleterious(0.04)	benign(0.03)	-	-	-	-	-	-	-	-	-	-
11966	1:231338484-231338484	-33.3333	upstream_gene_variant	SPRTN	ENSG00000010072	Transcript	ENST00000366644.3	protein_coding	-	-	-	-	-	-	-	-	-	-	943	1	cds_end_NF	HGNC	HGNC:25356	-	-	5	-	-	-	-	-	-	-	-	-	-	-	-	-
11966	1:231338484-231338484	-33.3333	upstream_gene_variant	EXOC8	ENSG00000116903	Transcript	ENST00000366645.1	protein_coding	-	-	-	-	-	-	-	-	-	-	632	-1	-	HGNC	HGNC:24659	NM_175876.5	-	-	P1	-	-	-	-	-	-	-	-	-	-	-	-
11966	1:231338484-231338484	-33.3333	missense_variant	SPRTN	ENSG00000010072	Transcript	ENST00000391858.8	protein_coding	1./4	-	-	-	1381	101	34	A./V	gCg./gTg	-	-	1	-	HGNC	HGNC:25356	-	-	1	-	deleterious(0.04)	benign(0.018)	-	-	-	-	-	-	-	-	-	-
11966	1:231338484-231338484	-33.3333	non_coding_transcript_exon_variant	SPRTN	ENSG00000010072	Transcript	ENST00000492437.1	processed_transcript	1./2	-	-	-	190	-	-	-	-	-	-	1	-	HGNC	HGNC:25356	-	-	2	-	-	-	-	-	-	-	-	-	-	-	-	-
11966	1:231338484-231338484	-33.3333	downstream_gene_variant	-	ENSG00000287450	Transcript	ENST00000668434.1	unprocessed_pseudogene	-	-	-	-	-	-	-	-	-	-	937	-1	-	-	-	-	-	-	-	-	-	-	-	-	-	-	-	-	-	-	-
11966	1:231338484-231338484	-33.3333	regulatory_region_variant	-	-	RegulatoryFeature	ENSR00000257261	promoter	-	-	-	-	-	-	-	-	-	-	-	-	-	-	-	-	-	-	-	-	-	-	-	-	-	-	-	-	-	-	-
12082	1:234609169-234609169	-100	missense_variant	IRF2BP2	ENSG00000168264	Transcript	ENST00000366609.4	protein_coding	1./2	-	-	-	1010	326	109	R./H	cGc./cAc	-	-	-1	-	HGNC	HGNC:21729	NM_182972.3	-	1	P4	tolerated(0.11)	possibly_damaging(0.805)	-	-	-	-	-	-	-	-	-	-
12082	1:234609169-234609169	-100	missense_variant	IRF2BP2	ENSG00000168264	Transcript	ENST00000366610.7	protein_coding	1./2	-	-	-	357	326	109	R./H	cGc./cAc	-	-	-1	-	HGNC	HGNC:21729	-	-	1	A2	tolerated(0.11)	possibly_damaging(0.904)	-	-	-	-	-	-	-	-	-	-
12082	1:234609169-234609169	-100	intron_variant,non_coding_transcript_variant	-	ENSG00000228830	Transcript	ENST00000436039.1	lncRNA	-	1./1	-	-	-	-	-	-	-	-	-	1	-	-	-	-	-	3	-	-	-	-	-	-	-	-	-	-	-	-	-
12082	1:234609169-234609169	-100	upstream_gene_variant	IRF2BP2	ENSG00000168264	Transcript	ENST00000491430.1	processed_transcript	-	-	-	-	-	-	-	-	-	-	1075	-1	-	HGNC	HGNC:21729	-	-	1	-	-	-	-	-	-	-	-	-	-	-	-	-
12082	1:234609169-234609169	-100	regulatory_region_variant	-	-	RegulatoryFeature	ENSR00000257385	promoter	-	-	-	-	-	-	-	-	-	-	-	-	-	-	-	-	-	-	-	-	-	-	-	-	-	-	-	-	-	-	-
12082	1:234609169-234609169	-100	TF_binding_site_variant	-	-	MotifFeature	ENSM00000318952	-	-	-	-	-	-	-	-	-	-	-	-	-1	-	-	-	-	-	-	-	-	-	-	-	-	-	-	ENSPFM0595	20	Y	-0.079	TFAP2C::MAX
12157	1:235649698-235649698	-76.9231	intron_variant	GNG4	ENSG00000168243	Transcript	ENST00000366598.8	protein_coding	-	1./2	-	-	-	-	-	-	-	-	-	-1	-	HGNC	HGNC:4407	-	-	1	P1	-	-	-	-	-	-	-	-	-	-	-	-
12157	1:235649698-235649698	-76.9231	5_prime_UTR_variant	GNG4	ENSG00000168243	Transcript	ENST00000391854.7	protein_coding	1./4	-	-	-	87	-	-	-	-	-	-	-1	-	HGNC	HGNC:4407	NM_001098722.2	-	1	P1	-	-	-	-	-	-	-	-	-	-	-	-
12157	1:235649698-235649698	-76.9231	intron_variant	GNG4	ENSG00000168243	Transcript	ENST00000450593.5	protein_coding	-	1./3	-	-	-	-	-	-	-	-	-	-1	-	HGNC	HGNC:4407	-	-	4	P1	-	-	-	-	-	-	-	-	-	-	-	-
12157	1:235649698-235649698	-76.9231	regulatory_region_variant	-	-	RegulatoryFeature	ENSR00000022278	promoter	-	-	-	-	-	-	-	-	-	-	-	-	-	-	-	-	-	-	-	-	-	-	-	-	-	-	-	-	-	-	-
12158	1:235649707-235649707	-57.6923	intron_variant	GNG4	ENSG00000168243	Transcript	ENST00000366598.8	protein_coding	-	1./2	-	-	-	-	-	-	-	-	-	-1	-	HGNC	HGNC:4407	-	-	1	P1	-	-	-	-	-	-	-	-	-	-	-	-
12158	1:235649707-235649707	-57.6923	5_prime_UTR_variant	GNG4	ENSG00000168243	Transcript	ENST00000391854.7	protein_coding	1./4	-	-	-	78	-	-	-	-	-	-	-1	-	HGNC	HGNC:4407	NM_001098722.2	-	1	P1	-	-	-	-	-	-	-	-	-	-	-	-
12158	1:235649707-235649707	-57.6923	intron_variant	GNG4	ENSG00000168243	Transcript	ENST00000450593.5	protein_coding	-	1./3	-	-	-	-	-	-	-	-	-	-1	-	HGNC	HGNC:4407	-	-	4	P1	-	-	-	-	-	-	-	-	-	-	-	-
12158	1:235649707-235649707	-57.6923	regulatory_region_variant	-	-	RegulatoryFeature	ENSR00000022278	promoter	-	-	-	-	-	-	-	-	-	-	-	-	-	-	-	-	-	-	-	-	-	-	-	-	-	-	-	-	-	-	-
12208	1:236142304-236142304	28.5714	upstream_gene_variant	GPR137B	ENSG00000077585	Transcript	ENST00000366591.4	retained_intron	-	-	-	-	-	-	-	-	-	-	240	1	-	HGNC	HGNC:11862	-	-	3	-	-	-	-	-	-	-	-	-	-	-	-	-
12208	1:236142304-236142304	28.5714	upstream_gene_variant	GPR137B	ENSG00000077585	Transcript	ENST00000366592.8	protein_coding	-	-	-	-	-	-	-	-	-	-	235	1	-	HGNC	HGNC:11862	NM_003272.4	-	1	P1	-	-	-	-	-	-	-	-	-	-	-	-
12208	1:236142304-236142304	28.5714	upstream_gene_variant	GPR137B	ENSG00000077585	Transcript	ENST00000419162.5	nonsense_mediated_decay	-	-	-	-	-	-	-	-	-	-	201	1	-	HGNC	HGNC:11862	-	-	5	-	-	-	-	-	-	-	-	-	-	-	-	-
12208	1:236142304-236142304	28.5714	regulatory_region_variant	-	-	RegulatoryFeature	ENSR00000022347	promoter	-	-	-	-	-	-	-	-	-	-	-	-	-	-	-	-	-	-	-	-	-	-	-	-	-	-	-	-	-	-	-
12245	1:236686479-236686479	100	upstream_gene_variant	ACTN2	ENSG00000077522	Transcript	ENST00000366578.6	protein_coding	-	-	-	-	-	-	-	-	-	-	20	1	-	HGNC	HGNC:164	NM_001103.4	-	1	P2	-	-	-	-	-	-	-	-	-	-	-	-
12245	1:236686479-236686479	100	5_prime_UTR_variant	ACTN2	ENSG00000077522	Transcript	ENST00000542672.6	protein_coding	1./21	-	-	-	26	-	-	-	-	-	-	1	-	HGNC	HGNC:164	-	-	1	A1	-	-	-	-	-	-	-	-	-	-	-	-
12245	1:236686479-236686479	100	upstream_gene_variant	ACTN2	ENSG00000077522	Transcript	ENST00000651091.1	nonsense_mediated_decay	-	-	-	-	-	-	-	-	-	-	252	1	-	HGNC	HGNC:164	-	-	-	-	-	-	-	-	-	-	-	-	-	-	-	-
12245	1:236686479-236686479	100	intron_variant	ACTN2	ENSG00000077522	Transcript	ENST00000651187.1	protein_coding	-	2./4	-	-	-	-	-	-	-	-	-	1	cds_end_NF	HGNC	HGNC:164	-	-	-	-	-	-	-	-	-	-	-	-	-	-	-	-
12245	1:236686479-236686479	100	upstream_gene_variant	ACTN2	ENSG00000077522	Transcript	ENST00000651275.1	protein_coding	-	-	-	-	-	-	-	-	-	-	210	1	cds_start_NF	HGNC	HGNC:164	-	-	-	-	-	-	-	-	-	-	-	-	-	-	-	-
12245	1:236686479-236686479	100	upstream_gene_variant	ACTN2	ENSG00000077522	Transcript	ENST00000651786.1	nonsense_mediated_decay	-	-	-	-	-	-	-	-	-	-	180	1	-	HGNC	HGNC:164	-	-	-	-	-	-	-	-	-	-	-	-	-	-	-	-
12245	1:236686479-236686479	100	upstream_gene_variant	ACTN2	ENSG00000077522	Transcript	ENST00000652096.1	nonsense_mediated_decay	-	-	-	-	-	-	-	-	-	-	30	1	-	HGNC	HGNC:164	-	-	-	-	-	-	-	-	-	-	-	-	-	-	-	-
12245	1:236686479-236686479	100	upstream_gene_variant	ACTN2	ENSG00000077522	Transcript	ENST00000682015.1	protein_coding	-	-	-	-	-	-	-	-	-	-	160	1	-	HGNC	HGNC:164	-	-	-	-	-	-	-	-	-	-	-	-	-	-	-	-
12245	1:236686479-236686479	100	upstream_gene_variant	ACTN2	ENSG00000077522	Transcript	ENST00000682692.1	retained_intron	-	-	-	-	-	-	-	-	-	-	195	1	-	HGNC	HGNC:164	-	-	-	-	-	-	-	-	-	-	-	-	-	-	-	-
12245	1:236686479-236686479	100	upstream_gene_variant	ACTN2	ENSG00000077522	Transcript	ENST00000682966.1	retained_intron	-	-	-	-	-	-	-	-	-	-	196	1	-	HGNC	HGNC:164	-	-	-	-	-	-	-	-	-	-	-	-	-	-	-	-
12245	1:236686479-236686479	100	upstream_gene_variant	ACTN2	ENSG00000077522	Transcript	ENST00000683075.1	retained_intron	-	-	-	-	-	-	-	-	-	-	256	1	-	HGNC	HGNC:164	-	-	-	-	-	-	-	-	-	-	-	-	-	-	-	-
12245	1:236686479-236686479	100	upstream_gene_variant	ACTN2	ENSG00000077522	Transcript	ENST00000683111.1	nonsense_mediated_decay	-	-	-	-	-	-	-	-	-	-	203	1	-	HGNC	HGNC:164	-	-	-	-	-	-	-	-	-	-	-	-	-	-	-	-
12245	1:236686479-236686479	100	upstream_gene_variant	ACTN2	ENSG00000077522	Transcript	ENST00000684050.1	retained_intron	-	-	-	-	-	-	-	-	-	-	160	1	-	HGNC	HGNC:164	-	-	-	-	-	-	-	-	-	-	-	-	-	-	-	-
12245	1:236686479-236686479	100	upstream_gene_variant	ACTN2	ENSG00000077522	Transcript	ENST00000684286.1	retained_intron	-	-	-	-	-	-	-	-	-	-	127	1	-	HGNC	HGNC:164	-	-	-	-	-	-	-	-	-	-	-	-	-	-	-	-
12245	1:236686479-236686479	100	upstream_gene_variant	ACTN2	ENSG00000077522	Transcript	ENST00000684502.1	retained_intron	-	-	-	-	-	-	-	-	-	-	160	1	-	HGNC	HGNC:164	-	-	-	-	-	-	-	-	-	-	-	-	-	-	-	-
12245	1:236686479-236686479	100	regulatory_region_variant	-	-	RegulatoryFeature	ENSR00000022391	promoter	-	-	-	-	-	-	-	-	-	-	-	-	-	-	-	-	-	-	-	-	-	-	-	-	-	-	-	-	-	-	-
12246	1:236686481-236686481	100	upstream_gene_variant	ACTN2	ENSG00000077522	Transcript	ENST00000366578.6	protein_coding	-	-	-	-	-	-	-	-	-	-	18	1	-	HGNC	HGNC:164	NM_001103.4	-	1	P2	-	-	-	-	-	-	-	-	-	-	-	-
12246	1:236686481-236686481	100	5_prime_UTR_variant	ACTN2	ENSG00000077522	Transcript	ENST00000542672.6	protein_coding	1./21	-	-	-	28	-	-	-	-	-	-	1	-	HGNC	HGNC:164	-	-	1	A1	-	-	-	-	-	-	-	-	-	-	-	-
12246	1:236686481-236686481	100	upstream_gene_variant	ACTN2	ENSG00000077522	Transcript	ENST00000651091.1	nonsense_mediated_decay	-	-	-	-	-	-	-	-	-	-	250	1	-	HGNC	HGNC:164	-	-	-	-	-	-	-	-	-	-	-	-	-	-	-	-
12246	1:236686481-236686481	100	intron_variant	ACTN2	ENSG00000077522	Transcript	ENST00000651187.1	protein_coding	-	2./4	-	-	-	-	-	-	-	-	-	1	cds_end_NF	HGNC	HGNC:164	-	-	-	-	-	-	-	-	-	-	-	-	-	-	-	-
12246	1:236686481-236686481	100	upstream_gene_variant	ACTN2	ENSG00000077522	Transcript	ENST00000651275.1	protein_coding	-	-	-	-	-	-	-	-	-	-	208	1	cds_start_NF	HGNC	HGNC:164	-	-	-	-	-	-	-	-	-	-	-	-	-	-	-	-
12246	1:236686481-236686481	100	upstream_gene_variant	ACTN2	ENSG00000077522	Transcript	ENST00000651786.1	nonsense_mediated_decay	-	-	-	-	-	-	-	-	-	-	178	1	-	HGNC	HGNC:164	-	-	-	-	-	-	-	-	-	-	-	-	-	-	-	-
12246	1:236686481-236686481	100	upstream_gene_variant	ACTN2	ENSG00000077522	Transcript	ENST00000652096.1	nonsense_mediated_decay	-	-	-	-	-	-	-	-	-	-	28	1	-	HGNC	HGNC:164	-	-	-	-	-	-	-	-	-	-	-	-	-	-	-	-
12246	1:236686481-236686481	100	upstream_gene_variant	ACTN2	ENSG00000077522	Transcript	ENST00000682015.1	protein_coding	-	-	-	-	-	-	-	-	-	-	158	1	-	HGNC	HGNC:164	-	-	-	-	-	-	-	-	-	-	-	-	-	-	-	-
12246	1:236686481-236686481	100	upstream_gene_variant	ACTN2	ENSG00000077522	Transcript	ENST00000682692.1	retained_intron	-	-	-	-	-	-	-	-	-	-	193	1	-	HGNC	HGNC:164	-	-	-	-	-	-	-	-	-	-	-	-	-	-	-	-
12246	1:236686481-236686481	100	upstream_gene_variant	ACTN2	ENSG00000077522	Transcript	ENST00000682966.1	retained_intron	-	-	-	-	-	-	-	-	-	-	194	1	-	HGNC	HGNC:164	-	-	-	-	-	-	-	-	-	-	-	-	-	-	-	-
12246	1:236686481-236686481	100	upstream_gene_variant	ACTN2	ENSG00000077522	Transcript	ENST00000683075.1	retained_intron	-	-	-	-	-	-	-	-	-	-	254	1	-	HGNC	HGNC:164	-	-	-	-	-	-	-	-	-	-	-	-	-	-	-	-
12246	1:236686481-236686481	100	upstream_gene_variant	ACTN2	ENSG00000077522	Transcript	ENST00000683111.1	nonsense_mediated_decay	-	-	-	-	-	-	-	-	-	-	201	1	-	HGNC	HGNC:164	-	-	-	-	-	-	-	-	-	-	-	-	-	-	-	-
12246	1:236686481-236686481	100	upstream_gene_variant	ACTN2	ENSG00000077522	Transcript	ENST00000684050.1	retained_intron	-	-	-	-	-	-	-	-	-	-	158	1	-	HGNC	HGNC:164	-	-	-	-	-	-	-	-	-	-	-	-	-	-	-	-
12246	1:236686481-236686481	100	upstream_gene_variant	ACTN2	ENSG00000077522	Transcript	ENST00000684286.1	retained_intron	-	-	-	-	-	-	-	-	-	-	125	1	-	HGNC	HGNC:164	-	-	-	-	-	-	-	-	-	-	-	-	-	-	-	-
12246	1:236686481-236686481	100	upstream_gene_variant	ACTN2	ENSG00000077522	Transcript	ENST00000684502.1	retained_intron	-	-	-	-	-	-	-	-	-	-	158	1	-	HGNC	HGNC:164	-	-	-	-	-	-	-	-	-	-	-	-	-	-	-	-
12246	1:236686481-236686481	100	regulatory_region_variant	-	-	RegulatoryFeature	ENSR00000022391	promoter	-	-	-	-	-	-	-	-	-	-	-	-	-	-	-	-	-	-	-	-	-	-	-	-	-	-	-	-	-	-	-
12263	1:237042237-237042237	50	5_prime_UTR_variant	RYR2	ENSG00000198626	Transcript	ENST00000366574.7	protein_coding	1./105	-	-	-	54	-	-	-	-	-	-	1	-	HGNC	HGNC:10484	NM_001035.3	-	1	P1	-	-	-	-	-	-	-	-	-	-	-	-
12263	1:237042237-237042237	50	regulatory_region_variant	-	-	RegulatoryFeature	ENSR00000022413	promoter	-	-	-	-	-	-	-	-	-	-	-	-	-	-	-	-	-	-	-	-	-	-	-	-	-	-	-	-	-	-	-
12270	1:237043148-237043148	100	intron_variant	RYR2	ENSG00000198626	Transcript	ENST00000366574.7	protein_coding	-	1./104	-	-	-	-	-	-	-	-	-	1	-	HGNC	HGNC:10484	NM_001035.3	-	1	P1	-	-	-	-	-	-	-	-	-	-	-	-
12270	1:237043148-237043148	100	regulatory_region_variant	-	-	RegulatoryFeature	ENSR00000022413	promoter	-	-	-	-	-	-	-	-	-	-	-	-	-	-	-	-	-	-	-	-	-	-	-	-	-	-	-	-	-	-	-
12318	1:240612087-240612087	42.8571	5_prime_UTR_variant	GREM2	ENSG00000180875	Transcript	ENST00000318160.5	protein_coding	1./2	-	-	-	69	-	-	-	-	-	-	-1	-	HGNC	HGNC:17655	NM_022469.4	-	1	P1	-	-	-	-	-	-	-	-	-	-	-	-
12318	1:240612087-240612087	42.8571	regulatory_region_variant	-	-	RegulatoryFeature	ENSR00000022577	promoter	-	-	-	-	-	-	-	-	-	-	-	-	-	-	-	-	-	-	-	-	-	-	-	-	-	-	-	-	-	-	-
12358	1:242524165-242524165	36.8421	missense_variant,NMD_transcript_variant	PLD5	ENSG00000180287	Transcript	ENST00000366545.5	nonsense_mediated_decay	2./11	-	-	-	339	112	38	A./T	Gcg./Acg	-	-	-1	-	HGNC	HGNC:26879	-	-	2	-	deleterious_low_confidence(0.01)	probably_damaging(0.959)	-	-	-	-	-	-	-	-	-	-
12358	1:242524165-242524165	36.8421	missense_variant	PLD5	ENSG00000180287	Transcript	ENST00000442594.6	protein_coding	2./11	-	-	-	339	112	38	A./T	Gcg./Acg	-	-	-1	-	HGNC	HGNC:26879	-	-	5	P1	deleterious(0.03)	probably_damaging(0.959)	-	-	-	-	-	-	-	-	-	-
12358	1:242524165-242524165	36.8421	missense_variant,NMD_transcript_variant	PLD5	ENSG00000180287	Transcript	ENST00000467561.5	nonsense_mediated_decay	1./6	-	-	-	507	112	38	A./T	Gcg./Acg	-	-	-1	-	HGNC	HGNC:26879	-	-	5	-	tolerated(0.32)	probably_damaging(0.982)	-	-	-	-	-	-	-	-	-	-
12358	1:242524165-242524165	36.8421	missense_variant	PLD5	ENSG00000180287	Transcript	ENST00000536534.7	protein_coding	1./10	-	-	-	533	112	38	A./T	Gcg./Acg	-	-	-1	-	HGNC	HGNC:26879	NM_001372062.1	-	1	P1	deleterious(0.03)	probably_damaging(0.959)	-	-	-	-	-	-	-	-	-	-
12358	1:242524165-242524165	36.8421	regulatory_region_variant	-	-	RegulatoryFeature	ENSR00000022735	promoter	-	-	-	-	-	-	-	-	-	-	-	-	-	-	-	-	-	-	-	-	-	-	-	-	-	-	-	-	-	-	-
12358	1:242524165-242524165	36.8421	regulatory_region_variant	-	-	RegulatoryFeature	ENSR00000392178	CTCF_binding_site	-	-	-	-	-	-	-	-	-	-	-	-	-	-	-	-	-	-	-	-	-	-	-	-	-	-	-	-	-	-	-
12360	1:242524328-242524328	-100	5_prime_UTR_variant,NMD_transcript_variant	PLD5	ENSG00000180287	Transcript	ENST00000366545.5	nonsense_mediated_decay	2./11	-	-	-	176	-	-	-	-	-	-	-1	-	HGNC	HGNC:26879	-	-	2	-	-	-	-	-	-	-	-	-	-	-	-	-
12360	1:242524328-242524328	-100	5_prime_UTR_variant	PLD5	ENSG00000180287	Transcript	ENST00000442594.6	protein_coding	2./11	-	-	-	176	-	-	-	-	-	-	-1	-	HGNC	HGNC:26879	-	-	5	P1	-	-	-	-	-	-	-	-	-	-	-	-
12360	1:242524328-242524328	-100	5_prime_UTR_variant,NMD_transcript_variant	PLD5	ENSG00000180287	Transcript	ENST00000467561.5	nonsense_mediated_decay	1./6	-	-	-	344	-	-	-	-	-	-	-1	-	HGNC	HGNC:26879	-	-	5	-	-	-	-	-	-	-	-	-	-	-	-	-
12360	1:242524328-242524328	-100	5_prime_UTR_variant	PLD5	ENSG00000180287	Transcript	ENST00000536534.7	protein_coding	1./10	-	-	-	370	-	-	-	-	-	-	-1	-	HGNC	HGNC:26879	NM_001372062.1	-	1	P1	-	-	-	-	-	-	-	-	-	-	-	-
12360	1:242524328-242524328	-100	regulatory_region_variant	-	-	RegulatoryFeature	ENSR00000022735	promoter	-	-	-	-	-	-	-	-	-	-	-	-	-	-	-	-	-	-	-	-	-	-	-	-	-	-	-	-	-	-	-
12360	1:242524328-242524328	-100	regulatory_region_variant	-	-	RegulatoryFeature	ENSR00000392178	CTCF_binding_site	-	-	-	-	-	-	-	-	-	-	-	-	-	-	-	-	-	-	-	-	-	-	-	-	-	-	-	-	-	-	-
12360	1:242524328-242524328	-100	TF_binding_site_variant	-	-	MotifFeature	ENSM00194251795	-	-	-	-	-	-	-	-	-	-	-	-	1	-	-	-	-	-	-	-	-	-	-	-	-	-	-	ENSPFM0238	13	N	-0.024	GCM1::MAX
12361	1:242524423-242524423	-100	intron_variant,NMD_transcript_variant	PLD5	ENSG00000180287	Transcript	ENST00000366545.5	nonsense_mediated_decay	-	1./10	-	-	-	-	-	-	-	-	-	-1	-	HGNC	HGNC:26879	-	-	2	-	-	-	-	-	-	-	-	-	-	-	-	-
12361	1:242524423-242524423	-100	intron_variant	PLD5	ENSG00000180287	Transcript	ENST00000442594.6	protein_coding	-	1./10	-	-	-	-	-	-	-	-	-	-1	-	HGNC	HGNC:26879	-	-	5	P1	-	-	-	-	-	-	-	-	-	-	-	-
12361	1:242524423-242524423	-100	5_prime_UTR_variant,NMD_transcript_variant	PLD5	ENSG00000180287	Transcript	ENST00000467561.5	nonsense_mediated_decay	1./6	-	-	-	249	-	-	-	-	-	-	-1	-	HGNC	HGNC:26879	-	-	5	-	-	-	-	-	-	-	-	-	-	-	-	-
12361	1:242524423-242524423	-100	5_prime_UTR_variant	PLD5	ENSG00000180287	Transcript	ENST00000536534.7	protein_coding	1./10	-	-	-	275	-	-	-	-	-	-	-1	-	HGNC	HGNC:26879	NM_001372062.1	-	1	P1	-	-	-	-	-	-	-	-	-	-	-	-
12361	1:242524423-242524423	-100	regulatory_region_variant	-	-	RegulatoryFeature	ENSR00000022735	promoter	-	-	-	-	-	-	-	-	-	-	-	-	-	-	-	-	-	-	-	-	-	-	-	-	-	-	-	-	-	-	-
12361	1:242524423-242524423	-100	regulatory_region_variant	-	-	RegulatoryFeature	ENSR00000392178	CTCF_binding_site	-	-	-	-	-	-	-	-	-	-	-	-	-	-	-	-	-	-	-	-	-	-	-	-	-	-	-	-	-	-	-
12428	1:244730831-244730831	-55.5556	upstream_gene_variant	-	ENSG00000282317	Transcript	ENST00000632004.1	lncRNA	-	-	-	-	-	-	-	-	-	-	193	1	-	-	-	-	-	-	-	-	-	-	-	-	-	-	-	-	-	-	-
12428	1:244730831-244730831	-55.5556	synonymous_variant	-	ENSG00000284188	Transcript	ENST00000640271.3	protein_coding	1./1	-	-	-	185	93	31	P	ccG./ccA	-	-	-1	-	-	-	NM_001395959.1	-	-	P1	-	-	-	-	-	-	-	-	-	-	-	-
12428	1:244730831-244730831	-55.5556	regulatory_region_variant	-	-	RegulatoryFeature	ENSR00000022943	promoter	-	-	-	-	-	-	-	-	-	-	-	-	-	-	-	-	-	-	-	-	-	-	-	-	-	-	-	-	-	-	-
12428	1:244730831-244730831	-55.5556	TF_binding_site_variant	-	-	MotifFeature	ENSM00194898091	-	-	-	-	-	-	-	-	-	-	-	-	1	-	-	-	-	-	-	-	-	-	-	-	-	-	-	ENSPFM0120	15	N	-0.003	ERF::MAX,FLI1::MAX
66842	10:73946-73946	50	intron_variant	TUBB8	ENSG00000261456	Transcript	ENST00000564130.2	protein_coding	-	1./3	-	-	-	-	-	-	-	-	-	-1	-	HGNC	HGNC:20773	-	-	5	-	-	-	-	-	-	-	-	-	-	-	-	-
66842	10:73946-73946	50	regulatory_region_variant	-	-	RegulatoryFeature	ENSR00000023287	promoter	-	-	-	-	-	-	-	-	-	-	-	-	-	-	-	-	-	-	-	-	-	-	-	-	-	-	-	-	-	-	-
67180	10:8049948-8049948	-100	upstream_gene_variant	GATA3	ENSG00000107485	Transcript	ENST00000346208.4	protein_coding	-	-	-	-	-	-	-	-	-	-	4862	1	-	HGNC	HGNC:4172	-	-	1	A1	-	-	-	-	-	-	-	-	-	-	-	-
67180	10:8049948-8049948	-100	downstream_gene_variant	GATA3-AS1	ENSG00000197308	Transcript	ENST00000355358.1	lncRNA	-	-	-	-	-	-	-	-	-	-	502	-1	-	HGNC	HGNC:33786	-	-	2	-	-	-	-	-	-	-	-	-	-	-	-	-
67180	10:8049948-8049948	-100	upstream_gene_variant	GATA3	ENSG00000107485	Transcript	ENST00000379328.9	protein_coding	-	-	-	-	-	-	-	-	-	-	4740	1	-	HGNC	HGNC:4172	NM_001002295.2	-	1	P3	-	-	-	-	-	-	-	-	-	-	-	-
67180	10:8049948-8049948	-100	downstream_gene_variant	GATA3-AS1	ENSG00000197308	Transcript	ENST00000417359.1	lncRNA	-	-	-	-	-	-	-	-	-	-	2294	-1	-	HGNC	HGNC:33786	-	-	2	-	-	-	-	-	-	-	-	-	-	-	-	-
67180	10:8049948-8049948	-100	upstream_gene_variant	-	ENSG00000232638	Transcript	ENST00000418270.1	lncRNA	-	-	-	-	-	-	-	-	-	-	1593	1	-	-	-	-	-	3	-	-	-	-	-	-	-	-	-	-	-	-	-
67180	10:8049948-8049948	-100	downstream_gene_variant	GATA3-AS1	ENSG00000197308	Transcript	ENST00000420815.5	lncRNA	-	-	-	-	-	-	-	-	-	-	528	-1	-	HGNC	HGNC:33786	-	-	1	-	-	-	-	-	-	-	-	-	-	-	-	-
67180	10:8049948-8049948	-100	downstream_gene_variant	GATA3-AS1	ENSG00000197308	Transcript	ENST00000438755.1	lncRNA	-	-	-	-	-	-	-	-	-	-	528	-1	-	HGNC	HGNC:33786	-	-	1	-	-	-	-	-	-	-	-	-	-	-	-	-
67180	10:8049948-8049948	-100	downstream_gene_variant	GATA3-AS1	ENSG00000197308	Transcript	ENST00000458727.1	lncRNA	-	-	-	-	-	-	-	-	-	-	2295	-1	-	HGNC	HGNC:33786	-	-	1	-	-	-	-	-	-	-	-	-	-	-	-	-
67180	10:8049948-8049948	-100	upstream_gene_variant	GATA3	ENSG00000107485	Transcript	ENST00000481743.2	protein_coding	-	-	-	-	-	-	-	-	-	-	3656	1	cds_end_NF	HGNC	HGNC:4172	-	-	2	-	-	-	-	-	-	-	-	-	-	-	-	-
67180	10:8049948-8049948	-100	intron_variant	GATA3	ENSG00000107485	Transcript	ENST00000643001.1	protein_coding	-	1./1	-	-	-	-	-	-	-	-	-	1	cds_end_NF	HGNC	HGNC:4172	-	-	-	-	-	-	-	-	-	-	-	-	-	-	-	-
67180	10:8049948-8049948	-100	regulatory_region_variant	-	-	RegulatoryFeature	ENSR00000258097	promoter	-	-	-	-	-	-	-	-	-	-	-	-	-	-	-	-	-	-	-	-	-	-	-	-	-	-	-	-	-	-	-
67182	10:8049969-8049969	-100	upstream_gene_variant	GATA3	ENSG00000107485	Transcript	ENST00000346208.4	protein_coding	-	-	-	-	-	-	-	-	-	-	4841	1	-	HGNC	HGNC:4172	-	-	1	A1	-	-	-	-	-	-	-	-	-	-	-	-
67182	10:8049969-8049969	-100	downstream_gene_variant	GATA3-AS1	ENSG00000197308	Transcript	ENST00000355358.1	lncRNA	-	-	-	-	-	-	-	-	-	-	481	-1	-	HGNC	HGNC:33786	-	-	2	-	-	-	-	-	-	-	-	-	-	-	-	-
67182	10:8049969-8049969	-100	upstream_gene_variant	GATA3	ENSG00000107485	Transcript	ENST00000379328.9	protein_coding	-	-	-	-	-	-	-	-	-	-	4719	1	-	HGNC	HGNC:4172	NM_001002295.2	-	1	P3	-	-	-	-	-	-	-	-	-	-	-	-
67182	10:8049969-8049969	-100	downstream_gene_variant	GATA3-AS1	ENSG00000197308	Transcript	ENST00000417359.1	lncRNA	-	-	-	-	-	-	-	-	-	-	2273	-1	-	HGNC	HGNC:33786	-	-	2	-	-	-	-	-	-	-	-	-	-	-	-	-
67182	10:8049969-8049969	-100	upstream_gene_variant	-	ENSG00000232638	Transcript	ENST00000418270.1	lncRNA	-	-	-	-	-	-	-	-	-	-	1572	1	-	-	-	-	-	3	-	-	-	-	-	-	-	-	-	-	-	-	-
67182	10:8049969-8049969	-100	downstream_gene_variant	GATA3-AS1	ENSG00000197308	Transcript	ENST00000420815.5	lncRNA	-	-	-	-	-	-	-	-	-	-	507	-1	-	HGNC	HGNC:33786	-	-	1	-	-	-	-	-	-	-	-	-	-	-	-	-
67182	10:8049969-8049969	-100	downstream_gene_variant	GATA3-AS1	ENSG00000197308	Transcript	ENST00000438755.1	lncRNA	-	-	-	-	-	-	-	-	-	-	507	-1	-	HGNC	HGNC:33786	-	-	1	-	-	-	-	-	-	-	-	-	-	-	-	-
67182	10:8049969-8049969	-100	downstream_gene_variant	GATA3-AS1	ENSG00000197308	Transcript	ENST00000458727.1	lncRNA	-	-	-	-	-	-	-	-	-	-	2274	-1	-	HGNC	HGNC:33786	-	-	1	-	-	-	-	-	-	-	-	-	-	-	-	-
67182	10:8049969-8049969	-100	upstream_gene_variant	GATA3	ENSG00000107485	Transcript	ENST00000481743.2	protein_coding	-	-	-	-	-	-	-	-	-	-	3635	1	cds_end_NF	HGNC	HGNC:4172	-	-	2	-	-	-	-	-	-	-	-	-	-	-	-	-
67182	10:8049969-8049969	-100	intron_variant	GATA3	ENSG00000107485	Transcript	ENST00000643001.1	protein_coding	-	1./1	-	-	-	-	-	-	-	-	-	1	cds_end_NF	HGNC	HGNC:4172	-	-	-	-	-	-	-	-	-	-	-	-	-	-	-	-
67182	10:8049969-8049969	-100	regulatory_region_variant	-	-	RegulatoryFeature	ENSR00000258097	promoter	-	-	-	-	-	-	-	-	-	-	-	-	-	-	-	-	-	-	-	-	-	-	-	-	-	-	-	-	-	-	-
67184	10:8049983-8049983	-100	upstream_gene_variant	GATA3	ENSG00000107485	Transcript	ENST00000346208.4	protein_coding	-	-	-	-	-	-	-	-	-	-	4827	1	-	HGNC	HGNC:4172	-	-	1	A1	-	-	-	-	-	-	-	-	-	-	-	-
67184	10:8049983-8049983	-100	downstream_gene_variant	GATA3-AS1	ENSG00000197308	Transcript	ENST00000355358.1	lncRNA	-	-	-	-	-	-	-	-	-	-	467	-1	-	HGNC	HGNC:33786	-	-	2	-	-	-	-	-	-	-	-	-	-	-	-	-
67184	10:8049983-8049983	-100	upstream_gene_variant	GATA3	ENSG00000107485	Transcript	ENST00000379328.9	protein_coding	-	-	-	-	-	-	-	-	-	-	4705	1	-	HGNC	HGNC:4172	NM_001002295.2	-	1	P3	-	-	-	-	-	-	-	-	-	-	-	-
67184	10:8049983-8049983	-100	downstream_gene_variant	GATA3-AS1	ENSG00000197308	Transcript	ENST00000417359.1	lncRNA	-	-	-	-	-	-	-	-	-	-	2259	-1	-	HGNC	HGNC:33786	-	-	2	-	-	-	-	-	-	-	-	-	-	-	-	-
67184	10:8049983-8049983	-100	upstream_gene_variant	-	ENSG00000232638	Transcript	ENST00000418270.1	lncRNA	-	-	-	-	-	-	-	-	-	-	1558	1	-	-	-	-	-	3	-	-	-	-	-	-	-	-	-	-	-	-	-
67184	10:8049983-8049983	-100	downstream_gene_variant	GATA3-AS1	ENSG00000197308	Transcript	ENST00000420815.5	lncRNA	-	-	-	-	-	-	-	-	-	-	493	-1	-	HGNC	HGNC:33786	-	-	1	-	-	-	-	-	-	-	-	-	-	-	-	-
67184	10:8049983-8049983	-100	downstream_gene_variant	GATA3-AS1	ENSG00000197308	Transcript	ENST00000438755.1	lncRNA	-	-	-	-	-	-	-	-	-	-	493	-1	-	HGNC	HGNC:33786	-	-	1	-	-	-	-	-	-	-	-	-	-	-	-	-
67184	10:8049983-8049983	-100	downstream_gene_variant	GATA3-AS1	ENSG00000197308	Transcript	ENST00000458727.1	lncRNA	-	-	-	-	-	-	-	-	-	-	2260	-1	-	HGNC	HGNC:33786	-	-	1	-	-	-	-	-	-	-	-	-	-	-	-	-
67184	10:8049983-8049983	-100	upstream_gene_variant	GATA3	ENSG00000107485	Transcript	ENST00000481743.2	protein_coding	-	-	-	-	-	-	-	-	-	-	3621	1	cds_end_NF	HGNC	HGNC:4172	-	-	2	-	-	-	-	-	-	-	-	-	-	-	-	-
67184	10:8049983-8049983	-100	intron_variant	GATA3	ENSG00000107485	Transcript	ENST00000643001.1	protein_coding	-	1./1	-	-	-	-	-	-	-	-	-	1	cds_end_NF	HGNC	HGNC:4172	-	-	-	-	-	-	-	-	-	-	-	-	-	-	-	-
67184	10:8049983-8049983	-100	regulatory_region_variant	-	-	RegulatoryFeature	ENSR00000258097	promoter	-	-	-	-	-	-	-	-	-	-	-	-	-	-	-	-	-	-	-	-	-	-	-	-	-	-	-	-	-	-	-
67185	10:8049994-8049994	-100	upstream_gene_variant	GATA3	ENSG00000107485	Transcript	ENST00000346208.4	protein_coding	-	-	-	-	-	-	-	-	-	-	4816	1	-	HGNC	HGNC:4172	-	-	1	A1	-	-	-	-	-	-	-	-	-	-	-	-
67185	10:8049994-8049994	-100	downstream_gene_variant	GATA3-AS1	ENSG00000197308	Transcript	ENST00000355358.1	lncRNA	-	-	-	-	-	-	-	-	-	-	456	-1	-	HGNC	HGNC:33786	-	-	2	-	-	-	-	-	-	-	-	-	-	-	-	-
67185	10:8049994-8049994	-100	upstream_gene_variant	GATA3	ENSG00000107485	Transcript	ENST00000379328.9	protein_coding	-	-	-	-	-	-	-	-	-	-	4694	1	-	HGNC	HGNC:4172	NM_001002295.2	-	1	P3	-	-	-	-	-	-	-	-	-	-	-	-
67185	10:8049994-8049994	-100	downstream_gene_variant	GATA3-AS1	ENSG00000197308	Transcript	ENST00000417359.1	lncRNA	-	-	-	-	-	-	-	-	-	-	2248	-1	-	HGNC	HGNC:33786	-	-	2	-	-	-	-	-	-	-	-	-	-	-	-	-
67185	10:8049994-8049994	-100	upstream_gene_variant	-	ENSG00000232638	Transcript	ENST00000418270.1	lncRNA	-	-	-	-	-	-	-	-	-	-	1547	1	-	-	-	-	-	3	-	-	-	-	-	-	-	-	-	-	-	-	-
67185	10:8049994-8049994	-100	downstream_gene_variant	GATA3-AS1	ENSG00000197308	Transcript	ENST00000420815.5	lncRNA	-	-	-	-	-	-	-	-	-	-	482	-1	-	HGNC	HGNC:33786	-	-	1	-	-	-	-	-	-	-	-	-	-	-	-	-
67185	10:8049994-8049994	-100	downstream_gene_variant	GATA3-AS1	ENSG00000197308	Transcript	ENST00000438755.1	lncRNA	-	-	-	-	-	-	-	-	-	-	482	-1	-	HGNC	HGNC:33786	-	-	1	-	-	-	-	-	-	-	-	-	-	-	-	-
67185	10:8049994-8049994	-100	downstream_gene_variant	GATA3-AS1	ENSG00000197308	Transcript	ENST00000458727.1	lncRNA	-	-	-	-	-	-	-	-	-	-	2249	-1	-	HGNC	HGNC:33786	-	-	1	-	-	-	-	-	-	-	-	-	-	-	-	-
67185	10:8049994-8049994	-100	upstream_gene_variant	GATA3	ENSG00000107485	Transcript	ENST00000481743.2	protein_coding	-	-	-	-	-	-	-	-	-	-	3610	1	cds_end_NF	HGNC	HGNC:4172	-	-	2	-	-	-	-	-	-	-	-	-	-	-	-	-
67185	10:8049994-8049994	-100	intron_variant	GATA3	ENSG00000107485	Transcript	ENST00000643001.1	protein_coding	-	1./1	-	-	-	-	-	-	-	-	-	1	cds_end_NF	HGNC	HGNC:4172	-	-	-	-	-	-	-	-	-	-	-	-	-	-	-	-
67185	10:8049994-8049994	-100	regulatory_region_variant	-	-	RegulatoryFeature	ENSR00000258097	promoter	-	-	-	-	-	-	-	-	-	-	-	-	-	-	-	-	-	-	-	-	-	-	-	-	-	-	-	-	-	-	-
67208	10:8055639-8055639	-33.3333	5_prime_UTR_variant	GATA3	ENSG00000107485	Transcript	ENST00000346208.4	protein_coding	2./6	-	-	-	435	-	-	-	-	-	-	1	-	HGNC	HGNC:4172	-	-	1	A1	-	-	-	-	-	-	-	-	-	-	-	-
67208	10:8055639-8055639	-33.3333	upstream_gene_variant	GATA3-AS1	ENSG00000197308	Transcript	ENST00000355358.1	lncRNA	-	-	-	-	-	-	-	-	-	-	2155	-1	-	HGNC	HGNC:33786	-	-	2	-	-	-	-	-	-	-	-	-	-	-	-	-
67208	10:8055639-8055639	-33.3333	5_prime_UTR_variant	GATA3	ENSG00000107485	Transcript	ENST00000379328.9	protein_coding	2./6	-	-	-	557	-	-	-	-	-	-	1	-	HGNC	HGNC:4172	NM_001002295.2	-	1	P3	-	-	-	-	-	-	-	-	-	-	-	-
67208	10:8055639-8055639	-33.3333	upstream_gene_variant	GATA3-AS1	ENSG00000197308	Transcript	ENST00000417359.1	lncRNA	-	-	-	-	-	-	-	-	-	-	2383	-1	-	HGNC	HGNC:33786	-	-	2	-	-	-	-	-	-	-	-	-	-	-	-	-
67208	10:8055639-8055639	-33.3333	downstream_gene_variant	-	ENSG00000232638	Transcript	ENST00000418270.1	lncRNA	-	-	-	-	-	-	-	-	-	-	2555	1	-	-	-	-	-	3	-	-	-	-	-	-	-	-	-	-	-	-	-
67208	10:8055639-8055639	-33.3333	upstream_gene_variant	GATA3-AS1	ENSG00000197308	Transcript	ENST00000420815.5	lncRNA	-	-	-	-	-	-	-	-	-	-	3144	-1	-	HGNC	HGNC:33786	-	-	1	-	-	-	-	-	-	-	-	-	-	-	-	-
67208	10:8055639-8055639	-33.3333	upstream_gene_variant	GATA3-AS1	ENSG00000197308	Transcript	ENST00000438755.1	lncRNA	-	-	-	-	-	-	-	-	-	-	3144	-1	-	HGNC	HGNC:33786	-	-	1	-	-	-	-	-	-	-	-	-	-	-	-	-
67208	10:8055639-8055639	-33.3333	upstream_gene_variant	GATA3-AS1	ENSG00000197308	Transcript	ENST00000458727.1	lncRNA	-	-	-	-	-	-	-	-	-	-	2190	-1	-	HGNC	HGNC:33786	-	-	1	-	-	-	-	-	-	-	-	-	-	-	-	-
67208	10:8055639-8055639	-33.3333	upstream_gene_variant	GATA3	ENSG00000107485	Transcript	ENST00000461472.1	processed_transcript	-	-	-	-	-	-	-	-	-	-	2760	1	-	HGNC	HGNC:4172	-	-	3	-	-	-	-	-	-	-	-	-	-	-	-	-
67208	10:8055639-8055639	-33.3333	5_prime_UTR_variant	GATA3	ENSG00000107485	Transcript	ENST00000481743.2	protein_coding	2./3	-	-	-	528	-	-	-	-	-	-	1	cds_end_NF	HGNC	HGNC:4172	-	-	2	-	-	-	-	-	-	-	-	-	-	-	-	-
67208	10:8055639-8055639	-33.3333	5_prime_UTR_variant	GATA3	ENSG00000107485	Transcript	ENST00000643001.1	protein_coding	2./2	-	-	-	491	-	-	-	-	-	-	1	cds_end_NF	HGNC	HGNC:4172	-	-	-	-	-	-	-	-	-	-	-	-	-	-	-	-
67208	10:8055639-8055639	-33.3333	regulatory_region_variant	-	-	RegulatoryFeature	ENSR00000258097	promoter	-	-	-	-	-	-	-	-	-	-	-	-	-	-	-	-	-	-	-	-	-	-	-	-	-	-	-	-	-	-	-
67456	10:16521379-16521379	30.4348	5_prime_UTR_variant	C1QL3	ENSG00000165985	Transcript	ENST00000298943.4	protein_coding	1./2	-	-	-	501	-	-	-	-	-	-	-1	-	HGNC	HGNC:19359	NM_001010908.2	-	1	P1	-	-	-	-	-	-	-	-	-	-	-	-
67456	10:16521379-16521379	30.4348	upstream_gene_variant	C1QL3	ENSG00000165985	Transcript	ENST00000619991.1	protein_coding	-	-	-	-	-	-	-	-	-	-	234	-1	-	HGNC	HGNC:19359	-	-	1	-	-	-	-	-	-	-	-	-	-	-	-	-
67456	10:16521379-16521379	30.4348	upstream_gene_variant	-	ENSG00000287925	Transcript	ENST00000655941.1	lncRNA	-	-	-	-	-	-	-	-	-	-	4704	1	-	-	-	-	-	-	-	-	-	-	-	-	-	-	-	-	-	-	-
67456	10:16521379-16521379	30.4348	upstream_gene_variant	-	ENSG00000287925	Transcript	ENST00000661975.1	lncRNA	-	-	-	-	-	-	-	-	-	-	2440	1	-	-	-	-	-	-	-	-	-	-	-	-	-	-	-	-	-	-	-
67456	10:16521379-16521379	30.4348	upstream_gene_variant	-	ENSG00000287925	Transcript	ENST00000666263.1	lncRNA	-	-	-	-	-	-	-	-	-	-	335	1	-	-	-	-	-	-	-	-	-	-	-	-	-	-	-	-	-	-	-
67456	10:16521379-16521379	30.4348	upstream_gene_variant	-	ENSG00000287925	Transcript	ENST00000669251.1	lncRNA	-	-	-	-	-	-	-	-	-	-	4808	1	-	-	-	-	-	-	-	-	-	-	-	-	-	-	-	-	-	-	-
67456	10:16521379-16521379	30.4348	regulatory_region_variant	-	-	RegulatoryFeature	ENSR00000025008	promoter	-	-	-	-	-	-	-	-	-	-	-	-	-	-	-	-	-	-	-	-	-	-	-	-	-	-	-	-	-	-	-
67456	10:16521379-16521379	30.4348	regulatory_region_variant	-	-	RegulatoryFeature	ENSR00000397089	CTCF_binding_site	-	-	-	-	-	-	-	-	-	-	-	-	-	-	-	-	-	-	-	-	-	-	-	-	-	-	-	-	-	-	-
67487	10:17454702-17454702	100	upstream_gene_variant	ST8SIA6	ENSG00000148488	Transcript	ENST00000377602.5	protein_coding	-	-	-	-	-	-	-	-	-	-	107	-1	-	HGNC	HGNC:23317	NM_001004470.3	-	1	P1	-	-	-	-	-	-	-	-	-	-	-	-
67487	10:17454702-17454702	100	upstream_gene_variant	ST8SIA6	ENSG00000148488	Transcript	ENST00000648997.1	nonsense_mediated_decay	-	-	-	-	-	-	-	-	-	-	506	-1	cds_start_NF	HGNC	HGNC:23317	-	-	-	-	-	-	-	-	-	-	-	-	-	-	-	-
67487	10:17454702-17454702	100	regulatory_region_variant	-	-	RegulatoryFeature	ENSR00000025109	promoter	-	-	-	-	-	-	-	-	-	-	-	-	-	-	-	-	-	-	-	-	-	-	-	-	-	-	-	-	-	-	-
67541	10:21174534-21174534	100	upstream_gene_variant	NEBL	ENSG00000078114	Transcript	ENST00000417816.2	protein_coding	-	-	-	-	-	-	-	-	-	-	347	-1	-	HGNC	HGNC:16932	-	-	1	P1	-	-	-	-	-	-	-	-	-	-	-	-
67541	10:21174534-21174534	100	non_coding_transcript_exon_variant	NEBL-AS1	ENSG00000231920	Transcript	ENST00000417845.1	lncRNA	2./2	-	-	-	73	-	-	-	-	-	-	1	-	HGNC	HGNC:44899	-	-	2	-	-	-	-	-	-	-	-	-	-	-	-	-
67541	10:21174534-21174534	100	non_coding_transcript_exon_variant	NEBL-AS1	ENSG00000231920	Transcript	ENST00000439097.1	lncRNA	2./2	-	-	-	147	-	-	-	-	-	-	1	-	HGNC	HGNC:44899	-	-	2	-	-	-	-	-	-	-	-	-	-	-	-	-
67541	10:21174534-21174534	100	upstream_gene_variant	NEBL	ENSG00000078114	Transcript	ENST00000464278.1	processed_transcript	-	-	-	-	-	-	-	-	-	-	696	-1	-	HGNC	HGNC:16932	-	-	3	-	-	-	-	-	-	-	-	-	-	-	-	-
67541	10:21174534-21174534	100	upstream_gene_variant	NEBL	ENSG00000078114	Transcript	ENST00000485750.1	processed_transcript	-	-	-	-	-	-	-	-	-	-	2082	-1	-	HGNC	HGNC:16932	-	-	3	-	-	-	-	-	-	-	-	-	-	-	-	-
67541	10:21174534-21174534	100	intron_variant,non_coding_transcript_variant	NEBL	ENSG00000078114	Transcript	ENST00000675700.1	processed_transcript	-	1./6	-	-	-	-	-	-	-	-	-	-1	-	HGNC	HGNC:16932	-	-	-	-	-	-	-	-	-	-	-	-	-	-	-	-
67541	10:21174534-21174534	100	intron_variant,non_coding_transcript_variant	NEBL	ENSG00000078114	Transcript	ENST00000675702.1	processed_transcript	-	3./8	-	-	-	-	-	-	-	-	-	-1	-	HGNC	HGNC:16932	-	-	-	-	-	-	-	-	-	-	-	-	-	-	-	-
67541	10:21174534-21174534	100	upstream_gene_variant	NEBL	ENSG00000078114	Transcript	ENST00000675747.1	retained_intron	-	-	-	-	-	-	-	-	-	-	641	-1	-	HGNC	HGNC:16932	-	-	-	-	-	-	-	-	-	-	-	-	-	-	-	-
67541	10:21174534-21174534	100	regulatory_region_variant	-	-	RegulatoryFeature	ENSR00000025357	promoter	-	-	-	-	-	-	-	-	-	-	-	-	-	-	-	-	-	-	-	-	-	-	-	-	-	-	-	-	-	-	-
67660	10:22476255-22476255	-57.1429	non_coding_transcript_exon_variant	-	ENSG00000285254	Transcript	ENST00000642887.1	processed_transcript	1./1	-	-	-	1772	-	-	-	-	-	-	-1	-	-	-	-	-	-	-	-	-	-	-	-	-	-	-	-	-	-	-
67660	10:22476255-22476255	-57.1429	intron_variant,non_coding_transcript_variant	-	ENSG00000286810	Transcript	ENST00000652874.1	lncRNA	-	1./1	-	-	-	-	-	-	-	-	-	-1	-	-	-	-	-	-	-	-	-	-	-	-	-	-	-	-	-	-	-
67660	10:22476255-22476255	-57.1429	intron_variant,non_coding_transcript_variant	-	ENSG00000286810	Transcript	ENST00000658386.1	lncRNA	-	1./3	-	-	-	-	-	-	-	-	-	-1	-	-	-	-	-	-	-	-	-	-	-	-	-	-	-	-	-	-	-
67660	10:22476255-22476255	-57.1429	upstream_gene_variant	-	ENSG00000285254	Transcript	ENST00000674076.1	unitary_pseudogene	-	-	-	-	-	-	-	-	-	-	191	-1	-	-	-	-	-	-	-	-	-	-	-	-	-	-	-	-	-	-	-
67660	10:22476255-22476255	-57.1429	regulatory_region_variant	-	-	RegulatoryFeature	ENSR00001177375	promoter	-	-	-	-	-	-	-	-	-	-	-	-	-	-	-	-	-	-	-	-	-	-	-	-	-	-	-	-	-	-	-
67660	10:22476255-22476255	-57.1429	TF_binding_site_variant	-	-	MotifFeature	ENSM00523385543	-	-	-	-	-	-	-	-	-	-	-	-	1	-	-	-	-	-	-	-	-	-	-	-	-	-	-	ENSPFM0564	16	Y	-0.042	TEAD4::MAX
67713	10:23192229-23192229	44.4444	upstream_gene_variant	PTF1A	ENSG00000168267	Transcript	ENST00000376504.4	protein_coding	-	-	-	-	-	-	-	-	-	-	83	1	-	HGNC	HGNC:23734	NM_178161.3	-	1	P1	-	-	-	-	-	-	-	-	-	-	-	-
67713	10:23192229-23192229	44.4444	upstream_gene_variant	PTF1A	ENSG00000168267	Transcript	ENST00000638469.1	protein_coding	-	-	-	-	-	-	-	-	-	-	335	1	cds_start_NF	HGNC	HGNC:23734	-	-	5	-	-	-	-	-	-	-	-	-	-	-	-	-
67713	10:23192229-23192229	44.4444	upstream_gene_variant	PTF1A	ENSG00000168267	Transcript	ENST00000639082.1	protein_coding	-	-	-	-	-	-	-	-	-	-	1042	1	cds_start_NF	HGNC	HGNC:23734	-	-	5	-	-	-	-	-	-	-	-	-	-	-	-	-
67713	10:23192229-23192229	44.4444	upstream_gene_variant	PTF1A	ENSG00000168267	Transcript	ENST00000639873.1	protein_coding	-	-	-	-	-	-	-	-	-	-	1103	1	cds_start_NF	HGNC	HGNC:23734	-	-	5	-	-	-	-	-	-	-	-	-	-	-	-	-
67713	10:23192229-23192229	44.4444	upstream_gene_variant	PTF1A	ENSG00000168267	Transcript	ENST00000640579.1	protein_coding	-	-	-	-	-	-	-	-	-	-	1125	1	cds_start_NF	HGNC	HGNC:23734	-	-	5	-	-	-	-	-	-	-	-	-	-	-	-	-
67713	10:23192229-23192229	44.4444	upstream_gene_variant	PTF1A	ENSG00000168267	Transcript	ENST00000640697.1	protein_coding	-	-	-	-	-	-	-	-	-	-	1132	1	cds_start_NF	HGNC	HGNC:23734	-	-	5	-	-	-	-	-	-	-	-	-	-	-	-	-
67716	10:23192295-23192295	44.4444	upstream_gene_variant	PTF1A	ENSG00000168267	Transcript	ENST00000376504.4	protein_coding	-	-	-	-	-	-	-	-	-	-	17	1	-	HGNC	HGNC:23734	NM_178161.3	-	1	P1	-	-	-	-	-	-	-	-	-	-	-	-
67716	10:23192295-23192295	44.4444	upstream_gene_variant	PTF1A	ENSG00000168267	Transcript	ENST00000638469.1	protein_coding	-	-	-	-	-	-	-	-	-	-	269	1	cds_start_NF	HGNC	HGNC:23734	-	-	5	-	-	-	-	-	-	-	-	-	-	-	-	-
67716	10:23192295-23192295	44.4444	upstream_gene_variant	PTF1A	ENSG00000168267	Transcript	ENST00000639082.1	protein_coding	-	-	-	-	-	-	-	-	-	-	976	1	cds_start_NF	HGNC	HGNC:23734	-	-	5	-	-	-	-	-	-	-	-	-	-	-	-	-
67716	10:23192295-23192295	44.4444	upstream_gene_variant	PTF1A	ENSG00000168267	Transcript	ENST00000639873.1	protein_coding	-	-	-	-	-	-	-	-	-	-	1037	1	cds_start_NF	HGNC	HGNC:23734	-	-	5	-	-	-	-	-	-	-	-	-	-	-	-	-
67716	10:23192295-23192295	44.4444	upstream_gene_variant	PTF1A	ENSG00000168267	Transcript	ENST00000640579.1	protein_coding	-	-	-	-	-	-	-	-	-	-	1059	1	cds_start_NF	HGNC	HGNC:23734	-	-	5	-	-	-	-	-	-	-	-	-	-	-	-	-
67716	10:23192295-23192295	44.4444	upstream_gene_variant	PTF1A	ENSG00000168267	Transcript	ENST00000640697.1	protein_coding	-	-	-	-	-	-	-	-	-	-	1066	1	cds_start_NF	HGNC	HGNC:23734	-	-	5	-	-	-	-	-	-	-	-	-	-	-	-	-
67718	10:23192353-23192353	72.2222	5_prime_UTR_variant	PTF1A	ENSG00000168267	Transcript	ENST00000376504.4	protein_coding	1./2	-	-	-	42	-	-	-	-	-	-	1	-	HGNC	HGNC:23734	NM_178161.3	-	1	P1	-	-	-	-	-	-	-	-	-	-	-	-
67718	10:23192353-23192353	72.2222	upstream_gene_variant	PTF1A	ENSG00000168267	Transcript	ENST00000638469.1	protein_coding	-	-	-	-	-	-	-	-	-	-	211	1	cds_start_NF	HGNC	HGNC:23734	-	-	5	-	-	-	-	-	-	-	-	-	-	-	-	-
67718	10:23192353-23192353	72.2222	upstream_gene_variant	PTF1A	ENSG00000168267	Transcript	ENST00000639082.1	protein_coding	-	-	-	-	-	-	-	-	-	-	918	1	cds_start_NF	HGNC	HGNC:23734	-	-	5	-	-	-	-	-	-	-	-	-	-	-	-	-
67718	10:23192353-23192353	72.2222	upstream_gene_variant	PTF1A	ENSG00000168267	Transcript	ENST00000639873.1	protein_coding	-	-	-	-	-	-	-	-	-	-	979	1	cds_start_NF	HGNC	HGNC:23734	-	-	5	-	-	-	-	-	-	-	-	-	-	-	-	-
67718	10:23192353-23192353	72.2222	upstream_gene_variant	PTF1A	ENSG00000168267	Transcript	ENST00000640579.1	protein_coding	-	-	-	-	-	-	-	-	-	-	1001	1	cds_start_NF	HGNC	HGNC:23734	-	-	5	-	-	-	-	-	-	-	-	-	-	-	-	-
67718	10:23192353-23192353	72.2222	upstream_gene_variant	PTF1A	ENSG00000168267	Transcript	ENST00000640697.1	protein_coding	-	-	-	-	-	-	-	-	-	-	1008	1	cds_start_NF	HGNC	HGNC:23734	-	-	5	-	-	-	-	-	-	-	-	-	-	-	-	-
67720	10:23192492-23192492	-41.9355	5_prime_UTR_variant	PTF1A	ENSG00000168267	Transcript	ENST00000376504.4	protein_coding	1./2	-	-	-	181	-	-	-	-	-	-	1	-	HGNC	HGNC:23734	NM_178161.3	-	1	P1	-	-	-	-	-	-	-	-	-	-	-	-
67720	10:23192492-23192492	-41.9355	upstream_gene_variant	PTF1A	ENSG00000168267	Transcript	ENST00000638469.1	protein_coding	-	-	-	-	-	-	-	-	-	-	72	1	cds_start_NF	HGNC	HGNC:23734	-	-	5	-	-	-	-	-	-	-	-	-	-	-	-	-
67720	10:23192492-23192492	-41.9355	upstream_gene_variant	PTF1A	ENSG00000168267	Transcript	ENST00000639082.1	protein_coding	-	-	-	-	-	-	-	-	-	-	779	1	cds_start_NF	HGNC	HGNC:23734	-	-	5	-	-	-	-	-	-	-	-	-	-	-	-	-
67720	10:23192492-23192492	-41.9355	upstream_gene_variant	PTF1A	ENSG00000168267	Transcript	ENST00000639873.1	protein_coding	-	-	-	-	-	-	-	-	-	-	840	1	cds_start_NF	HGNC	HGNC:23734	-	-	5	-	-	-	-	-	-	-	-	-	-	-	-	-
67720	10:23192492-23192492	-41.9355	upstream_gene_variant	PTF1A	ENSG00000168267	Transcript	ENST00000640579.1	protein_coding	-	-	-	-	-	-	-	-	-	-	862	1	cds_start_NF	HGNC	HGNC:23734	-	-	5	-	-	-	-	-	-	-	-	-	-	-	-	-
67720	10:23192492-23192492	-41.9355	upstream_gene_variant	PTF1A	ENSG00000168267	Transcript	ENST00000640697.1	protein_coding	-	-	-	-	-	-	-	-	-	-	869	1	cds_start_NF	HGNC	HGNC:23734	-	-	5	-	-	-	-	-	-	-	-	-	-	-	-	-
67720	10:23192492-23192492	-41.9355	regulatory_region_variant	-	-	RegulatoryFeature	ENSR00000942312	TF_binding_site	-	-	-	-	-	-	-	-	-	-	-	-	-	-	-	-	-	-	-	-	-	-	-	-	-	-	-	-	-	-	-
67720	10:23192492-23192492	-41.9355	TF_binding_site_variant	-	-	MotifFeature	ENSM00522920494	-	-	-	-	-	-	-	-	-	-	-	-	-1	-	-	-	-	-	-	-	-	-	-	-	-	-	-	ENSPFM0025	4	Y	0.057	MNT,MAX,CLOCK,HEY2,HES5
67720	10:23192492-23192492	-41.9355	TF_binding_site_variant	-	-	MotifFeature	ENSM00523982879	-	-	-	-	-	-	-	-	-	-	-	-	1	-	-	-	-	-	-	-	-	-	-	-	-	-	-	ENSPFM0566	13	Y	0.049	TEAD4::MAX
67863	10:27259251-27259251	-76.1905	upstream_gene_variant	ODAD2P1	ENSG00000238021	Transcript	ENST00000438905.2	transcribed_unprocessed_pseudogene	-	-	-	-	-	-	-	-	-	-	3706	1	-	HGNC	HGNC:44937	-	-	-	-	-	-	-	-	-	-	-	-	-	-	-	-
67863	10:27259251-27259251	-76.1905	intron_variant,non_coding_transcript_variant	LRRC37A6P	ENSG00000230445	Transcript	ENST00000575554.1	processed_transcript	-	1./3	-	-	-	-	-	-	-	-	-	-1	-	HGNC	HGNC:33746	-	-	3	-	-	-	-	-	-	-	-	-	-	-	-	-
67863	10:27259251-27259251	-76.1905	intron_variant,non_coding_transcript_variant	ODAD2P1	ENSG00000238021	Transcript	ENST00000576034.5	processed_transcript	-	1./3	-	-	-	-	-	-	-	-	-	1	-	HGNC	HGNC:44937	-	-	2	-	-	-	-	-	-	-	-	-	-	-	-	-
67863	10:27259251-27259251	-76.1905	regulatory_region_variant	-	-	RegulatoryFeature	ENSR00000399146	promoter	-	-	-	-	-	-	-	-	-	-	-	-	-	-	-	-	-	-	-	-	-	-	-	-	-	-	-	-	-	-	-
68215	10:43076880-43076880	68.8889	upstream_gene_variant	RET	ENSG00000165731	Transcript	ENST00000340058.6	protein_coding	-	-	-	-	-	-	-	-	-	-	189	1	-	HGNC	HGNC:9967	-	-	1	P4	-	-	-	-	-	-	-	-	-	-	-	-
68215	10:43076880-43076880	68.8889	upstream_gene_variant	RET	ENSG00000165731	Transcript	ENST00000355710.8	protein_coding	-	-	-	-	-	-	-	-	-	-	189	1	-	HGNC	HGNC:9967	NM_020975.6	-	5	A1	-	-	-	-	-	-	-	-	-	-	-	-
68215	10:43076880-43076880	68.8889	upstream_gene_variant	RET	ENSG00000165731	Transcript	ENST00000498820.5	protein_coding	-	-	-	-	-	-	-	-	-	-	194	1	cds_end_NF	HGNC	HGNC:9967	-	-	3	-	-	-	-	-	-	-	-	-	-	-	-	-
68215	10:43076880-43076880	68.8889	upstream_gene_variant	RET	ENSG00000165731	Transcript	ENST00000615310.5	protein_coding	-	-	-	-	-	-	-	-	-	-	206	1	-	HGNC	HGNC:9967	-	-	5	-	-	-	-	-	-	-	-	-	-	-	-	-
68215	10:43076880-43076880	68.8889	upstream_gene_variant	RET	ENSG00000165731	Transcript	ENST00000671844.1	nonsense_mediated_decay	-	-	-	-	-	-	-	-	-	-	184	1	-	HGNC	HGNC:9967	-	-	-	-	-	-	-	-	-	-	-	-	-	-	-	-
68215	10:43076880-43076880	68.8889	upstream_gene_variant	RET	ENSG00000165731	Transcript	ENST00000672389.1	nonsense_mediated_decay	-	-	-	-	-	-	-	-	-	-	189	1	-	HGNC	HGNC:9967	-	-	-	-	-	-	-	-	-	-	-	-	-	-	-	-
68215	10:43076880-43076880	68.8889	regulatory_region_variant	-	-	RegulatoryFeature	ENSR00000027178	promoter	-	-	-	-	-	-	-	-	-	-	-	-	-	-	-	-	-	-	-	-	-	-	-	-	-	-	-	-	-	-	-
68216	10:43076882-43076882	68.8889	upstream_gene_variant	RET	ENSG00000165731	Transcript	ENST00000340058.6	protein_coding	-	-	-	-	-	-	-	-	-	-	187	1	-	HGNC	HGNC:9967	-	-	1	P4	-	-	-	-	-	-	-	-	-	-	-	-
68216	10:43076882-43076882	68.8889	upstream_gene_variant	RET	ENSG00000165731	Transcript	ENST00000355710.8	protein_coding	-	-	-	-	-	-	-	-	-	-	187	1	-	HGNC	HGNC:9967	NM_020975.6	-	5	A1	-	-	-	-	-	-	-	-	-	-	-	-
68216	10:43076882-43076882	68.8889	upstream_gene_variant	RET	ENSG00000165731	Transcript	ENST00000498820.5	protein_coding	-	-	-	-	-	-	-	-	-	-	192	1	cds_end_NF	HGNC	HGNC:9967	-	-	3	-	-	-	-	-	-	-	-	-	-	-	-	-
68216	10:43076882-43076882	68.8889	upstream_gene_variant	RET	ENSG00000165731	Transcript	ENST00000615310.5	protein_coding	-	-	-	-	-	-	-	-	-	-	204	1	-	HGNC	HGNC:9967	-	-	5	-	-	-	-	-	-	-	-	-	-	-	-	-
68216	10:43076882-43076882	68.8889	upstream_gene_variant	RET	ENSG00000165731	Transcript	ENST00000671844.1	nonsense_mediated_decay	-	-	-	-	-	-	-	-	-	-	182	1	-	HGNC	HGNC:9967	-	-	-	-	-	-	-	-	-	-	-	-	-	-	-	-
68216	10:43076882-43076882	68.8889	upstream_gene_variant	RET	ENSG00000165731	Transcript	ENST00000672389.1	nonsense_mediated_decay	-	-	-	-	-	-	-	-	-	-	187	1	-	HGNC	HGNC:9967	-	-	-	-	-	-	-	-	-	-	-	-	-	-	-	-
68216	10:43076882-43076882	68.8889	regulatory_region_variant	-	-	RegulatoryFeature	ENSR00000027178	promoter	-	-	-	-	-	-	-	-	-	-	-	-	-	-	-	-	-	-	-	-	-	-	-	-	-	-	-	-	-	-	-
68217	10:43076906-43076906	68.8889	upstream_gene_variant	RET	ENSG00000165731	Transcript	ENST00000340058.6	protein_coding	-	-	-	-	-	-	-	-	-	-	163	1	-	HGNC	HGNC:9967	-	-	1	P4	-	-	-	-	-	-	-	-	-	-	-	-
68217	10:43076906-43076906	68.8889	upstream_gene_variant	RET	ENSG00000165731	Transcript	ENST00000355710.8	protein_coding	-	-	-	-	-	-	-	-	-	-	163	1	-	HGNC	HGNC:9967	NM_020975.6	-	5	A1	-	-	-	-	-	-	-	-	-	-	-	-
68217	10:43076906-43076906	68.8889	upstream_gene_variant	RET	ENSG00000165731	Transcript	ENST00000498820.5	protein_coding	-	-	-	-	-	-	-	-	-	-	168	1	cds_end_NF	HGNC	HGNC:9967	-	-	3	-	-	-	-	-	-	-	-	-	-	-	-	-
68217	10:43076906-43076906	68.8889	upstream_gene_variant	RET	ENSG00000165731	Transcript	ENST00000615310.5	protein_coding	-	-	-	-	-	-	-	-	-	-	180	1	-	HGNC	HGNC:9967	-	-	5	-	-	-	-	-	-	-	-	-	-	-	-	-
68217	10:43076906-43076906	68.8889	upstream_gene_variant	RET	ENSG00000165731	Transcript	ENST00000671844.1	nonsense_mediated_decay	-	-	-	-	-	-	-	-	-	-	158	1	-	HGNC	HGNC:9967	-	-	-	-	-	-	-	-	-	-	-	-	-	-	-	-
68217	10:43076906-43076906	68.8889	upstream_gene_variant	RET	ENSG00000165731	Transcript	ENST00000672389.1	nonsense_mediated_decay	-	-	-	-	-	-	-	-	-	-	163	1	-	HGNC	HGNC:9967	-	-	-	-	-	-	-	-	-	-	-	-	-	-	-	-
68217	10:43076906-43076906	68.8889	regulatory_region_variant	-	-	RegulatoryFeature	ENSR00000027178	promoter	-	-	-	-	-	-	-	-	-	-	-	-	-	-	-	-	-	-	-	-	-	-	-	-	-	-	-	-	-	-	-
68254	10:43203353-43203353	-26.3158	upstream_gene_variant	RASGEF1A	ENSG00000198915	Transcript	ENST00000374455.2	protein_coding	-	-	-	-	-	-	-	-	-	-	671	-1	cds_start_NF,cds_end_NF	HGNC	HGNC:24246	-	-	5	-	-	-	-	-	-	-	-	-	-	-	-	-
68254	10:43203353-43203353	-26.3158	missense_variant	RASGEF1A	ENSG00000198915	Transcript	ENST00000374459.5	protein_coding	3./13	-	-	-	375	290	97	R./H	cGc./cAc	-	-	-1	-	HGNC	HGNC:24246	-	-	2	A1	deleterious(0.01)	possibly_damaging(0.843)	-	-	-	-	-	-	-	-	-	-
68254	10:43203353-43203353	-26.3158	missense_variant	RASGEF1A	ENSG00000198915	Transcript	ENST00000395809.5	protein_coding	3./13	-	-	-	2773	266	89	R./H	cGc./cAc	-	-	-1	-	HGNC	HGNC:24246	-	-	2	P4	deleterious(0.01)	possibly_damaging(0.849)	-	-	-	-	-	-	-	-	-	-
68254	10:43203353-43203353	-26.3158	missense_variant	RASGEF1A	ENSG00000198915	Transcript	ENST00000395810.6	protein_coding	3./13	-	-	-	493	266	89	R./H	cGc./cAc	-	-	-1	-	HGNC	HGNC:24246	NM_145313.4	-	1	P4	deleterious(0.01)	possibly_damaging(0.849)	-	-	-	-	-	-	-	-	-	-
68254	10:43203353-43203353	-26.3158	non_coding_transcript_exon_variant	RASGEF1A	ENSG00000198915	Transcript	ENST00000472864.1	processed_transcript	2./5	-	-	-	276	-	-	-	-	-	-	-1	-	HGNC	HGNC:24246	-	-	3	-	-	-	-	-	-	-	-	-	-	-	-	-
68254	10:43203353-43203353	-26.3158	regulatory_region_variant	-	-	RegulatoryFeature	ENSR00000027200	promoter	-	-	-	-	-	-	-	-	-	-	-	-	-	-	-	-	-	-	-	-	-	-	-	-	-	-	-	-	-	-	-
68589	10:49281816-49281816	-100	regulatory_region_variant	-	-	RegulatoryFeature	ENSR00000259480	CTCF_binding_site	-	-	-	-	-	-	-	-	-	-	-	-	-	-	-	-	-	-	-	-	-	-	-	-	-	-	-	-	-	-	-
68589	10:49281816-49281816	-100	regulatory_region_variant	-	-	RegulatoryFeature	ENSR00000944480	enhancer	-	-	-	-	-	-	-	-	-	-	-	-	-	-	-	-	-	-	-	-	-	-	-	-	-	-	-	-	-	-	-
68589	10:49281816-49281816	-100	intergenic_variant	-	-	-	-	-	-	-	-	-	-	-	-	-	-	-	-	-	-	-	-	-	-	-	-	-	-	-	-	-	-	-	-	-	-	-	-
68620	10:49679625-49679625	55.5556	upstream_gene_variant	C10orf53	ENSG00000178645	Transcript	ENST00000374111.8	protein_coding	-	-	-	-	-	-	-	-	-	-	26	1	-	HGNC	HGNC:27421	NM_001042427.3	-	2	P1	-	-	-	-	-	-	-	-	-	-	-	-
68620	10:49679625-49679625	55.5556	upstream_gene_variant	C10orf53	ENSG00000178645	Transcript	ENST00000374112.7	protein_coding	-	-	-	-	-	-	-	-	-	-	61	1	-	HGNC	HGNC:27421	-	-	2	-	-	-	-	-	-	-	-	-	-	-	-	-
68620	10:49679625-49679625	55.5556	upstream_gene_variant	C10orf53	ENSG00000178645	Transcript	ENST00000374113.3	protein_coding	-	-	-	-	-	-	-	-	-	-	26	1	-	HGNC	HGNC:27421	-	-	2	-	-	-	-	-	-	-	-	-	-	-	-	-
68620	10:49679625-49679625	55.5556	upstream_gene_variant	C10orf53	ENSG00000178645	Transcript	ENST00000535836.1	protein_coding	-	-	-	-	-	-	-	-	-	-	61	1	-	HGNC	HGNC:27421	-	-	5	-	-	-	-	-	-	-	-	-	-	-	-	-
68620	10:49679625-49679625	55.5556	regulatory_region_variant	-	-	RegulatoryFeature	ENSR00000403387	promoter	-	-	-	-	-	-	-	-	-	-	-	-	-	-	-	-	-	-	-	-	-	-	-	-	-	-	-	-	-	-	-
68620	10:49679625-49679625	55.5556	TF_binding_site_variant	-	-	MotifFeature	ENSM00000023154	-	-	-	-	-	-	-	-	-	-	-	-	1	-	-	-	-	-	-	-	-	-	-	-	-	-	-	ENSPFM0086	11	Y	-0.042	EGR1,EGR2,EGR4,EGR3
68620	10:49679625-49679625	55.5556	TF_binding_site_variant	-	-	MotifFeature	ENSM00523634920	-	-	-	-	-	-	-	-	-	-	-	-	1	-	-	-	-	-	-	-	-	-	-	-	-	-	-	ENSPFM0307	1	N	0.049	HOXB2::ELF1
68620	10:49679625-49679625	55.5556	TF_binding_site_variant	-	-	MotifFeature	ENSM00191647014	-	-	-	-	-	-	-	-	-	-	-	-	-1	-	-	-	-	-	-	-	-	-	-	-	-	-	-	ENSPFM0605	16	Y	0.04	TFAP4::MAX
68620	10:49679625-49679625	55.5556	TF_binding_site_variant	-	-	MotifFeature	ENSM00190295887	-	-	-	-	-	-	-	-	-	-	-	-	-1	-	-	-	-	-	-	-	-	-	-	-	-	-	-	ENSPFM0238	4	Y	0.051	GCM1::MAX
68620	10:49679625-49679625	55.5556	TF_binding_site_variant	-	-	MotifFeature	ENSM00524902642	-	-	-	-	-	-	-	-	-	-	-	-	1	-	-	-	-	-	-	-	-	-	-	-	-	-	-	ENSPFM0597	29	Y	0.045	TFAP2C::MAX
68620	10:49679625-49679625	55.5556	TF_binding_site_variant	-	-	MotifFeature	ENSM00190766100	-	-	-	-	-	-	-	-	-	-	-	-	-1	-	-	-	-	-	-	-	-	-	-	-	-	-	-	ENSPFM0402	18	N	0.045	MYBL1::MAX
68620	10:49679625-49679625	55.5556	TF_binding_site_variant	-	-	MotifFeature	ENSM00191544581	-	-	-	-	-	-	-	-	-	-	-	-	1	-	-	-	-	-	-	-	-	-	-	-	-	-	-	ENSPFM0566	13	Y	0.049	TEAD4::MAX
68620	10:49679625-49679625	55.5556	TF_binding_site_variant	-	-	MotifFeature	ENSM00189855056	-	-	-	-	-	-	-	-	-	-	-	-	1	-	-	-	-	-	-	-	-	-	-	-	-	-	-	ENSPFM0427	9	Y	-0.049	NRF1
68620	10:49679625-49679625	55.5556	TF_binding_site_variant	-	-	MotifFeature	ENSM00191295963	-	-	-	-	-	-	-	-	-	-	-	-	1	-	-	-	-	-	-	-	-	-	-	-	-	-	-	ENSPFM0564	18	Y	0.061	TEAD4::MAX
68620	10:49679625-49679625	55.5556	TF_binding_site_variant	-	-	MotifFeature	ENSM00523987937	-	-	-	-	-	-	-	-	-	-	-	-	1	-	-	-	-	-	-	-	-	-	-	-	-	-	-	ENSPFM0306	6	N	0.011	HOXB2::ELF1
68713	10:58334934-58334934	40	upstream_gene_variant	UBE2D1	ENSG00000072401	Transcript	ENST00000373910.9	protein_coding	-	-	-	-	-	-	-	-	-	-	72	1	-	HGNC	HGNC:12474	NM_003338.5	-	1	P1	-	-	-	-	-	-	-	-	-	-	-	-
68713	10:58334934-58334934	40	upstream_gene_variant	UBE2D1	ENSG00000072401	Transcript	ENST00000615793.1	protein_coding	-	-	-	-	-	-	-	-	-	-	45	1	-	HGNC	HGNC:12474	-	-	2	-	-	-	-	-	-	-	-	-	-	-	-	-
68713	10:58334934-58334934	40	regulatory_region_variant	-	-	RegulatoryFeature	ENSR00000028293	promoter	-	-	-	-	-	-	-	-	-	-	-	-	-	-	-	-	-	-	-	-	-	-	-	-	-	-	-	-	-	-	-
68740	10:59177155-59177155	-54.5455	upstream_gene_variant	PHYHIPL	ENSG00000165443	Transcript	ENST00000373878.3	protein_coding	-	-	-	-	-	-	-	-	-	-	103	1	-	HGNC	HGNC:29378	-	-	1	-	-	-	-	-	-	-	-	-	-	-	-	-
68740	10:59177155-59177155	-54.5455	intron_variant	PHYHIPL	ENSG00000165443	Transcript	ENST00000373880.9	protein_coding	-	1./4	-	-	-	-	-	-	-	-	-	1	-	HGNC	HGNC:29378	NM_032439.4	-	1	P1	-	-	-	-	-	-	-	-	-	-	-	-
68740	10:59177155-59177155	-54.5455	intron_variant,NMD_transcript_variant	PHYHIPL	ENSG00000165443	Transcript	ENST00000486074.2	nonsense_mediated_decay	-	1./5	-	-	-	-	-	-	-	-	-	1	-	HGNC	HGNC:29378	-	-	2	-	-	-	-	-	-	-	-	-	-	-	-	-
68740	10:59177155-59177155	-54.5455	regulatory_region_variant	-	-	RegulatoryFeature	ENSR00000028415	promoter	-	-	-	-	-	-	-	-	-	-	-	-	-	-	-	-	-	-	-	-	-	-	-	-	-	-	-	-	-	-	-
68818	10:62815472-62815472	-28.125	intron_variant	EGR2	ENSG00000122877	Transcript	ENST00000242480.4	protein_coding	-	1./1	-	-	-	-	-	-	-	-	-	-1	-	HGNC	HGNC:3239	NM_000399.5	-	1	A1	-	-	-	-	-	-	-	-	-	-	-	-
68818	10:62815472-62815472	-28.125	intron_variant	EGR2	ENSG00000122877	Transcript	ENST00000411732.4	protein_coding	-	2./2	-	-	-	-	-	-	-	-	-	-1	-	HGNC	HGNC:3239	-	-	2	P4	-	-	-	-	-	-	-	-	-	-	-	-
68818	10:62815472-62815472	-28.125	3_prime_UTR_variant,NMD_transcript_variant	EGR2	ENSG00000122877	Transcript	ENST00000439032.6	nonsense_mediated_decay	1./2	-	-	-	558	-	-	-	-	-	-	-1	-	HGNC	HGNC:3239	-	-	1	-	-	-	-	-	-	-	-	-	-	-	-	-
68818	10:62815472-62815472	-28.125	intron_variant,non_coding_transcript_variant	-	ENSG00000289487	Transcript	ENST00000493899.2	lncRNA	-	7./7	-	-	-	-	-	-	-	-	-	-1	-	-	-	-	-	5	-	-	-	-	-	-	-	-	-	-	-	-	-
68818	10:62815472-62815472	-28.125	intron_variant	EGR2	ENSG00000122877	Transcript	ENST00000637191.2	protein_coding	-	2./2	-	-	-	-	-	-	-	-	-	-1	-	HGNC	HGNC:3239	-	-	4	A1	-	-	-	-	-	-	-	-	-	-	-	-
68818	10:62815472-62815472	-28.125	intron_variant,non_coding_transcript_variant	EGR2	ENSG00000122877	Transcript	ENST00000639815.1	processed_transcript	-	1./1	-	-	-	-	-	-	-	-	-	-1	-	HGNC	HGNC:3239	-	-	5	-	-	-	-	-	-	-	-	-	-	-	-	-
68818	10:62815472-62815472	-28.125	intron_variant,NMD_transcript_variant	EGR2	ENSG00000122877	Transcript	ENST00000690143.1	nonsense_mediated_decay	-	3./3	-	-	-	-	-	-	-	-	-	-1	-	HGNC	HGNC:3239	-	-	-	-	-	-	-	-	-	-	-	-	-	-	-	-
68818	10:62815472-62815472	-28.125	intron_variant	EGR2	ENSG00000122877	Transcript	ENST00000691610.1	protein_coding	-	2./2	-	-	-	-	-	-	-	-	-	-1	-	HGNC	HGNC:3239	-	-	-	A1	-	-	-	-	-	-	-	-	-	-	-	-
68818	10:62815472-62815472	-28.125	regulatory_region_variant	-	-	RegulatoryFeature	ENSR00000028874	promoter	-	-	-	-	-	-	-	-	-	-	-	-	-	-	-	-	-	-	-	-	-	-	-	-	-	-	-	-	-	-	-
68904	10:68279116-68279116	-38.4615	downstream_gene_variant	PBLD	ENSG00000108187	Transcript	ENST00000309049.8	protein_coding	-	-	-	-	-	-	-	-	-	-	3948	-1	-	HGNC	HGNC:23301	-	-	1	P1	-	-	-	-	-	-	-	-	-	-	-	-
68904	10:68279116-68279116	-38.4615	downstream_gene_variant	PBLD	ENSG00000108187	Transcript	ENST00000336578.5	protein_coding	-	-	-	-	-	-	-	-	-	-	3544	-1	-	HGNC	HGNC:23301	-	-	1	-	-	-	-	-	-	-	-	-	-	-	-	-
68904	10:68279116-68279116	-38.4615	downstream_gene_variant	PBLD	ENSG00000108187	Transcript	ENST00000358769.7	protein_coding	-	-	-	-	-	-	-	-	-	-	3544	-1	-	HGNC	HGNC:23301	NM_022129.4	-	5	P1	-	-	-	-	-	-	-	-	-	-	-	-
68904	10:68279116-68279116	-38.4615	downstream_gene_variant	PBLD	ENSG00000108187	Transcript	ENST00000468798.5	protein_coding	-	-	-	-	-	-	-	-	-	-	3948	-1	cds_start_NF	HGNC	HGNC:23301	-	-	3	-	-	-	-	-	-	-	-	-	-	-	-	-
68997	10:69576409-69576409	66.6667	upstream_gene_variant	NEUROG3	ENSG00000122859	Transcript	ENST00000242462.5	protein_coding	-	-	-	-	-	-	-	-	-	-	2987	-1	-	HGNC	HGNC:13806	NM_020999.4	-	1	P1	-	-	-	-	-	-	-	-	-	-	-	-
68997	10:69576409-69576409	66.6667	intron_variant,non_coding_transcript_variant	-	ENSG00000236154	Transcript	ENST00000428753.1	lncRNA	-	1./1	-	-	-	-	-	-	-	-	-	1	-	-	-	-	-	3	-	-	-	-	-	-	-	-	-	-	-	-	-
68997	10:69576409-69576409	66.6667	intron_variant,non_coding_transcript_variant	-	ENSG00000236154	Transcript	ENST00000685746.2	lncRNA	-	3./3	-	-	-	-	-	-	-	-	-	1	-	-	-	-	-	-	-	-	-	-	-	-	-	-	-	-	-	-	-
68997	10:69576409-69576409	66.6667	intron_variant,non_coding_transcript_variant	-	ENSG00000236154	Transcript	ENST00000691761.2	lncRNA	-	2./2	-	-	-	-	-	-	-	-	-	1	-	-	-	-	-	-	-	-	-	-	-	-	-	-	-	-	-	-	-
69000	10:69577971-69577971	49.1135	upstream_gene_variant	NEUROG3	ENSG00000122859	Transcript	ENST00000242462.5	protein_coding	-	-	-	-	-	-	-	-	-	-	4549	-1	-	HGNC	HGNC:13806	NM_020999.4	-	1	P1	-	-	-	-	-	-	-	-	-	-	-	-
69000	10:69577971-69577971	49.1135	downstream_gene_variant	-	ENSG00000236154	Transcript	ENST00000428753.1	lncRNA	-	-	-	-	-	-	-	-	-	-	817	1	-	-	-	-	-	3	-	-	-	-	-	-	-	-	-	-	-	-	-
69000	10:69577971-69577971	49.1135	downstream_gene_variant	-	ENSG00000236154	Transcript	ENST00000685746.2	lncRNA	-	-	-	-	-	-	-	-	-	-	806	1	-	-	-	-	-	-	-	-	-	-	-	-	-	-	-	-	-	-	-
69000	10:69577971-69577971	49.1135	downstream_gene_variant	-	ENSG00000236154	Transcript	ENST00000691761.2	lncRNA	-	-	-	-	-	-	-	-	-	-	806	1	-	-	-	-	-	-	-	-	-	-	-	-	-	-	-	-	-	-	-
69000	10:69577971-69577971	49.1135	TF_binding_site_variant	-	-	MotifFeature	ENSM00524819779	-	-	-	-	-	-	-	-	-	-	-	-	-1	-	-	-	-	-	-	-	-	-	-	-	-	-	-	ENSPFM0365	9	N	0.002	MAX,TFAP4::MAX,CLOCK::BHLHA15
69027	10:69803082-69803082	-61.9296	intron_variant	COL13A1	ENSG00000197467	Transcript	ENST00000354547.7	protein_coding	-	1./38	-	-	-	-	-	-	-	-	-	1	-	HGNC	HGNC:2190	-	-	5	-	-	-	-	-	-	-	-	-	-	-	-	-
69027	10:69803082-69803082	-61.9296	intron_variant	COL13A1	ENSG00000197467	Transcript	ENST00000357811.8	protein_coding	-	1./37	-	-	-	-	-	-	-	-	-	1	-	HGNC	HGNC:2190	-	-	5	-	-	-	-	-	-	-	-	-	-	-	-	-
69027	10:69803082-69803082	-61.9296	intron_variant,NMD_transcript_variant	COL13A1	ENSG00000197467	Transcript	ENST00000398969.8	nonsense_mediated_decay	-	1./36	-	-	-	-	-	-	-	-	-	1	-	HGNC	HGNC:2190	-	-	5	-	-	-	-	-	-	-	-	-	-	-	-	-
69027	10:69803082-69803082	-61.9296	intron_variant	COL13A1	ENSG00000197467	Transcript	ENST00000398978.8	protein_coding	-	1./39	-	-	-	-	-	-	-	-	-	1	-	HGNC	HGNC:2190	-	-	5	-	-	-	-	-	-	-	-	-	-	-	-	-
69027	10:69803082-69803082	-61.9296	intron_variant,NMD_transcript_variant	COL13A1	ENSG00000197467	Transcript	ENST00000479733.5	nonsense_mediated_decay	-	1./40	-	-	-	-	-	-	-	-	-	1	-	HGNC	HGNC:2190	-	-	5	-	-	-	-	-	-	-	-	-	-	-	-	-
69027	10:69803082-69803082	-61.9296	intron_variant	COL13A1	ENSG00000197467	Transcript	ENST00000517713.5	protein_coding	-	1./36	-	-	-	-	-	-	-	-	-	1	-	HGNC	HGNC:2190	-	-	5	-	-	-	-	-	-	-	-	-	-	-	-	-
69027	10:69803082-69803082	-61.9296	intron_variant	COL13A1	ENSG00000197467	Transcript	ENST00000520133.5	protein_coding	-	1./33	-	-	-	-	-	-	-	-	-	1	-	HGNC	HGNC:2190	-	-	5	-	-	-	-	-	-	-	-	-	-	-	-	-
69027	10:69803082-69803082	-61.9296	intron_variant	COL13A1	ENSG00000197467	Transcript	ENST00000520267.5	protein_coding	-	1./34	-	-	-	-	-	-	-	-	-	1	-	HGNC	HGNC:2190	-	-	5	-	-	-	-	-	-	-	-	-	-	-	-	-
69027	10:69803082-69803082	-61.9296	intron_variant	COL13A1	ENSG00000197467	Transcript	ENST00000522165.5	protein_coding	-	1./37	-	-	-	-	-	-	-	-	-	1	-	HGNC	HGNC:2190	-	-	5	-	-	-	-	-	-	-	-	-	-	-	-	-
69027	10:69803082-69803082	-61.9296	intron_variant	COL13A1	ENSG00000197467	Transcript	ENST00000645393.2	protein_coding	-	1./40	-	-	-	-	-	-	-	-	-	1	-	HGNC	HGNC:2190	NM_001368882.1	-	-	P1	-	-	-	-	-	-	-	-	-	-	-	-
69027	10:69803082-69803082	-61.9296	intron_variant	COL13A1	ENSG00000197467	Transcript	ENST00000673628.2	protein_coding	-	1./35	-	-	-	-	-	-	-	-	-	1	-	HGNC	HGNC:2190	-	-	-	-	-	-	-	-	-	-	-	-	-	-	-	-
69027	10:69803082-69803082	-61.9296	intron_variant	COL13A1	ENSG00000197467	Transcript	ENST00000673641.2	protein_coding	-	1./36	-	-	-	-	-	-	-	-	-	1	-	HGNC	HGNC:2190	-	-	-	-	-	-	-	-	-	-	-	-	-	-	-	-
69027	10:69803082-69803082	-61.9296	intron_variant	COL13A1	ENSG00000197467	Transcript	ENST00000673802.2	protein_coding	-	1./24	-	-	-	-	-	-	-	-	-	1	cds_end_NF	HGNC	HGNC:2190	-	-	-	-	-	-	-	-	-	-	-	-	-	-	-	-
69027	10:69803082-69803082	-61.9296	intron_variant,non_coding_transcript_variant	COL13A1	ENSG00000197467	Transcript	ENST00000673830.1	retained_intron	-	1./3	-	-	-	-	-	-	-	-	-	1	-	HGNC	HGNC:2190	-	-	-	-	-	-	-	-	-	-	-	-	-	-	-	-
69027	10:69803082-69803082	-61.9296	intron_variant	COL13A1	ENSG00000197467	Transcript	ENST00000673842.1	protein_coding	-	1./35	-	-	-	-	-	-	-	-	-	1	-	HGNC	HGNC:2190	-	-	-	-	-	-	-	-	-	-	-	-	-	-	-	-
69027	10:69803082-69803082	-61.9296	intron_variant,NMD_transcript_variant	COL13A1	ENSG00000197467	Transcript	ENST00000673914.2	nonsense_mediated_decay	-	1./34	-	-	-	-	-	-	-	-	-	1	-	HGNC	HGNC:2190	-	-	-	-	-	-	-	-	-	-	-	-	-	-	-	-
69027	10:69803082-69803082	-61.9296	intron_variant,NMD_transcript_variant	COL13A1	ENSG00000197467	Transcript	ENST00000673957.2	nonsense_mediated_decay	-	1./37	-	-	-	-	-	-	-	-	-	1	-	HGNC	HGNC:2190	-	-	-	-	-	-	-	-	-	-	-	-	-	-	-	-
69027	10:69803082-69803082	-61.9296	intron_variant,NMD_transcript_variant	COL13A1	ENSG00000197467	Transcript	ENST00000674008.2	nonsense_mediated_decay	-	1./38	-	-	-	-	-	-	-	-	-	1	-	HGNC	HGNC:2190	-	-	-	-	-	-	-	-	-	-	-	-	-	-	-	-
69027	10:69803082-69803082	-61.9296	intron_variant,NMD_transcript_variant	COL13A1	ENSG00000197467	Transcript	ENST00000674040.2	nonsense_mediated_decay	-	1./36	-	-	-	-	-	-	-	-	-	1	-	HGNC	HGNC:2190	-	-	-	-	-	-	-	-	-	-	-	-	-	-	-	-
69027	10:69803082-69803082	-61.9296	intron_variant	COL13A1	ENSG00000197467	Transcript	ENST00000674121.1	protein_coding	-	1./33	-	-	-	-	-	-	-	-	-	1	-	HGNC	HGNC:2190	-	-	-	-	-	-	-	-	-	-	-	-	-	-	-	-
69027	10:69803082-69803082	-61.9296	intron_variant,NMD_transcript_variant	COL13A1	ENSG00000197467	Transcript	ENST00000682679.1	nonsense_mediated_decay	-	1./38	-	-	-	-	-	-	-	-	-	1	-	HGNC	HGNC:2190	-	-	-	-	-	-	-	-	-	-	-	-	-	-	-	-
69027	10:69803082-69803082	-61.9296	regulatory_region_variant	-	-	RegulatoryFeature	ENSR00001179472	promoter	-	-	-	-	-	-	-	-	-	-	-	-	-	-	-	-	-	-	-	-	-	-	-	-	-	-	-	-	-	-	-
69027	10:69803082-69803082	-61.9296	TF_binding_site_variant	-	-	MotifFeature	ENSM00199137990	-	-	-	-	-	-	-	-	-	-	-	-	1	-	-	-	-	-	-	-	-	-	-	-	-	-	-	ENSPFM0605	13	N	-0.003	TFAP4::MAX
69028	10:69803088-69803088	-51.8286	intron_variant	COL13A1	ENSG00000197467	Transcript	ENST00000354547.7	protein_coding	-	1./38	-	-	-	-	-	-	-	-	-	1	-	HGNC	HGNC:2190	-	-	5	-	-	-	-	-	-	-	-	-	-	-	-	-
69028	10:69803088-69803088	-51.8286	intron_variant	COL13A1	ENSG00000197467	Transcript	ENST00000357811.8	protein_coding	-	1./37	-	-	-	-	-	-	-	-	-	1	-	HGNC	HGNC:2190	-	-	5	-	-	-	-	-	-	-	-	-	-	-	-	-
69028	10:69803088-69803088	-51.8286	intron_variant,NMD_transcript_variant	COL13A1	ENSG00000197467	Transcript	ENST00000398969.8	nonsense_mediated_decay	-	1./36	-	-	-	-	-	-	-	-	-	1	-	HGNC	HGNC:2190	-	-	5	-	-	-	-	-	-	-	-	-	-	-	-	-
69028	10:69803088-69803088	-51.8286	intron_variant	COL13A1	ENSG00000197467	Transcript	ENST00000398978.8	protein_coding	-	1./39	-	-	-	-	-	-	-	-	-	1	-	HGNC	HGNC:2190	-	-	5	-	-	-	-	-	-	-	-	-	-	-	-	-
69028	10:69803088-69803088	-51.8286	intron_variant,NMD_transcript_variant	COL13A1	ENSG00000197467	Transcript	ENST00000479733.5	nonsense_mediated_decay	-	1./40	-	-	-	-	-	-	-	-	-	1	-	HGNC	HGNC:2190	-	-	5	-	-	-	-	-	-	-	-	-	-	-	-	-
69028	10:69803088-69803088	-51.8286	intron_variant	COL13A1	ENSG00000197467	Transcript	ENST00000517713.5	protein_coding	-	1./36	-	-	-	-	-	-	-	-	-	1	-	HGNC	HGNC:2190	-	-	5	-	-	-	-	-	-	-	-	-	-	-	-	-
69028	10:69803088-69803088	-51.8286	intron_variant	COL13A1	ENSG00000197467	Transcript	ENST00000520133.5	protein_coding	-	1./33	-	-	-	-	-	-	-	-	-	1	-	HGNC	HGNC:2190	-	-	5	-	-	-	-	-	-	-	-	-	-	-	-	-
69028	10:69803088-69803088	-51.8286	intron_variant	COL13A1	ENSG00000197467	Transcript	ENST00000520267.5	protein_coding	-	1./34	-	-	-	-	-	-	-	-	-	1	-	HGNC	HGNC:2190	-	-	5	-	-	-	-	-	-	-	-	-	-	-	-	-
69028	10:69803088-69803088	-51.8286	intron_variant	COL13A1	ENSG00000197467	Transcript	ENST00000522165.5	protein_coding	-	1./37	-	-	-	-	-	-	-	-	-	1	-	HGNC	HGNC:2190	-	-	5	-	-	-	-	-	-	-	-	-	-	-	-	-
69028	10:69803088-69803088	-51.8286	intron_variant	COL13A1	ENSG00000197467	Transcript	ENST00000645393.2	protein_coding	-	1./40	-	-	-	-	-	-	-	-	-	1	-	HGNC	HGNC:2190	NM_001368882.1	-	-	P1	-	-	-	-	-	-	-	-	-	-	-	-
69028	10:69803088-69803088	-51.8286	intron_variant	COL13A1	ENSG00000197467	Transcript	ENST00000673628.2	protein_coding	-	1./35	-	-	-	-	-	-	-	-	-	1	-	HGNC	HGNC:2190	-	-	-	-	-	-	-	-	-	-	-	-	-	-	-	-
69028	10:69803088-69803088	-51.8286	intron_variant	COL13A1	ENSG00000197467	Transcript	ENST00000673641.2	protein_coding	-	1./36	-	-	-	-	-	-	-	-	-	1	-	HGNC	HGNC:2190	-	-	-	-	-	-	-	-	-	-	-	-	-	-	-	-
69028	10:69803088-69803088	-51.8286	intron_variant	COL13A1	ENSG00000197467	Transcript	ENST00000673802.2	protein_coding	-	1./24	-	-	-	-	-	-	-	-	-	1	cds_end_NF	HGNC	HGNC:2190	-	-	-	-	-	-	-	-	-	-	-	-	-	-	-	-
69028	10:69803088-69803088	-51.8286	intron_variant,non_coding_transcript_variant	COL13A1	ENSG00000197467	Transcript	ENST00000673830.1	retained_intron	-	1./3	-	-	-	-	-	-	-	-	-	1	-	HGNC	HGNC:2190	-	-	-	-	-	-	-	-	-	-	-	-	-	-	-	-
69028	10:69803088-69803088	-51.8286	intron_variant	COL13A1	ENSG00000197467	Transcript	ENST00000673842.1	protein_coding	-	1./35	-	-	-	-	-	-	-	-	-	1	-	HGNC	HGNC:2190	-	-	-	-	-	-	-	-	-	-	-	-	-	-	-	-
69028	10:69803088-69803088	-51.8286	intron_variant,NMD_transcript_variant	COL13A1	ENSG00000197467	Transcript	ENST00000673914.2	nonsense_mediated_decay	-	1./34	-	-	-	-	-	-	-	-	-	1	-	HGNC	HGNC:2190	-	-	-	-	-	-	-	-	-	-	-	-	-	-	-	-
69028	10:69803088-69803088	-51.8286	intron_variant,NMD_transcript_variant	COL13A1	ENSG00000197467	Transcript	ENST00000673957.2	nonsense_mediated_decay	-	1./37	-	-	-	-	-	-	-	-	-	1	-	HGNC	HGNC:2190	-	-	-	-	-	-	-	-	-	-	-	-	-	-	-	-
69028	10:69803088-69803088	-51.8286	intron_variant,NMD_transcript_variant	COL13A1	ENSG00000197467	Transcript	ENST00000674008.2	nonsense_mediated_decay	-	1./38	-	-	-	-	-	-	-	-	-	1	-	HGNC	HGNC:2190	-	-	-	-	-	-	-	-	-	-	-	-	-	-	-	-
69028	10:69803088-69803088	-51.8286	intron_variant,NMD_transcript_variant	COL13A1	ENSG00000197467	Transcript	ENST00000674040.2	nonsense_mediated_decay	-	1./36	-	-	-	-	-	-	-	-	-	1	-	HGNC	HGNC:2190	-	-	-	-	-	-	-	-	-	-	-	-	-	-	-	-
69028	10:69803088-69803088	-51.8286	intron_variant	COL13A1	ENSG00000197467	Transcript	ENST00000674121.1	protein_coding	-	1./33	-	-	-	-	-	-	-	-	-	1	-	HGNC	HGNC:2190	-	-	-	-	-	-	-	-	-	-	-	-	-	-	-	-
69028	10:69803088-69803088	-51.8286	intron_variant,NMD_transcript_variant	COL13A1	ENSG00000197467	Transcript	ENST00000682679.1	nonsense_mediated_decay	-	1./38	-	-	-	-	-	-	-	-	-	1	-	HGNC	HGNC:2190	-	-	-	-	-	-	-	-	-	-	-	-	-	-	-	-
69028	10:69803088-69803088	-51.8286	regulatory_region_variant	-	-	RegulatoryFeature	ENSR00001179472	promoter	-	-	-	-	-	-	-	-	-	-	-	-	-	-	-	-	-	-	-	-	-	-	-	-	-	-	-	-	-	-	-
69028	10:69803088-69803088	-51.8286	TF_binding_site_variant	-	-	MotifFeature	ENSM00199137990	-	-	-	-	-	-	-	-	-	-	-	-	1	-	-	-	-	-	-	-	-	-	-	-	-	-	-	ENSPFM0605	19	N	0.031	TFAP4::MAX
69029	10:69803102-69803102	-52.3337	intron_variant	COL13A1	ENSG00000197467	Transcript	ENST00000354547.7	protein_coding	-	1./38	-	-	-	-	-	-	-	-	-	1	-	HGNC	HGNC:2190	-	-	5	-	-	-	-	-	-	-	-	-	-	-	-	-
69029	10:69803102-69803102	-52.3337	intron_variant	COL13A1	ENSG00000197467	Transcript	ENST00000357811.8	protein_coding	-	1./37	-	-	-	-	-	-	-	-	-	1	-	HGNC	HGNC:2190	-	-	5	-	-	-	-	-	-	-	-	-	-	-	-	-
69029	10:69803102-69803102	-52.3337	intron_variant,NMD_transcript_variant	COL13A1	ENSG00000197467	Transcript	ENST00000398969.8	nonsense_mediated_decay	-	1./36	-	-	-	-	-	-	-	-	-	1	-	HGNC	HGNC:2190	-	-	5	-	-	-	-	-	-	-	-	-	-	-	-	-
69029	10:69803102-69803102	-52.3337	intron_variant	COL13A1	ENSG00000197467	Transcript	ENST00000398978.8	protein_coding	-	1./39	-	-	-	-	-	-	-	-	-	1	-	HGNC	HGNC:2190	-	-	5	-	-	-	-	-	-	-	-	-	-	-	-	-
69029	10:69803102-69803102	-52.3337	intron_variant,NMD_transcript_variant	COL13A1	ENSG00000197467	Transcript	ENST00000479733.5	nonsense_mediated_decay	-	1./40	-	-	-	-	-	-	-	-	-	1	-	HGNC	HGNC:2190	-	-	5	-	-	-	-	-	-	-	-	-	-	-	-	-
69029	10:69803102-69803102	-52.3337	intron_variant	COL13A1	ENSG00000197467	Transcript	ENST00000517713.5	protein_coding	-	1./36	-	-	-	-	-	-	-	-	-	1	-	HGNC	HGNC:2190	-	-	5	-	-	-	-	-	-	-	-	-	-	-	-	-
69029	10:69803102-69803102	-52.3337	intron_variant	COL13A1	ENSG00000197467	Transcript	ENST00000520133.5	protein_coding	-	1./33	-	-	-	-	-	-	-	-	-	1	-	HGNC	HGNC:2190	-	-	5	-	-	-	-	-	-	-	-	-	-	-	-	-
69029	10:69803102-69803102	-52.3337	intron_variant	COL13A1	ENSG00000197467	Transcript	ENST00000520267.5	protein_coding	-	1./34	-	-	-	-	-	-	-	-	-	1	-	HGNC	HGNC:2190	-	-	5	-	-	-	-	-	-	-	-	-	-	-	-	-
69029	10:69803102-69803102	-52.3337	intron_variant	COL13A1	ENSG00000197467	Transcript	ENST00000522165.5	protein_coding	-	1./37	-	-	-	-	-	-	-	-	-	1	-	HGNC	HGNC:2190	-	-	5	-	-	-	-	-	-	-	-	-	-	-	-	-
69029	10:69803102-69803102	-52.3337	intron_variant	COL13A1	ENSG00000197467	Transcript	ENST00000645393.2	protein_coding	-	1./40	-	-	-	-	-	-	-	-	-	1	-	HGNC	HGNC:2190	NM_001368882.1	-	-	P1	-	-	-	-	-	-	-	-	-	-	-	-
69029	10:69803102-69803102	-52.3337	intron_variant	COL13A1	ENSG00000197467	Transcript	ENST00000673628.2	protein_coding	-	1./35	-	-	-	-	-	-	-	-	-	1	-	HGNC	HGNC:2190	-	-	-	-	-	-	-	-	-	-	-	-	-	-	-	-
69029	10:69803102-69803102	-52.3337	intron_variant	COL13A1	ENSG00000197467	Transcript	ENST00000673641.2	protein_coding	-	1./36	-	-	-	-	-	-	-	-	-	1	-	HGNC	HGNC:2190	-	-	-	-	-	-	-	-	-	-	-	-	-	-	-	-
69029	10:69803102-69803102	-52.3337	intron_variant	COL13A1	ENSG00000197467	Transcript	ENST00000673802.2	protein_coding	-	1./24	-	-	-	-	-	-	-	-	-	1	cds_end_NF	HGNC	HGNC:2190	-	-	-	-	-	-	-	-	-	-	-	-	-	-	-	-
69029	10:69803102-69803102	-52.3337	intron_variant,non_coding_transcript_variant	COL13A1	ENSG00000197467	Transcript	ENST00000673830.1	retained_intron	-	1./3	-	-	-	-	-	-	-	-	-	1	-	HGNC	HGNC:2190	-	-	-	-	-	-	-	-	-	-	-	-	-	-	-	-
69029	10:69803102-69803102	-52.3337	intron_variant	COL13A1	ENSG00000197467	Transcript	ENST00000673842.1	protein_coding	-	1./35	-	-	-	-	-	-	-	-	-	1	-	HGNC	HGNC:2190	-	-	-	-	-	-	-	-	-	-	-	-	-	-	-	-
69029	10:69803102-69803102	-52.3337	intron_variant,NMD_transcript_variant	COL13A1	ENSG00000197467	Transcript	ENST00000673914.2	nonsense_mediated_decay	-	1./34	-	-	-	-	-	-	-	-	-	1	-	HGNC	HGNC:2190	-	-	-	-	-	-	-	-	-	-	-	-	-	-	-	-
69029	10:69803102-69803102	-52.3337	intron_variant,NMD_transcript_variant	COL13A1	ENSG00000197467	Transcript	ENST00000673957.2	nonsense_mediated_decay	-	1./37	-	-	-	-	-	-	-	-	-	1	-	HGNC	HGNC:2190	-	-	-	-	-	-	-	-	-	-	-	-	-	-	-	-
69029	10:69803102-69803102	-52.3337	intron_variant,NMD_transcript_variant	COL13A1	ENSG00000197467	Transcript	ENST00000674008.2	nonsense_mediated_decay	-	1./38	-	-	-	-	-	-	-	-	-	1	-	HGNC	HGNC:2190	-	-	-	-	-	-	-	-	-	-	-	-	-	-	-	-
69029	10:69803102-69803102	-52.3337	intron_variant,NMD_transcript_variant	COL13A1	ENSG00000197467	Transcript	ENST00000674040.2	nonsense_mediated_decay	-	1./36	-	-	-	-	-	-	-	-	-	1	-	HGNC	HGNC:2190	-	-	-	-	-	-	-	-	-	-	-	-	-	-	-	-
69029	10:69803102-69803102	-52.3337	intron_variant	COL13A1	ENSG00000197467	Transcript	ENST00000674121.1	protein_coding	-	1./33	-	-	-	-	-	-	-	-	-	1	-	HGNC	HGNC:2190	-	-	-	-	-	-	-	-	-	-	-	-	-	-	-	-
69029	10:69803102-69803102	-52.3337	intron_variant,NMD_transcript_variant	COL13A1	ENSG00000197467	Transcript	ENST00000682679.1	nonsense_mediated_decay	-	1./38	-	-	-	-	-	-	-	-	-	1	-	HGNC	HGNC:2190	-	-	-	-	-	-	-	-	-	-	-	-	-	-	-	-
69029	10:69803102-69803102	-52.3337	regulatory_region_variant	-	-	RegulatoryFeature	ENSR00001179472	promoter	-	-	-	-	-	-	-	-	-	-	-	-	-	-	-	-	-	-	-	-	-	-	-	-	-	-	-	-	-	-	-
69040	10:70145551-70145551	-100	missense_variant	TYSND1	ENSG00000156521	Transcript	ENST00000287078.7	protein_coding	1./4	-	-	-	1150	1036	346	A./T	Gcg./Acg	-	-	-1	-	HGNC	HGNC:28531	NM_173555.4	-	1	P1	tolerated(0.28)	benign(0.037)	-	-	-	-	-	-	-	-	-	-
69040	10:70145551-70145551	-100	missense_variant	TYSND1	ENSG00000156521	Transcript	ENST00000335494.5	protein_coding	1./2	-	-	-	1106	1036	346	A./T	Gcg./Acg	-	-	-1	-	HGNC	HGNC:28531	-	-	1	-	tolerated(0.23)	benign(0.237)	-	-	-	-	-	-	-	-	-	-
69040	10:70145551-70145551	-100	downstream_gene_variant	SAR1A	ENSG00000079332	Transcript	ENST00000373238.5	protein_coding	-	-	-	-	-	-	-	-	-	-	4653	-1	-	HGNC	HGNC:10534	-	-	2	P1	-	-	-	-	-	-	-	-	-	-	-	-
69040	10:70145551-70145551	-100	downstream_gene_variant	SAR1A	ENSG00000079332	Transcript	ENST00000373241.9	protein_coding	-	-	-	-	-	-	-	-	-	-	1738	-1	-	HGNC	HGNC:10534	NM_020150.5	-	1	P1	-	-	-	-	-	-	-	-	-	-	-	-
69040	10:70145551-70145551	-100	downstream_gene_variant	SAR1A	ENSG00000079332	Transcript	ENST00000373242.6	protein_coding	-	-	-	-	-	-	-	-	-	-	1738	-1	-	HGNC	HGNC:10534	-	-	2	P1	-	-	-	-	-	-	-	-	-	-	-	-
69040	10:70145551-70145551	-100	downstream_gene_variant	SAR1A	ENSG00000079332	Transcript	ENST00000431664.6	protein_coding	-	-	-	-	-	-	-	-	-	-	4672	-1	-	HGNC	HGNC:10534	-	-	1	P1	-	-	-	-	-	-	-	-	-	-	-	-
69040	10:70145551-70145551	-100	intron_variant,non_coding_transcript_variant	TYSND1	ENSG00000156521	Transcript	ENST00000479086.1	processed_transcript	-	1./3	-	-	-	-	-	-	-	-	-	-1	-	HGNC	HGNC:28531	-	-	2	-	-	-	-	-	-	-	-	-	-	-	-	-
69040	10:70145551-70145551	-100	upstream_gene_variant	TYSND1	ENSG00000156521	Transcript	ENST00000494143.5	processed_transcript	-	-	-	-	-	-	-	-	-	-	716	-1	-	HGNC	HGNC:28531	-	-	2	-	-	-	-	-	-	-	-	-	-	-	-	-
69040	10:70145551-70145551	-100	regulatory_region_variant	-	-	RegulatoryFeature	ENSR00000029348	promoter	-	-	-	-	-	-	-	-	-	-	-	-	-	-	-	-	-	-	-	-	-	-	-	-	-	-	-	-	-	-	-
69099	10:70441421-70441421	-26.6667	intron_variant	NODAL	ENSG00000156574	Transcript	ENST00000287139.8	protein_coding	-	1./2	-	-	-	-	-	-	-	-	-	-1	-	HGNC	HGNC:7865	NM_018055.5	-	1	P1	-	-	-	-	-	-	-	-	-	-	-	-
69099	10:70441421-70441421	-26.6667	intron_variant	NODAL	ENSG00000156574	Transcript	ENST00000414871.1	protein_coding	-	1./2	-	-	-	-	-	-	-	-	-	-1	cds_start_NF	HGNC	HGNC:7865	-	-	1	-	-	-	-	-	-	-	-	-	-	-	-	-
69099	10:70441421-70441421	-26.6667	downstream_gene_variant	-	ENSG00000280401	Transcript	ENST00000624563.1	TEC	-	-	-	-	-	-	-	-	-	-	4865	1	-	-	-	-	-	-	-	-	-	-	-	-	-	-	-	-	-	-	-
69099	10:70441421-70441421	-26.6667	regulatory_region_variant	-	-	RegulatoryFeature	ENSR00000407012	promoter	-	-	-	-	-	-	-	-	-	-	-	-	-	-	-	-	-	-	-	-	-	-	-	-	-	-	-	-	-	-	-
69122	10:70672903-70672903	-100	intron_variant	ADAMTS14	ENSG00000138316	Transcript	ENST00000373207.2	protein_coding	-	1./21	-	-	-	-	-	-	-	-	-	1	-	HGNC	HGNC:14899	NM_080722.4	-	1	P4	-	-	-	-	-	-	-	-	-	-	-	-
69122	10:70672903-70672903	-100	intron_variant	ADAMTS14	ENSG00000138316	Transcript	ENST00000373208.5	protein_coding	-	1./21	-	-	-	-	-	-	-	-	-	1	-	HGNC	HGNC:14899	-	-	2	A2	-	-	-	-	-	-	-	-	-	-	-	-
69122	10:70672903-70672903	-100	downstream_gene_variant	PALD1	ENSG00000107719	Transcript	ENST00000697571.1	protein_coding	-	-	-	-	-	-	-	-	-	-	4193	1	-	HGNC	HGNC:23530	-	-	-	-	-	-	-	-	-	-	-	-	-	-	-	-
69122	10:70672903-70672903	-100	downstream_gene_variant	PALD1	ENSG00000107719	Transcript	ENST00000697572.1	protein_coding	-	-	-	-	-	-	-	-	-	-	4163	1	-	HGNC	HGNC:23530	-	-	-	-	-	-	-	-	-	-	-	-	-	-	-	-
69122	10:70672903-70672903	-100	downstream_gene_variant	PALD1	ENSG00000107719	Transcript	ENST00000697573.1	protein_coding	-	-	-	-	-	-	-	-	-	-	4163	1	-	HGNC	HGNC:23530	-	-	-	-	-	-	-	-	-	-	-	-	-	-	-	-
69122	10:70672903-70672903	-100	downstream_gene_variant	PALD1	ENSG00000107719	Transcript	ENST00000697575.1	processed_transcript	-	-	-	-	-	-	-	-	-	-	4149	1	-	HGNC	HGNC:23530	-	-	-	-	-	-	-	-	-	-	-	-	-	-	-	-
69122	10:70672903-70672903	-100	regulatory_region_variant	-	-	RegulatoryFeature	ENSR00000029453	promoter	-	-	-	-	-	-	-	-	-	-	-	-	-	-	-	-	-	-	-	-	-	-	-	-	-	-	-	-	-	-	-
69122	10:70672903-70672903	-100	TF_binding_site_variant	-	-	MotifFeature	ENSM00524902143	-	-	-	-	-	-	-	-	-	-	-	-	-1	-	-	-	-	-	-	-	-	-	-	-	-	-	-	ENSPFM0597	9	N	-0.014	TFAP2C::MAX
69122	10:70672903-70672903	-100	TF_binding_site_variant	-	-	MotifFeature	ENSM00525168708	-	-	-	-	-	-	-	-	-	-	-	-	1	-	-	-	-	-	-	-	-	-	-	-	-	-	-	ENSPFM0239	3	Y	-0.045	GCM1::MAX
69122	10:70672903-70672903	-100	TF_binding_site_variant	-	-	MotifFeature	ENSM00522558401	-	-	-	-	-	-	-	-	-	-	-	-	-1	-	-	-	-	-	-	-	-	-	-	-	-	-	-	ENSPFM0598	10	Y	-0.051	TFAP2C::MAX
69122	10:70672903-70672903	-100	TF_binding_site_variant	-	-	MotifFeature	ENSM00192166112	-	-	-	-	-	-	-	-	-	-	-	-	1	-	-	-	-	-	-	-	-	-	-	-	-	-	-	ENSPFM0240	15	Y	-0.108	GCM1::MAX
69123	10:70672905-70672905	-100	intron_variant	ADAMTS14	ENSG00000138316	Transcript	ENST00000373207.2	protein_coding	-	1./21	-	-	-	-	-	-	-	-	-	1	-	HGNC	HGNC:14899	NM_080722.4	-	1	P4	-	-	-	-	-	-	-	-	-	-	-	-
69123	10:70672905-70672905	-100	intron_variant	ADAMTS14	ENSG00000138316	Transcript	ENST00000373208.5	protein_coding	-	1./21	-	-	-	-	-	-	-	-	-	1	-	HGNC	HGNC:14899	-	-	2	A2	-	-	-	-	-	-	-	-	-	-	-	-
69123	10:70672905-70672905	-100	downstream_gene_variant	PALD1	ENSG00000107719	Transcript	ENST00000697571.1	protein_coding	-	-	-	-	-	-	-	-	-	-	4195	1	-	HGNC	HGNC:23530	-	-	-	-	-	-	-	-	-	-	-	-	-	-	-	-
69123	10:70672905-70672905	-100	downstream_gene_variant	PALD1	ENSG00000107719	Transcript	ENST00000697572.1	protein_coding	-	-	-	-	-	-	-	-	-	-	4165	1	-	HGNC	HGNC:23530	-	-	-	-	-	-	-	-	-	-	-	-	-	-	-	-
69123	10:70672905-70672905	-100	downstream_gene_variant	PALD1	ENSG00000107719	Transcript	ENST00000697573.1	protein_coding	-	-	-	-	-	-	-	-	-	-	4165	1	-	HGNC	HGNC:23530	-	-	-	-	-	-	-	-	-	-	-	-	-	-	-	-
69123	10:70672905-70672905	-100	downstream_gene_variant	PALD1	ENSG00000107719	Transcript	ENST00000697575.1	processed_transcript	-	-	-	-	-	-	-	-	-	-	4151	1	-	HGNC	HGNC:23530	-	-	-	-	-	-	-	-	-	-	-	-	-	-	-	-
69123	10:70672905-70672905	-100	regulatory_region_variant	-	-	RegulatoryFeature	ENSR00000029453	promoter	-	-	-	-	-	-	-	-	-	-	-	-	-	-	-	-	-	-	-	-	-	-	-	-	-	-	-	-	-	-	-
69123	10:70672905-70672905	-100	TF_binding_site_variant	-	-	MotifFeature	ENSM00524902143	-	-	-	-	-	-	-	-	-	-	-	-	-1	-	-	-	-	-	-	-	-	-	-	-	-	-	-	ENSPFM0597	7	N	-0.007	TFAP2C::MAX
69123	10:70672905-70672905	-100	TF_binding_site_variant	-	-	MotifFeature	ENSM00525168708	-	-	-	-	-	-	-	-	-	-	-	-	1	-	-	-	-	-	-	-	-	-	-	-	-	-	-	ENSPFM0239	5	Y	-0.033	GCM1::MAX
69123	10:70672905-70672905	-100	TF_binding_site_variant	-	-	MotifFeature	ENSM00522558401	-	-	-	-	-	-	-	-	-	-	-	-	-1	-	-	-	-	-	-	-	-	-	-	-	-	-	-	ENSPFM0598	8	N	0.004	TFAP2C::MAX
69123	10:70672905-70672905	-100	TF_binding_site_variant	-	-	MotifFeature	ENSM00192166112	-	-	-	-	-	-	-	-	-	-	-	-	1	-	-	-	-	-	-	-	-	-	-	-	-	-	-	ENSPFM0240	17	Y	-0.028	GCM1::MAX
69205	10:71773585-71773585	-82.0513	intron_variant	CDH23	ENSG00000107736	Transcript	ENST00000224721.12	protein_coding	-	38./69	-	-	-	-	-	-	-	-	-	1	-	HGNC	HGNC:13733	NM_022124.6	-	5	P1	-	-	-	-	-	-	-	-	-	-	-	-
69205	10:71773585-71773585	-82.0513	upstream_gene_variant	VSIR	ENSG00000107738	Transcript	ENST00000394957.8	protein_coding	-	-	-	-	-	-	-	-	-	-	65	-1	-	HGNC	HGNC:30085	NM_022153.2	-	1	P1	-	-	-	-	-	-	-	-	-	-	-	-
69205	10:71773585-71773585	-82.0513	regulatory_region_variant	-	-	RegulatoryFeature	ENSR00000946212	promoter	-	-	-	-	-	-	-	-	-	-	-	-	-	-	-	-	-	-	-	-	-	-	-	-	-	-	-	-	-	-	-
69243	10:72087664-72087664	44.4444	intron_variant	SPOCK2	ENSG00000107742	Transcript	ENST00000317376.8	protein_coding	-	2./11	-	-	-	-	-	-	-	-	-	-1	-	HGNC	HGNC:13564	-	-	1	P1	-	-	-	-	-	-	-	-	-	-	-	-
69243	10:72087664-72087664	44.4444	intron_variant	SPOCK2	ENSG00000107742	Transcript	ENST00000373109.7	protein_coding	-	1./10	-	-	-	-	-	-	-	-	-	-1	-	HGNC	HGNC:13564	NM_001244950.2	-	1	P1	-	-	-	-	-	-	-	-	-	-	-	-
69243	10:72087664-72087664	44.4444	intron_variant	SPOCK2	ENSG00000107742	Transcript	ENST00000412663.5	protein_coding	-	2./2	-	-	-	-	-	-	-	-	-	-1	-	HGNC	HGNC:13564	-	-	5	-	-	-	-	-	-	-	-	-	-	-	-	-
69243	10:72087664-72087664	44.4444	downstream_gene_variant	SPOCK2	ENSG00000107742	Transcript	ENST00000483699.1	processed_transcript	-	-	-	-	-	-	-	-	-	-	693	-1	-	HGNC	HGNC:13564	-	-	2	-	-	-	-	-	-	-	-	-	-	-	-	-
69243	10:72087664-72087664	44.4444	intron_variant,non_coding_transcript_variant	SPOCK2	ENSG00000107742	Transcript	ENST00000495888.1	processed_transcript	-	1./1	-	-	-	-	-	-	-	-	-	-1	-	HGNC	HGNC:13564	-	-	1	-	-	-	-	-	-	-	-	-	-	-	-	-
69243	10:72087664-72087664	44.4444	regulatory_region_variant	-	-	RegulatoryFeature	ENSR00000029675	promoter	-	-	-	-	-	-	-	-	-	-	-	-	-	-	-	-	-	-	-	-	-	-	-	-	-	-	-	-	-	-	-
69538	10:78029578-78029578	-51.8519	upstream_gene_variant	RPS24	ENSG00000138326	Transcript	ENST00000360830.9	protein_coding	-	-	-	-	-	-	-	-	-	-	4285	1	-	HGNC	HGNC:10411	-	-	1	A1	-	-	-	-	-	-	-	-	-	-	-	-
69538	10:78029578-78029578	-51.8519	upstream_gene_variant	RPS24	ENSG00000138326	Transcript	ENST00000372360.9	protein_coding	-	-	-	-	-	-	-	-	-	-	4285	1	-	HGNC	HGNC:10411	NM_033022.4	-	1	P4	-	-	-	-	-	-	-	-	-	-	-	-
69538	10:78029578-78029578	-51.8519	upstream_gene_variant	POLR3A	ENSG00000148606	Transcript	ENST00000372371.8	protein_coding	-	-	-	-	-	-	-	-	-	-	63	-1	-	HGNC	HGNC:30074	NM_007055.4	-	1	P1	-	-	-	-	-	-	-	-	-	-	-	-
69538	10:78029578-78029578	-51.8519	upstream_gene_variant	RPS24	ENSG00000138326	Transcript	ENST00000435275.5	protein_coding	-	-	-	-	-	-	-	-	-	-	4182	1	-	HGNC	HGNC:10411	-	-	2	A1	-	-	-	-	-	-	-	-	-	-	-	-
69538	10:78029578-78029578	-51.8519	upstream_gene_variant	RPS24	ENSG00000138326	Transcript	ENST00000440692.6	protein_coding	-	-	-	-	-	-	-	-	-	-	4285	1	-	HGNC	HGNC:10411	-	-	3	-	-	-	-	-	-	-	-	-	-	-	-	-
69538	10:78029578-78029578	-51.8519	upstream_gene_variant	RPS24	ENSG00000138326	Transcript	ENST00000464716.6	protein_coding	-	-	-	-	-	-	-	-	-	-	4285	1	-	HGNC	HGNC:10411	-	-	2	A1	-	-	-	-	-	-	-	-	-	-	-	-
69538	10:78029578-78029578	-51.8519	upstream_gene_variant	RPS24	ENSG00000138326	Transcript	ENST00000465692.2	processed_transcript	-	-	-	-	-	-	-	-	-	-	4313	1	-	HGNC	HGNC:10411	-	-	2	-	-	-	-	-	-	-	-	-	-	-	-	-
69538	10:78029578-78029578	-51.8519	upstream_gene_variant	RPS24	ENSG00000138326	Transcript	ENST00000466129.6	retained_intron	-	-	-	-	-	-	-	-	-	-	4308	1	-	HGNC	HGNC:10411	-	-	2	-	-	-	-	-	-	-	-	-	-	-	-	-
69538	10:78029578-78029578	-51.8519	upstream_gene_variant	RPS24	ENSG00000138326	Transcript	ENST00000475468.6	processed_transcript	-	-	-	-	-	-	-	-	-	-	4326	1	-	HGNC	HGNC:10411	-	-	5	-	-	-	-	-	-	-	-	-	-	-	-	-
69538	10:78029578-78029578	-51.8519	upstream_gene_variant	RPS24	ENSG00000138326	Transcript	ENST00000476545.6	nonsense_mediated_decay	-	-	-	-	-	-	-	-	-	-	4299	1	-	HGNC	HGNC:10411	-	-	3	-	-	-	-	-	-	-	-	-	-	-	-	-
69538	10:78029578-78029578	-51.8519	upstream_gene_variant	RPS24	ENSG00000138326	Transcript	ENST00000478655.6	retained_intron	-	-	-	-	-	-	-	-	-	-	4285	1	-	HGNC	HGNC:10411	-	-	1	-	-	-	-	-	-	-	-	-	-	-	-	-
69538	10:78029578-78029578	-51.8519	upstream_gene_variant	RPS24	ENSG00000138326	Transcript	ENST00000482069.5	processed_transcript	-	-	-	-	-	-	-	-	-	-	4339	1	-	HGNC	HGNC:10411	-	-	3	-	-	-	-	-	-	-	-	-	-	-	-	-
69538	10:78029578-78029578	-51.8519	upstream_gene_variant	RPS24	ENSG00000138326	Transcript	ENST00000485708.7	retained_intron	-	-	-	-	-	-	-	-	-	-	4285	1	-	HGNC	HGNC:10411	-	-	2	-	-	-	-	-	-	-	-	-	-	-	-	-
69538	10:78029578-78029578	-51.8519	upstream_gene_variant	RPS24	ENSG00000138326	Transcript	ENST00000613865.5	protein_coding	-	-	-	-	-	-	-	-	-	-	4182	1	-	HGNC	HGNC:10411	-	-	5	A1	-	-	-	-	-	-	-	-	-	-	-	-
69538	10:78029578-78029578	-51.8519	upstream_gene_variant	RPS24	ENSG00000138326	Transcript	ENST00000645440.1	protein_coding	-	-	-	-	-	-	-	-	-	-	4258	1	-	HGNC	HGNC:10411	-	-	-	A1	-	-	-	-	-	-	-	-	-	-	-	-
69538	10:78029578-78029578	-51.8519	upstream_gene_variant	RPS24	ENSG00000138326	Transcript	ENST00000645698.1	retained_intron	-	-	-	-	-	-	-	-	-	-	4296	1	-	HGNC	HGNC:10411	-	-	-	-	-	-	-	-	-	-	-	-	-	-	-	-
69538	10:78029578-78029578	-51.8519	upstream_gene_variant	RPS24	ENSG00000138326	Transcript	ENST00000646254.1	retained_intron	-	-	-	-	-	-	-	-	-	-	4632	1	-	HGNC	HGNC:10411	-	-	-	-	-	-	-	-	-	-	-	-	-	-	-	-
69538	10:78029578-78029578	-51.8519	upstream_gene_variant	POLR3A	ENSG00000148606	Transcript	ENST00000698729.1	retained_intron	-	-	-	-	-	-	-	-	-	-	63	-1	-	HGNC	HGNC:30074	-	-	-	-	-	-	-	-	-	-	-	-	-	-	-	-
69538	10:78029578-78029578	-51.8519	upstream_gene_variant	POLR3A	ENSG00000148606	Transcript	ENST00000698730.1	retained_intron	-	-	-	-	-	-	-	-	-	-	63	-1	-	HGNC	HGNC:30074	-	-	-	-	-	-	-	-	-	-	-	-	-	-	-	-
69538	10:78029578-78029578	-51.8519	upstream_gene_variant	POLR3A	ENSG00000148606	Transcript	ENST00000698731.1	protein_coding	-	-	-	-	-	-	-	-	-	-	63	-1	-	HGNC	HGNC:30074	-	-	-	-	-	-	-	-	-	-	-	-	-	-	-	-
69538	10:78029578-78029578	-51.8519	upstream_gene_variant	POLR3A	ENSG00000148606	Transcript	ENST00000698732.1	nonsense_mediated_decay	-	-	-	-	-	-	-	-	-	-	60	-1	-	HGNC	HGNC:30074	-	-	-	-	-	-	-	-	-	-	-	-	-	-	-	-
69538	10:78029578-78029578	-51.8519	upstream_gene_variant	POLR3A	ENSG00000148606	Transcript	ENST00000698733.1	nonsense_mediated_decay	-	-	-	-	-	-	-	-	-	-	56	-1	-	HGNC	HGNC:30074	-	-	-	-	-	-	-	-	-	-	-	-	-	-	-	-
69538	10:78029578-78029578	-51.8519	upstream_gene_variant	POLR3A	ENSG00000148606	Transcript	ENST00000698734.1	nonsense_mediated_decay	-	-	-	-	-	-	-	-	-	-	56	-1	-	HGNC	HGNC:30074	-	-	-	-	-	-	-	-	-	-	-	-	-	-	-	-
69538	10:78029578-78029578	-51.8519	upstream_gene_variant	POLR3A	ENSG00000148606	Transcript	ENST00000698735.1	retained_intron	-	-	-	-	-	-	-	-	-	-	56	-1	-	HGNC	HGNC:30074	-	-	-	-	-	-	-	-	-	-	-	-	-	-	-	-
69538	10:78029578-78029578	-51.8519	upstream_gene_variant	POLR3A	ENSG00000148606	Transcript	ENST00000698736.1	retained_intron	-	-	-	-	-	-	-	-	-	-	56	-1	-	HGNC	HGNC:30074	-	-	-	-	-	-	-	-	-	-	-	-	-	-	-	-
69538	10:78029578-78029578	-51.8519	upstream_gene_variant	POLR3A	ENSG00000148606	Transcript	ENST00000698737.1	retained_intron	-	-	-	-	-	-	-	-	-	-	56	-1	-	HGNC	HGNC:30074	-	-	-	-	-	-	-	-	-	-	-	-	-	-	-	-
69538	10:78029578-78029578	-51.8519	upstream_gene_variant	POLR3A	ENSG00000148606	Transcript	ENST00000698738.1	retained_intron	-	-	-	-	-	-	-	-	-	-	56	-1	-	HGNC	HGNC:30074	-	-	-	-	-	-	-	-	-	-	-	-	-	-	-	-
69538	10:78029578-78029578	-51.8519	upstream_gene_variant	POLR3A	ENSG00000148606	Transcript	ENST00000698739.1	retained_intron	-	-	-	-	-	-	-	-	-	-	56	-1	-	HGNC	HGNC:30074	-	-	-	-	-	-	-	-	-	-	-	-	-	-	-	-
69538	10:78029578-78029578	-51.8519	regulatory_region_variant	-	-	RegulatoryFeature	ENSR00000030441	promoter	-	-	-	-	-	-	-	-	-	-	-	-	-	-	-	-	-	-	-	-	-	-	-	-	-	-	-	-	-	-	-
69538	10:78029578-78029578	-51.8519	TF_binding_site_variant	-	-	MotifFeature	ENSM00191756473	-	-	-	-	-	-	-	-	-	-	-	-	-1	-	-	-	-	-	-	-	-	-	-	-	-	-	-	ENSPFM0067	4	N	-0.063	E2F1::ELK1
69538	10:78029578-78029578	-51.8519	TF_binding_site_variant	-	-	MotifFeature	ENSM00000044664	-	-	-	-	-	-	-	-	-	-	-	-	1	-	-	-	-	-	-	-	-	-	-	-	-	-	-	ENSPFM0217	7	N	-0.015	GCM1::ELF1
69538	10:78029578-78029578	-51.8519	TF_binding_site_variant	-	-	MotifFeature	ENSM00035385665	-	-	-	-	-	-	-	-	-	-	-	-	-1	-	-	-	-	-	-	-	-	-	-	-	-	-	-	ENSPFM0091	5	Y	-0.043	ETV2::EOMES,ETV2::TBX21,ELK1::EOMES,ELK1::TBX21,ETV5::EOMES,ERF::EOMES,ERF::TBX21
69538	10:78029578-78029578	-51.8519	TF_binding_site_variant	-	-	MotifFeature	ENSM00000315210	-	-	-	-	-	-	-	-	-	-	-	-	-1	-	-	-	-	-	-	-	-	-	-	-	-	-	-	ENSPFM0374	16	Y	-0.033	MEIS1::MAX
69538	10:78029578-78029578	-51.8519	TF_binding_site_variant	-	-	MotifFeature	ENSM00032568483	-	-	-	-	-	-	-	-	-	-	-	-	-1	-	-	-	-	-	-	-	-	-	-	-	-	-	-	ENSPFM0092	5	Y	-0.04	ELK1::TBX21,ERF::EOMES,ERF::TBX21
69538	10:78029578-78029578	-51.8519	TF_binding_site_variant	-	-	MotifFeature	ENSM00205960053	-	-	-	-	-	-	-	-	-	-	-	-	-1	-	-	-	-	-	-	-	-	-	-	-	-	-	-	ENSPFM0590	1	N	-0.001	TFAP2C::ELK1
69733	10:86363647-86363647	100	intron_variant	GRID1	ENSG00000182771	Transcript	ENST00000327946.12	protein_coding	-	2./15	-	-	-	-	-	-	-	-	-	-1	-	HGNC	HGNC:4575	NM_017551.3	-	2	P1	-	-	-	-	-	-	-	-	-	-	-	-
69733	10:86363647-86363647	100	intron_variant,NMD_transcript_variant	GRID1	ENSG00000182771	Transcript	ENST00000464741.2	nonsense_mediated_decay	-	2./14	-	-	-	-	-	-	-	-	-	-1	-	HGNC	HGNC:4575	-	-	1	-	-	-	-	-	-	-	-	-	-	-	-	-
69737	10:86363808-86363808	32.9378	intron_variant	GRID1	ENSG00000182771	Transcript	ENST00000327946.12	protein_coding	-	2./15	-	-	-	-	-	-	-	-	-	-1	-	HGNC	HGNC:4575	NM_017551.3	-	2	P1	-	-	-	-	-	-	-	-	-	-	-	-
69737	10:86363808-86363808	32.9378	intron_variant,NMD_transcript_variant	GRID1	ENSG00000182771	Transcript	ENST00000464741.2	nonsense_mediated_decay	-	2./14	-	-	-	-	-	-	-	-	-	-1	-	HGNC	HGNC:4575	-	-	1	-	-	-	-	-	-	-	-	-	-	-	-	-
69843	10:86971639-86971639	-100	downstream_gene_variant	ADIRF	ENSG00000148671	Transcript	ENST00000372013.8	protein_coding	-	-	-	-	-	-	-	-	-	-	724	1	-	HGNC	HGNC:24043	NM_006829.3	-	1	P1	-	-	-	-	-	-	-	-	-	-	-	-
69843	10:86971639-86971639	-100	downstream_gene_variant	ADIRF	ENSG00000148671	Transcript	ENST00000416348.1	protein_coding	-	-	-	-	-	-	-	-	-	-	1109	1	cds_end_NF	HGNC	HGNC:24043	-	-	2	-	-	-	-	-	-	-	-	-	-	-	-	-
69843	10:86971639-86971639	-100	upstream_gene_variant	ADIRF-AS1	ENSG00000272734	Transcript	ENST00000418273.2	lncRNA	-	-	-	-	-	-	-	-	-	-	328	-1	-	HGNC	HGNC:45127	-	-	3	-	-	-	-	-	-	-	-	-	-	-	-	-
69843	10:86971639-86971639	-100	upstream_gene_variant	ADIRF-AS1	ENSG00000272734	Transcript	ENST00000440490.1	lncRNA	-	-	-	-	-	-	-	-	-	-	2461	-1	-	HGNC	HGNC:45127	-	-	2	-	-	-	-	-	-	-	-	-	-	-	-	-
69843	10:86971639-86971639	-100	upstream_gene_variant	MMRN2	ENSG00000173269	Transcript	ENST00000474994.2	protein_coding	-	-	-	-	-	-	-	-	-	-	2158	-1	cds_end_NF	HGNC	HGNC:19888	-	-	3	-	-	-	-	-	-	-	-	-	-	-	-	-
69843	10:86971639-86971639	-100	intron_variant,NMD_transcript_variant	ADIRF	ENSG00000148671	Transcript	ENST00000561504.1	nonsense_mediated_decay	-	3./3	-	-	-	-	-	-	-	-	-	1	-	HGNC	HGNC:24043	-	-	3	-	-	-	-	-	-	-	-	-	-	-	-	-
69843	10:86971639-86971639	-100	upstream_gene_variant	ADIRF-AS1	ENSG00000272734	Transcript	ENST00000609111.1	lncRNA	-	-	-	-	-	-	-	-	-	-	328	-1	-	HGNC	HGNC:45127	-	-	2	-	-	-	-	-	-	-	-	-	-	-	-	-
69843	10:86971639-86971639	-100	upstream_gene_variant	ADIRF-AS1	ENSG00000272734	Transcript	ENST00000609170.1	retained_intron	-	-	-	-	-	-	-	-	-	-	4090	-1	-	HGNC	HGNC:45127	-	-	-	-	-	-	-	-	-	-	-	-	-	-	-	-
69843	10:86971639-86971639	-100	upstream_gene_variant	-	ENSG00000273413	Transcript	ENST00000609363.1	lncRNA	-	-	-	-	-	-	-	-	-	-	813	-1	-	-	-	-	-	4	-	-	-	-	-	-	-	-	-	-	-	-	-
69843	10:86971639-86971639	-100	upstream_gene_variant	MMRN2	ENSG00000173269	Transcript	ENST00000609457.5	protein_coding	-	-	-	-	-	-	-	-	-	-	2327	-1	cds_end_NF	HGNC	HGNC:19888	-	-	3	-	-	-	-	-	-	-	-	-	-	-	-	-
69843	10:86971639-86971639	-100	regulatory_region_variant	-	-	RegulatoryFeature	ENSR00000260644	promoter	-	-	-	-	-	-	-	-	-	-	-	-	-	-	-	-	-	-	-	-	-	-	-	-	-	-	-	-	-	-	-
69843	10:86971639-86971639	-100	TF_binding_site_variant	-	-	MotifFeature	ENSM00198342595	-	-	-	-	-	-	-	-	-	-	-	-	1	-	-	-	-	-	-	-	-	-	-	-	-	-	-	ENSPFM0073	5	N	-0.02	E2F1::NHLH1
69900	10:87863263-87863263	-25.641	upstream_gene_variant	PTEN	ENSG00000171862	Transcript	ENST00000371953.8	protein_coding	-	-	-	-	-	-	-	-	-	-	362	1	-	HGNC	HGNC:9588	NM_000314.8	-	1	P1	-	-	-	-	-	-	-	-	-	-	-	-
69900	10:87863263-87863263	-25.641	5_prime_UTR_variant	KLLN	ENSG00000227268	Transcript	ENST00000445946.5	protein_coding	1./1	-	-	-	271	-	-	-	-	-	-	-1	-	HGNC	HGNC:37212	NM_001126049.2	-	-	P1	-	-	-	-	-	-	-	-	-	-	-	-
69900	10:87863263-87863263	-25.641	upstream_gene_variant	PTEN	ENSG00000171862	Transcript	ENST00000462694.1	retained_intron	-	-	-	-	-	-	-	-	-	-	1205	1	-	HGNC	HGNC:9588	-	-	2	-	-	-	-	-	-	-	-	-	-	-	-	-
69900	10:87863263-87863263	-25.641	upstream_gene_variant	PTEN	ENSG00000171862	Transcript	ENST00000472832.3	protein_coding	-	-	-	-	-	-	-	-	-	-	1066	1	-	HGNC	HGNC:9588	-	-	2	-	-	-	-	-	-	-	-	-	-	-	-	-
69900	10:87863263-87863263	-25.641	upstream_gene_variant	PTEN	ENSG00000171862	Transcript	ENST00000487939.1	processed_transcript	-	-	-	-	-	-	-	-	-	-	1186	1	-	HGNC	HGNC:9588	-	-	3	-	-	-	-	-	-	-	-	-	-	-	-	-
69900	10:87863263-87863263	-25.641	upstream_gene_variant	PTEN	ENSG00000171862	Transcript	ENST00000686459.1	nonsense_mediated_decay	-	-	-	-	-	-	-	-	-	-	1065	1	-	HGNC	HGNC:9588	-	-	-	-	-	-	-	-	-	-	-	-	-	-	-	-
69900	10:87863263-87863263	-25.641	intron_variant	PTEN	ENSG00000171862	Transcript	ENST00000688308.1	protein_coding	-	1./9	-	-	-	-	-	-	-	-	-	1	-	HGNC	HGNC:9588	-	-	-	P1	-	-	-	-	-	-	-	-	-	-	-	-
69900	10:87863263-87863263	-25.641	upstream_gene_variant	PTEN	ENSG00000171862	Transcript	ENST00000688922.2	nonsense_mediated_decay	-	-	-	-	-	-	-	-	-	-	1066	1	-	HGNC	HGNC:9588	-	-	-	-	-	-	-	-	-	-	-	-	-	-	-	-
69900	10:87863263-87863263	-25.641	upstream_gene_variant	-	ENSG00000289051	Transcript	ENST00000692337.1	protein_coding	-	-	-	-	-	-	-	-	-	-	296	1	-	-	-	-	-	-	P1	-	-	-	-	-	-	-	-	-	-	-	-
69900	10:87863263-87863263	-25.641	upstream_gene_variant	PTEN	ENSG00000171862	Transcript	ENST00000693560.1	protein_coding	-	-	-	-	-	-	-	-	-	-	175	1	-	HGNC	HGNC:9588	-	-	-	-	-	-	-	-	-	-	-	-	-	-	-	-
69900	10:87863263-87863263	-25.641	upstream_gene_variant	PTEN	ENSG00000171862	Transcript	ENST00000700021.1	protein_coding	-	-	-	-	-	-	-	-	-	-	532	1	-	HGNC	HGNC:9588	-	-	-	-	-	-	-	-	-	-	-	-	-	-	-	-
69900	10:87863263-87863263	-25.641	upstream_gene_variant	PTEN	ENSG00000171862	Transcript	ENST00000700022.1	nonsense_mediated_decay	-	-	-	-	-	-	-	-	-	-	816	1	-	HGNC	HGNC:9588	-	-	-	-	-	-	-	-	-	-	-	-	-	-	-	-
69900	10:87863263-87863263	-25.641	regulatory_region_variant	-	-	RegulatoryFeature	ENSR00000031121	promoter	-	-	-	-	-	-	-	-	-	-	-	-	-	-	-	-	-	-	-	-	-	-	-	-	-	-	-	-	-	-	-
69927	10:89535717-89535717	-55.5556	upstream_gene_variant	SLC16A12	ENSG00000152779	Transcript	ENST00000371790.5	protein_coding	-	-	-	-	-	-	-	-	-	-	123	-1	-	HGNC	HGNC:23094	NM_213606.4	-	2	P1	-	-	-	-	-	-	-	-	-	-	-	-
69927	10:89535717-89535717	-55.5556	intron_variant	SLC16A12	ENSG00000152779	Transcript	ENST00000475682.1	protein_coding	-	2./2	-	-	-	-	-	-	-	-	-	-1	cds_end_NF	HGNC	HGNC:23094	-	-	3	-	-	-	-	-	-	-	-	-	-	-	-	-
69927	10:89535717-89535717	-55.5556	regulatory_region_variant	-	-	RegulatoryFeature	ENSR00000031387	promoter	-	-	-	-	-	-	-	-	-	-	-	-	-	-	-	-	-	-	-	-	-	-	-	-	-	-	-	-	-	-	-
70047	10:92689712-92689712	-25	upstream_gene_variant	HHEX	ENSG00000152804	Transcript	ENST00000282728.10	protein_coding	-	-	-	-	-	-	-	-	-	-	243	1	-	HGNC	HGNC:4901	NM_002729.5	-	1	P1	-	-	-	-	-	-	-	-	-	-	-	-
70047	10:92689712-92689712	-25	upstream_gene_variant	HHEX	ENSG00000152804	Transcript	ENST00000472590.6	protein_coding	-	-	-	-	-	-	-	-	-	-	2108	1	-	HGNC	HGNC:4901	-	-	2	-	-	-	-	-	-	-	-	-	-	-	-	-
70047	10:92689712-92689712	-25	upstream_gene_variant	HHEX	ENSG00000152804	Transcript	ENST00000492654.3	protein_coding	-	-	-	-	-	-	-	-	-	-	2320	1	-	HGNC	HGNC:4901	-	-	1	-	-	-	-	-	-	-	-	-	-	-	-	-
70047	10:92689712-92689712	-25	upstream_gene_variant	HHEX	ENSG00000152804	Transcript	ENST00000551454.1	retained_intron	-	-	-	-	-	-	-	-	-	-	243	1	-	HGNC	HGNC:4901	-	-	1	-	-	-	-	-	-	-	-	-	-	-	-	-
70047	10:92689712-92689712	-25	regulatory_region_variant	-	-	RegulatoryFeature	ENSR00000031672	promoter	-	-	-	-	-	-	-	-	-	-	-	-	-	-	-	-	-	-	-	-	-	-	-	-	-	-	-	-	-	-	-
70131	10:93566755-93566755	-100	missense_variant	FFAR4	ENSG00000186188	Transcript	ENST00000371481.9	protein_coding	1./3	-	-	-	91	35	12	A./V	gCg./gTg	-	-	1	-	HGNC	HGNC:19061	NM_001195755.2	-	1	P1	tolerated_low_confidence(0.11)	benign(0.001)	-	-	-	-	-	-	-	-	-	-
70131	10:93566755-93566755	-100	missense_variant	FFAR4	ENSG00000186188	Transcript	ENST00000371483.8	protein_coding	1./4	-	-	-	91	35	12	A./V	gCg./gTg	-	-	1	-	HGNC	HGNC:19061	-	-	1	-	tolerated(0.07)	benign(0)	-	-	-	-	-	-	-	-	-	-
70131	10:93566755-93566755	-100	missense_variant	FFAR4	ENSG00000186188	Transcript	ENST00000604414.1	protein_coding	1./3	-	-	-	74	35	12	A./V	gCg./gTg	-	-	1	-	HGNC	HGNC:19061	-	-	3	-	tolerated(0.07)	benign(0.196)	-	-	-	-	-	-	-	-	-	-
70131	10:93566755-93566755	-100	regulatory_region_variant	-	-	RegulatoryFeature	ENSR00000412239	promoter	-	-	-	-	-	-	-	-	-	-	-	-	-	-	-	-	-	-	-	-	-	-	-	-	-	-	-	-	-	-	-
70393	10:97771279-97771279	100	intron_variant	SFRP5	ENSG00000120057	Transcript	ENST00000266066.4	protein_coding	-	1./2	-	-	-	-	-	-	-	-	-	-1	-	HGNC	HGNC:10779	NM_003015.3	-	1	P1	-	-	-	-	-	-	-	-	-	-	-	-
70393	10:97771279-97771279	100	regulatory_region_variant	-	-	RegulatoryFeature	ENSR00000413159	promoter	-	-	-	-	-	-	-	-	-	-	-	-	-	-	-	-	-	-	-	-	-	-	-	-	-	-	-	-	-	-	-
70476	10:99522247-99522247	100	upstream_gene_variant	-	ENSG00000228778	Transcript	ENST00000452494.2	lncRNA	-	-	-	-	-	-	-	-	-	-	4701	1	-	-	-	-	-	1	-	-	-	-	-	-	-	-	-	-	-	-	-
70476	10:99522247-99522247	100	downstream_gene_variant	LINC01475	ENSG00000257582	Transcript	ENST00000548010.1	lncRNA	-	-	-	-	-	-	-	-	-	-	4103	-1	-	HGNC	HGNC:51113	-	-	1	-	-	-	-	-	-	-	-	-	-	-	-	-
70476	10:99522247-99522247	100	downstream_gene_variant	LINC01475	ENSG00000257582	Transcript	ENST00000552096.5	lncRNA	-	-	-	-	-	-	-	-	-	-	4103	-1	-	HGNC	HGNC:51113	-	-	1	-	-	-	-	-	-	-	-	-	-	-	-	-
70672	10:100826894-100826894	80.5544	intron_variant	PAX2	ENSG00000075891	Transcript	ENST00000355243.8	protein_coding	-	8./9	-	-	-	-	-	-	-	-	-	1	-	HGNC	HGNC:8616	NM_000278.5	-	1	P2	-	-	-	-	-	-	-	-	-	-	-	-
70672	10:100826894-100826894	80.5544	intron_variant	PAX2	ENSG00000075891	Transcript	ENST00000361791.7	protein_coding	-	8./9	-	-	-	-	-	-	-	-	-	1	-	HGNC	HGNC:8616	-	-	2	A1	-	-	-	-	-	-	-	-	-	-	-	-
70672	10:100826894-100826894	80.5544	intron_variant	PAX2	ENSG00000075891	Transcript	ENST00000370296.6	protein_coding	-	9./10	-	-	-	-	-	-	-	-	-	1	-	HGNC	HGNC:8616	-	-	1	-	-	-	-	-	-	-	-	-	-	-	-	-
70672	10:100826894-100826894	80.5544	intron_variant	PAX2	ENSG00000075891	Transcript	ENST00000427256.6	protein_coding	-	8./9	-	-	-	-	-	-	-	-	-	1	-	HGNC	HGNC:8616	-	-	3	-	-	-	-	-	-	-	-	-	-	-	-	-
70672	10:100826894-100826894	80.5544	intron_variant	PAX2	ENSG00000075891	Transcript	ENST00000428433.5	protein_coding	-	9./10	-	-	-	-	-	-	-	-	-	1	-	HGNC	HGNC:8616	-	-	5	-	-	-	-	-	-	-	-	-	-	-	-	-
70672	10:100826894-100826894	80.5544	downstream_gene_variant	PAX2	ENSG00000075891	Transcript	ENST00000554172.2	protein_coding	-	-	-	-	-	-	-	-	-	-	2240	1	cds_end_NF	HGNC	HGNC:8616	-	-	1	-	-	-	-	-	-	-	-	-	-	-	-	-
70672	10:100826894-100826894	80.5544	intron_variant	PAX2	ENSG00000075891	Transcript	ENST00000679374.1	protein_coding	-	8./9	-	-	-	-	-	-	-	-	-	1	-	HGNC	HGNC:8616	-	-	-	-	-	-	-	-	-	-	-	-	-	-	-	-
70672	10:100826894-100826894	80.5544	regulatory_region_variant	-	-	RegulatoryFeature	ENSR00000413788	CTCF_binding_site	-	-	-	-	-	-	-	-	-	-	-	-	-	-	-	-	-	-	-	-	-	-	-	-	-	-	-	-	-	-	-
70755	10:101131656-101131656	-33.871	missense_variant	TLX1	ENSG00000107807	Transcript	ENST00000370196.11	protein_coding	1./3	-	-	-	357	115	39	R./C	Cgc./Tgc	-	-	1	-	HGNC	HGNC:5056	NM_005521.4	-	1	P1	deleterious(0)	probably_damaging(0.912)	-	-	-	-	-	-	-	-	-	-
70755	10:101131656-101131656	-33.871	upstream_gene_variant	TLX1NB	ENSG00000236311	Transcript	ENST00000425505.1	lncRNA	-	-	-	-	-	-	-	-	-	-	530	-1	-	HGNC	HGNC:37183	-	-	3	-	-	-	-	-	-	-	-	-	-	-	-	-
70755	10:101131656-101131656	-33.871	upstream_gene_variant	TLX1NB	ENSG00000236311	Transcript	ENST00000445873.5	lncRNA	-	-	-	-	-	-	-	-	-	-	530	-1	-	HGNC	HGNC:37183	-	-	1	-	-	-	-	-	-	-	-	-	-	-	-	-
70755	10:101131656-101131656	-33.871	upstream_gene_variant	TLX1	ENSG00000107807	Transcript	ENST00000463716.3	protein_coding	-	-	-	-	-	-	-	-	-	-	72	1	cds_start_NF,cds_end_NF	HGNC	HGNC:5056	-	-	3	-	-	-	-	-	-	-	-	-	-	-	-	-
70755	10:101131656-101131656	-33.871	missense_variant	TLX1	ENSG00000107807	Transcript	ENST00000467928.2	protein_coding	1./3	-	-	-	353	115	39	R./C	Cgc./Tgc	-	-	1	-	HGNC	HGNC:5056	-	-	1	-	deleterious(0)	probably_damaging(0.912)	-	-	-	-	-	-	-	-	-	-
70755	10:101131656-101131656	-33.871	upstream_gene_variant	TLX1	ENSG00000107807	Transcript	ENST00000525019.1	processed_transcript	-	-	-	-	-	-	-	-	-	-	2658	1	-	HGNC	HGNC:5056	-	-	5	-	-	-	-	-	-	-	-	-	-	-	-	-
70755	10:101131656-101131656	-33.871	upstream_gene_variant	TLX1	ENSG00000107807	Transcript	ENST00000533319.1	processed_transcript	-	-	-	-	-	-	-	-	-	-	1126	1	-	HGNC	HGNC:5056	-	-	3	-	-	-	-	-	-	-	-	-	-	-	-	-
70755	10:101131656-101131656	-33.871	regulatory_region_variant	-	-	RegulatoryFeature	ENSR00000413866	promoter	-	-	-	-	-	-	-	-	-	-	-	-	-	-	-	-	-	-	-	-	-	-	-	-	-	-	-	-	-	-	-
70778	10:101146646-101146646	61.3171	intergenic_variant	-	-	-	-	-	-	-	-	-	-	-	-	-	-	-	-	-	-	-	-	-	-	-	-	-	-	-	-	-	-	-	-	-	-	-	-
70865	10:101776037-101776037	-100	5_prime_UTR_variant	FGF8	ENSG00000107831	Transcript	ENST00000320185.7	protein_coding	1./6	-	-	-	78	-	-	-	-	-	-	-1	-	HGNC	HGNC:3686	NM_033163.5	-	1	P4	-	-	-	-	-	-	-	-	-	-	-	-
70865	10:101776037-101776037	-100	5_prime_UTR_variant	FGF8	ENSG00000107831	Transcript	ENST00000344255.8	protein_coding	1./6	-	-	-	78	-	-	-	-	-	-	-1	-	HGNC	HGNC:3686	-	-	1	-	-	-	-	-	-	-	-	-	-	-	-	-
70865	10:101776037-101776037	-100	upstream_gene_variant	FGF8	ENSG00000107831	Transcript	ENST00000346714.7	protein_coding	-	-	-	-	-	-	-	-	-	-	63	-1	-	HGNC	HGNC:3686	-	-	1	-	-	-	-	-	-	-	-	-	-	-	-	-
70865	10:101776037-101776037	-100	5_prime_UTR_variant	FGF8	ENSG00000107831	Transcript	ENST00000347978.2	protein_coding	1./5	-	-	-	34	-	-	-	-	-	-	-1	-	HGNC	HGNC:3686	-	-	1	A2	-	-	-	-	-	-	-	-	-	-	-	-
70865	10:101776037-101776037	-100	5_prime_UTR_variant,NMD_transcript_variant	FGF8	ENSG00000107831	Transcript	ENST00000469792.6	nonsense_mediated_decay	1./5	-	-	-	61	-	-	-	-	-	-	-1	-	HGNC	HGNC:3686	-	-	5	-	-	-	-	-	-	-	-	-	-	-	-	-
70865	10:101776037-101776037	-100	upstream_gene_variant	FGF8	ENSG00000107831	Transcript	ENST00000485728.1	processed_transcript	-	-	-	-	-	-	-	-	-	-	137	-1	-	HGNC	HGNC:3686	-	-	2	-	-	-	-	-	-	-	-	-	-	-	-	-
70865	10:101776037-101776037	-100	intron_variant	FGF8	ENSG00000107831	Transcript	ENST00000618991.5	protein_coding	-	1./4	-	-	-	-	-	-	-	-	-	-1	-	HGNC	HGNC:3686	-	-	3	-	-	-	-	-	-	-	-	-	-	-	-	-
70865	10:101776037-101776037	-100	regulatory_region_variant	-	-	RegulatoryFeature	ENSR00000414009	promoter	-	-	-	-	-	-	-	-	-	-	-	-	-	-	-	-	-	-	-	-	-	-	-	-	-	-	-	-	-	-	-
70872	10:101780098-101780098	-42.5339	upstream_gene_variant	FGF8	ENSG00000107831	Transcript	ENST00000320185.7	protein_coding	-	-	-	-	-	-	-	-	-	-	3984	-1	-	HGNC	HGNC:3686	NM_033163.5	-	1	P4	-	-	-	-	-	-	-	-	-	-	-	-
70872	10:101780098-101780098	-42.5339	upstream_gene_variant	FGF8	ENSG00000107831	Transcript	ENST00000344255.8	protein_coding	-	-	-	-	-	-	-	-	-	-	3984	-1	-	HGNC	HGNC:3686	-	-	1	-	-	-	-	-	-	-	-	-	-	-	-	-
70872	10:101780098-101780098	-42.5339	upstream_gene_variant	FGF8	ENSG00000107831	Transcript	ENST00000346714.7	protein_coding	-	-	-	-	-	-	-	-	-	-	4124	-1	-	HGNC	HGNC:3686	-	-	1	-	-	-	-	-	-	-	-	-	-	-	-	-
70872	10:101780098-101780098	-42.5339	upstream_gene_variant	FGF8	ENSG00000107831	Transcript	ENST00000347978.2	protein_coding	-	-	-	-	-	-	-	-	-	-	4028	-1	-	HGNC	HGNC:3686	-	-	1	A2	-	-	-	-	-	-	-	-	-	-	-	-
70872	10:101780098-101780098	-42.5339	downstream_gene_variant	OGA	ENSG00000198408	Transcript	ENST00000361464.8	protein_coding	-	-	-	-	-	-	-	-	-	-	4352	-1	-	HGNC	HGNC:7056	NM_012215.5	-	1	P1	-	-	-	-	-	-	-	-	-	-	-	-
70872	10:101780098-101780098	-42.5339	downstream_gene_variant	NPM3	ENSG00000107833	Transcript	ENST00000370110.6	protein_coding	-	-	-	-	-	-	-	-	-	-	1227	-1	-	HGNC	HGNC:7931	NM_006993.3	-	1	P1	-	-	-	-	-	-	-	-	-	-	-	-
70872	10:101780098-101780098	-42.5339	downstream_gene_variant	OGA	ENSG00000198408	Transcript	ENST00000439817.5	protein_coding	-	-	-	-	-	-	-	-	-	-	4345	-1	-	HGNC	HGNC:7056	-	-	5	-	-	-	-	-	-	-	-	-	-	-	-	-
70872	10:101780098-101780098	-42.5339	downstream_gene_variant	NPM3	ENSG00000107833	Transcript	ENST00000462391.5	processed_transcript	-	-	-	-	-	-	-	-	-	-	1491	-1	-	HGNC	HGNC:7931	-	-	3	-	-	-	-	-	-	-	-	-	-	-	-	-
70872	10:101780098-101780098	-42.5339	downstream_gene_variant	NPM3	ENSG00000107833	Transcript	ENST00000468544.1	processed_transcript	-	-	-	-	-	-	-	-	-	-	1629	-1	-	HGNC	HGNC:7931	-	-	5	-	-	-	-	-	-	-	-	-	-	-	-	-
70872	10:101780098-101780098	-42.5339	upstream_gene_variant	FGF8	ENSG00000107831	Transcript	ENST00000469792.6	nonsense_mediated_decay	-	-	-	-	-	-	-	-	-	-	4001	-1	-	HGNC	HGNC:3686	-	-	5	-	-	-	-	-	-	-	-	-	-	-	-	-
70872	10:101780098-101780098	-42.5339	downstream_gene_variant	NPM3	ENSG00000107833	Transcript	ENST00000474993.5	processed_transcript	-	-	-	-	-	-	-	-	-	-	1234	-1	-	HGNC	HGNC:7931	-	-	2	-	-	-	-	-	-	-	-	-	-	-	-	-
70872	10:101780098-101780098	-42.5339	upstream_gene_variant	FGF8	ENSG00000107831	Transcript	ENST00000485728.1	processed_transcript	-	-	-	-	-	-	-	-	-	-	4198	-1	-	HGNC	HGNC:3686	-	-	2	-	-	-	-	-	-	-	-	-	-	-	-	-
70872	10:101780098-101780098	-42.5339	intron_variant	FGF8	ENSG00000107831	Transcript	ENST00000618991.5	protein_coding	-	1./4	-	-	-	-	-	-	-	-	-	-1	-	HGNC	HGNC:3686	-	-	3	-	-	-	-	-	-	-	-	-	-	-	-	-
70872	10:101780098-101780098	-42.5339	regulatory_region_variant	-	-	RegulatoryFeature	ENSR00000032644	promoter	-	-	-	-	-	-	-	-	-	-	-	-	-	-	-	-	-	-	-	-	-	-	-	-	-	-	-	-	-	-	-
70872	10:101780098-101780098	-42.5339	regulatory_region_variant	-	-	RegulatoryFeature	ENSR00000414012	CTCF_binding_site	-	-	-	-	-	-	-	-	-	-	-	-	-	-	-	-	-	-	-	-	-	-	-	-	-	-	-	-	-	-	-
70872	10:101780098-101780098	-42.5339	TF_binding_site_variant	-	-	MotifFeature	ENSM00209108265	-	-	-	-	-	-	-	-	-	-	-	-	1	-	-	-	-	-	-	-	-	-	-	-	-	-	-	ENSPFM0484	7	Y	-0.072	RUNX3,RUNX2
71050	10:103277176-103277176	77.7778	5_prime_UTR_variant	INA	ENSG00000148798	Transcript	ENST00000369849.9	protein_coding	1./3	-	-	-	39	-	-	-	-	-	-	1	-	HGNC	HGNC:6057	NM_032727.4	-	1	P1	-	-	-	-	-	-	-	-	-	-	-	-
71050	10:103277176-103277176	77.7778	upstream_gene_variant	NT5C2	ENSG00000076685	Transcript	ENST00000674696.1	protein_coding	-	-	-	-	-	-	-	-	-	-	344	-1	-	HGNC	HGNC:8022	-	-	-	P1	-	-	-	-	-	-	-	-	-	-	-	-
71050	10:103277176-103277176	77.7778	upstream_gene_variant	NT5C2	ENSG00000076685	Transcript	ENST00000675164.1	nonsense_mediated_decay	-	-	-	-	-	-	-	-	-	-	629	-1	-	HGNC	HGNC:8022	-	-	-	-	-	-	-	-	-	-	-	-	-	-	-	-
71050	10:103277176-103277176	77.7778	5_prime_UTR_variant	NT5C2	ENSG00000076685	Transcript	ENST00000675326.1	protein_coding	1./19	-	-	-	87	-	-	-	-	-	-	-1	-	HGNC	HGNC:8022	-	-	-	P1	-	-	-	-	-	-	-	-	-	-	-	-
71050	10:103277176-103277176	77.7778	5_prime_UTR_variant	NT5C2	ENSG00000076685	Transcript	ENST00000676428.1	protein_coding	1./19	-	-	-	99	-	-	-	-	-	-	-1	-	HGNC	HGNC:8022	-	-	-	P1	-	-	-	-	-	-	-	-	-	-	-	-
71050	10:103277176-103277176	77.7778	5_prime_UTR_variant	NT5C2	ENSG00000076685	Transcript	ENST00000676449.1	protein_coding	1./18	-	-	-	430	-	-	-	-	-	-	-1	-	HGNC	HGNC:8022	-	-	-	P1	-	-	-	-	-	-	-	-	-	-	-	-
71050	10:103277176-103277176	77.7778	regulatory_region_variant	-	-	RegulatoryFeature	ENSR00000414360	promoter	-	-	-	-	-	-	-	-	-	-	-	-	-	-	-	-	-	-	-	-	-	-	-	-	-	-	-	-	-	-	-
71050	10:103277176-103277176	77.7778	TF_binding_site_variant	-	-	MotifFeature	ENSM00193002811	-	-	-	-	-	-	-	-	-	-	-	-	1	-	-	-	-	-	-	-	-	-	-	-	-	-	-	ENSPFM0365	3	N	-0.027	MAX,TFAP4::MAX,CLOCK::BHLHA15
71190	10:104642486-104642486	30.942	intron_variant	SORCS3	ENSG00000156395	Transcript	ENST00000369701.8	protein_coding	-	1./26	-	-	-	-	-	-	-	-	-	1	-	HGNC	HGNC:16699	NM_014978.3	-	1	P1	-	-	-	-	-	-	-	-	-	-	-	-
71190	10:104642486-104642486	30.942	regulatory_region_variant	-	-	RegulatoryFeature	ENSR00000261258	CTCF_binding_site	-	-	-	-	-	-	-	-	-	-	-	-	-	-	-	-	-	-	-	-	-	-	-	-	-	-	-	-	-	-	-
71190	10:104642486-104642486	30.942	regulatory_region_variant	-	-	RegulatoryFeature	ENSR00000949618	promoter	-	-	-	-	-	-	-	-	-	-	-	-	-	-	-	-	-	-	-	-	-	-	-	-	-	-	-	-	-	-	-
71190	10:104642486-104642486	30.942	TF_binding_site_variant	-	-	MotifFeature	ENSM00526326253	-	-	-	-	-	-	-	-	-	-	-	-	-1	-	-	-	-	-	-	-	-	-	-	-	-	-	-	ENSPFM0597	1	N	0	TFAP2C::MAX
71204	10:107914863-107914863	43.2432	intron_variant,non_coding_transcript_variant	LINC01435	ENSG00000229981	Transcript	ENST00000425050.5	lncRNA	-	4./4	-	-	-	-	-	-	-	-	-	-1	-	HGNC	HGNC:50753	-	-	3	-	-	-	-	-	-	-	-	-	-	-	-	-
71204	10:107914863-107914863	43.2432	intron_variant,non_coding_transcript_variant	LINC01435	ENSG00000229981	Transcript	ENST00000593666.5	lncRNA	-	2./3	-	-	-	-	-	-	-	-	-	-1	-	HGNC	HGNC:50753	-	-	5	-	-	-	-	-	-	-	-	-	-	-	-	-
71204	10:107914863-107914863	43.2432	intron_variant,non_coding_transcript_variant	LINC01435	ENSG00000229981	Transcript	ENST00000594427.5	lncRNA	-	3./4	-	-	-	-	-	-	-	-	-	-1	-	HGNC	HGNC:50753	-	-	5	-	-	-	-	-	-	-	-	-	-	-	-	-
71204	10:107914863-107914863	43.2432	intron_variant,non_coding_transcript_variant	LINC01435	ENSG00000229981	Transcript	ENST00000594566.5	lncRNA	-	2./4	-	-	-	-	-	-	-	-	-	-1	-	HGNC	HGNC:50753	-	-	5	-	-	-	-	-	-	-	-	-	-	-	-	-
71204	10:107914863-107914863	43.2432	intron_variant,non_coding_transcript_variant	LINC01435	ENSG00000229981	Transcript	ENST00000596263.5	lncRNA	-	2./3	-	-	-	-	-	-	-	-	-	-1	-	HGNC	HGNC:50753	-	-	5	-	-	-	-	-	-	-	-	-	-	-	-	-
71204	10:107914863-107914863	43.2432	intron_variant,non_coding_transcript_variant	LINC01435	ENSG00000229981	Transcript	ENST00000597243.5	lncRNA	-	2./5	-	-	-	-	-	-	-	-	-	-1	-	HGNC	HGNC:50753	-	-	5	-	-	-	-	-	-	-	-	-	-	-	-	-
71204	10:107914863-107914863	43.2432	intron_variant,non_coding_transcript_variant	LINC01435	ENSG00000229981	Transcript	ENST00000598903.5	lncRNA	-	2./4	-	-	-	-	-	-	-	-	-	-1	-	HGNC	HGNC:50753	-	-	5	-	-	-	-	-	-	-	-	-	-	-	-	-
71204	10:107914863-107914863	43.2432	intron_variant,non_coding_transcript_variant	LINC01435	ENSG00000229981	Transcript	ENST00000601410.5	lncRNA	-	4./6	-	-	-	-	-	-	-	-	-	-1	-	HGNC	HGNC:50753	-	-	5	-	-	-	-	-	-	-	-	-	-	-	-	-
71204	10:107914863-107914863	43.2432	intron_variant,non_coding_transcript_variant	LINC01435	ENSG00000229981	Transcript	ENST00000630847.2	lncRNA	-	2./5	-	-	-	-	-	-	-	-	-	-1	-	HGNC	HGNC:50753	-	-	5	-	-	-	-	-	-	-	-	-	-	-	-	-
71204	10:107914863-107914863	43.2432	intron_variant,non_coding_transcript_variant	LINC01435	ENSG00000229981	Transcript	ENST00000654674.1	lncRNA	-	7./7	-	-	-	-	-	-	-	-	-	-1	-	HGNC	HGNC:50753	-	-	-	-	-	-	-	-	-	-	-	-	-	-	-	-
71204	10:107914863-107914863	43.2432	intron_variant,non_coding_transcript_variant	LINC01435	ENSG00000229981	Transcript	ENST00000659061.1	lncRNA	-	8./11	-	-	-	-	-	-	-	-	-	-1	-	HGNC	HGNC:50753	-	-	-	-	-	-	-	-	-	-	-	-	-	-	-	-
71204	10:107914863-107914863	43.2432	intron_variant,non_coding_transcript_variant	LINC01435	ENSG00000229981	Transcript	ENST00000665974.1	lncRNA	-	6./8	-	-	-	-	-	-	-	-	-	-1	-	HGNC	HGNC:50753	-	-	-	-	-	-	-	-	-	-	-	-	-	-	-	-
71211	10:108466657-108466657	50	intergenic_variant	-	-	-	-	-	-	-	-	-	-	-	-	-	-	-	-	-	-	-	-	-	-	-	-	-	-	-	-	-	-	-	-	-	-	-	-
71269	10:110497854-110497854	-47.3684	upstream_gene_variant	DUSP5	ENSG00000138166	Transcript	ENST00000369583.4	protein_coding	-	-	-	-	-	-	-	-	-	-	53	1	-	HGNC	HGNC:3071	NM_004419.4	-	1	P1	-	-	-	-	-	-	-	-	-	-	-	-
71269	10:110497854-110497854	-47.3684	upstream_gene_variant	DUSP5	ENSG00000138166	Transcript	ENST00000468749.1	processed_transcript	-	-	-	-	-	-	-	-	-	-	4893	1	-	HGNC	HGNC:3071	-	-	3	-	-	-	-	-	-	-	-	-	-	-	-	-
71269	10:110497854-110497854	-47.3684	upstream_gene_variant	DUSP5-DT	ENSG00000273143	Transcript	ENST00000607952.1	lncRNA	-	-	-	-	-	-	-	-	-	-	1650	-1	-	HGNC	HGNC:55154	-	-	5	-	-	-	-	-	-	-	-	-	-	-	-	-
71269	10:110497854-110497854	-47.3684	upstream_gene_variant	DUSP5-DT	ENSG00000273143	Transcript	ENST00000609514.1	lncRNA	-	-	-	-	-	-	-	-	-	-	1667	-1	-	HGNC	HGNC:55154	-	-	5	-	-	-	-	-	-	-	-	-	-	-	-	-
71269	10:110497854-110497854	-47.3684	upstream_gene_variant	DUSP5-DT	ENSG00000273143	Transcript	ENST00000666621.1	lncRNA	-	-	-	-	-	-	-	-	-	-	1264	-1	-	HGNC	HGNC:55154	-	-	-	-	-	-	-	-	-	-	-	-	-	-	-	-
71269	10:110497854-110497854	-47.3684	regulatory_region_variant	-	-	RegulatoryFeature	ENSR00000033336	promoter	-	-	-	-	-	-	-	-	-	-	-	-	-	-	-	-	-	-	-	-	-	-	-	-	-	-	-	-	-	-	-
71269	10:110497854-110497854	-47.3684	TF_binding_site_variant	-	-	MotifFeature	ENSM00169181720	-	-	-	-	-	-	-	-	-	-	-	-	-1	-	-	-	-	-	-	-	-	-	-	-	-	-	-	ENSPFM0558	8	N	0.007	TEAD4::HOXA13
71270	10:110497890-110497890	-47.3684	upstream_gene_variant	DUSP5	ENSG00000138166	Transcript	ENST00000369583.4	protein_coding	-	-	-	-	-	-	-	-	-	-	17	1	-	HGNC	HGNC:3071	NM_004419.4	-	1	P1	-	-	-	-	-	-	-	-	-	-	-	-
71270	10:110497890-110497890	-47.3684	upstream_gene_variant	DUSP5	ENSG00000138166	Transcript	ENST00000468749.1	processed_transcript	-	-	-	-	-	-	-	-	-	-	4857	1	-	HGNC	HGNC:3071	-	-	3	-	-	-	-	-	-	-	-	-	-	-	-	-
71270	10:110497890-110497890	-47.3684	upstream_gene_variant	DUSP5-DT	ENSG00000273143	Transcript	ENST00000607952.1	lncRNA	-	-	-	-	-	-	-	-	-	-	1686	-1	-	HGNC	HGNC:55154	-	-	5	-	-	-	-	-	-	-	-	-	-	-	-	-
71270	10:110497890-110497890	-47.3684	upstream_gene_variant	DUSP5-DT	ENSG00000273143	Transcript	ENST00000609514.1	lncRNA	-	-	-	-	-	-	-	-	-	-	1703	-1	-	HGNC	HGNC:55154	-	-	5	-	-	-	-	-	-	-	-	-	-	-	-	-
71270	10:110497890-110497890	-47.3684	upstream_gene_variant	DUSP5-DT	ENSG00000273143	Transcript	ENST00000666621.1	lncRNA	-	-	-	-	-	-	-	-	-	-	1300	-1	-	HGNC	HGNC:55154	-	-	-	-	-	-	-	-	-	-	-	-	-	-	-	-
71270	10:110497890-110497890	-47.3684	regulatory_region_variant	-	-	RegulatoryFeature	ENSR00000033336	promoter	-	-	-	-	-	-	-	-	-	-	-	-	-	-	-	-	-	-	-	-	-	-	-	-	-	-	-	-	-	-	-
71270	10:110497890-110497890	-47.3684	TF_binding_site_variant	-	-	MotifFeature	ENSM00017031488	-	-	-	-	-	-	-	-	-	-	-	-	-1	-	-	-	-	-	-	-	-	-	-	-	-	-	-	ENSPFM0090	15	N	-0.011	ELK1
71309	10:111076578-111076578	-44.8276	upstream_gene_variant	ADRA2A	ENSG00000150594	Transcript	ENST00000280155.4	protein_coding	-	-	-	-	-	-	-	-	-	-	451	1	-	HGNC	HGNC:281	NM_000681.4	-	-	P1	-	-	-	-	-	-	-	-	-	-	-	-
71309	10:111076578-111076578	-44.8276	regulatory_region_variant	-	-	RegulatoryFeature	ENSR00000415738	CTCF_binding_site	-	-	-	-	-	-	-	-	-	-	-	-	-	-	-	-	-	-	-	-	-	-	-	-	-	-	-	-	-	-	-
71309	10:111076578-111076578	-44.8276	regulatory_region_variant	-	-	RegulatoryFeature	ENSR00001181477	promoter	-	-	-	-	-	-	-	-	-	-	-	-	-	-	-	-	-	-	-	-	-	-	-	-	-	-	-	-	-	-	-
71314	10:111077992-111077992	-100	5_prime_UTR_variant	ADRA2A	ENSG00000150594	Transcript	ENST00000280155.4	protein_coding	1./1	-	-	-	964	-	-	-	-	-	-	1	-	HGNC	HGNC:281	NM_000681.4	-	-	P1	-	-	-	-	-	-	-	-	-	-	-	-
71314	10:111077992-111077992	-100	regulatory_region_variant	-	-	RegulatoryFeature	ENSR00001181477	promoter	-	-	-	-	-	-	-	-	-	-	-	-	-	-	-	-	-	-	-	-	-	-	-	-	-	-	-	-	-	-	-
71432	10:116271351-116271351	35.5482	intron_variant	GFRA1	ENSG00000151892	Transcript	ENST00000355422.11	protein_coding	-	2./10	-	-	-	-	-	-	-	-	-	-1	-	HGNC	HGNC:4243	NM_005264.8	-	5	A2	-	-	-	-	-	-	-	-	-	-	-	-
71432	10:116271351-116271351	35.5482	intron_variant	GFRA1	ENSG00000151892	Transcript	ENST00000369234.5	protein_coding	-	2./10	-	-	-	-	-	-	-	-	-	-1	-	HGNC	HGNC:4243	-	-	5	A2	-	-	-	-	-	-	-	-	-	-	-	-
71432	10:116271351-116271351	35.5482	intron_variant	GFRA1	ENSG00000151892	Transcript	ENST00000369236.5	protein_coding	-	1./8	-	-	-	-	-	-	-	-	-	-1	-	HGNC	HGNC:4243	-	-	1	P2	-	-	-	-	-	-	-	-	-	-	-	-
71432	10:116271351-116271351	35.5482	intron_variant	GFRA1	ENSG00000151892	Transcript	ENST00000439649.8	protein_coding	-	2./9	-	-	-	-	-	-	-	-	-	-1	-	HGNC	HGNC:4243	-	-	2	P2	-	-	-	-	-	-	-	-	-	-	-	-
71432	10:116271351-116271351	35.5482	intron_variant	GFRA1	ENSG00000151892	Transcript	ENST00000490345.2	protein_coding	-	3./4	-	-	-	-	-	-	-	-	-	-1	cds_end_NF	HGNC	HGNC:4243	-	-	3	-	-	-	-	-	-	-	-	-	-	-	-	-
71432	10:116271351-116271351	35.5482	upstream_gene_variant	-	ENSG00000285587	Transcript	ENST00000648277.1	lncRNA	-	-	-	-	-	-	-	-	-	-	2919	1	-	-	-	-	-	-	-	-	-	-	-	-	-	-	-	-	-	-	-
71432	10:116271351-116271351	35.5482	intron_variant	GFRA1	ENSG00000151892	Transcript	ENST00000682194.1	protein_coding	-	2./3	-	-	-	-	-	-	-	-	-	-1	cds_end_NF	HGNC	HGNC:4243	-	-	-	-	-	-	-	-	-	-	-	-	-	-	-	-
71432	10:116271351-116271351	35.5482	intron_variant	GFRA1	ENSG00000151892	Transcript	ENST00000682489.1	protein_coding	-	1./10	-	-	-	-	-	-	-	-	-	-1	-	HGNC	HGNC:4243	-	-	-	A2	-	-	-	-	-	-	-	-	-	-	-	-
71432	10:116271351-116271351	35.5482	intron_variant	GFRA1	ENSG00000151892	Transcript	ENST00000682743.1	protein_coding	-	2./9	-	-	-	-	-	-	-	-	-	-1	-	HGNC	HGNC:4243	-	-	-	P2	-	-	-	-	-	-	-	-	-	-	-	-
71432	10:116271351-116271351	35.5482	intron_variant	GFRA1	ENSG00000151892	Transcript	ENST00000683474.1	protein_coding	-	3./4	-	-	-	-	-	-	-	-	-	-1	cds_end_NF	HGNC	HGNC:4243	-	-	-	-	-	-	-	-	-	-	-	-	-	-	-	-
71432	10:116271351-116271351	35.5482	intron_variant	GFRA1	ENSG00000151892	Transcript	ENST00000683792.1	protein_coding	-	3./4	-	-	-	-	-	-	-	-	-	-1	cds_end_NF	HGNC	HGNC:4243	-	-	-	-	-	-	-	-	-	-	-	-	-	-	-	-
71432	10:116271351-116271351	35.5482	intron_variant	GFRA1	ENSG00000151892	Transcript	ENST00000684105.1	protein_coding	-	2./9	-	-	-	-	-	-	-	-	-	-1	-	HGNC	HGNC:4243	-	-	-	P2	-	-	-	-	-	-	-	-	-	-	-	-
71432	10:116271351-116271351	35.5482	regulatory_region_variant	-	-	RegulatoryFeature	ENSR00000033921	promoter	-	-	-	-	-	-	-	-	-	-	-	-	-	-	-	-	-	-	-	-	-	-	-	-	-	-	-	-	-	-	-
71777	10:121596189-121596189	31.8182	intron_variant	FGFR2	ENSG00000066468	Transcript	ENST00000336553.10	protein_coding	-	1./15	-	-	-	-	-	-	-	-	-	-1	cds_end_NF	HGNC	HGNC:3689	-	-	5	-	-	-	-	-	-	-	-	-	-	-	-	-
71777	10:121596189-121596189	31.8182	upstream_gene_variant	FGFR2	ENSG00000066468	Transcript	ENST00000346997.6	protein_coding	-	-	-	-	-	-	-	-	-	-	2360	-1	-	HGNC	HGNC:3689	-	-	5	A2	-	-	-	-	-	-	-	-	-	-	-	-
71777	10:121596189-121596189	31.8182	upstream_gene_variant	FGFR2	ENSG00000066468	Transcript	ENST00000351936.11	protein_coding	-	-	-	-	-	-	-	-	-	-	67	-1	-	HGNC	HGNC:3689	-	-	5	A2	-	-	-	-	-	-	-	-	-	-	-	-
71777	10:121596189-121596189	31.8182	intron_variant	FGFR2	ENSG00000066468	Transcript	ENST00000356226.8	protein_coding	-	1./15	-	-	-	-	-	-	-	-	-	-1	-	HGNC	HGNC:3689	-	-	1	-	-	-	-	-	-	-	-	-	-	-	-	-
71777	10:121596189-121596189	31.8182	intron_variant	FGFR2	ENSG00000066468	Transcript	ENST00000357555.9	protein_coding	-	1./16	-	-	-	-	-	-	-	-	-	-1	-	HGNC	HGNC:3689	-	-	2	-	-	-	-	-	-	-	-	-	-	-	-	-
71777	10:121596189-121596189	31.8182	intron_variant	FGFR2	ENSG00000066468	Transcript	ENST00000358487.10	protein_coding	-	1./17	-	-	-	-	-	-	-	-	-	-1	-	HGNC	HGNC:3689	NM_000141.5	-	1	A2	-	-	-	-	-	-	-	-	-	-	-	-
71777	10:121596189-121596189	31.8182	intron_variant	FGFR2	ENSG00000066468	Transcript	ENST00000359354.6	protein_coding	-	1./6	-	-	-	-	-	-	-	-	-	-1	-	HGNC	HGNC:3689	-	-	1	-	-	-	-	-	-	-	-	-	-	-	-	-
71777	10:121596189-121596189	31.8182	intron_variant	FGFR2	ENSG00000066468	Transcript	ENST00000360144.7	protein_coding	-	1./16	-	-	-	-	-	-	-	-	-	-1	-	HGNC	HGNC:3689	-	-	2	-	-	-	-	-	-	-	-	-	-	-	-	-
71777	10:121596189-121596189	31.8182	upstream_gene_variant	FGFR2	ENSG00000066468	Transcript	ENST00000369056.5	protein_coding	-	-	-	-	-	-	-	-	-	-	2348	-1	-	HGNC	HGNC:3689	-	-	1	-	-	-	-	-	-	-	-	-	-	-	-	-
71777	10:121596189-121596189	31.8182	intron_variant	FGFR2	ENSG00000066468	Transcript	ENST00000369058.7	protein_coding	-	1./16	-	-	-	-	-	-	-	-	-	-1	cds_end_NF	HGNC	HGNC:3689	-	-	1	-	-	-	-	-	-	-	-	-	-	-	-	-
71777	10:121596189-121596189	31.8182	intron_variant	FGFR2	ENSG00000066468	Transcript	ENST00000369059.5	protein_coding	-	1./15	-	-	-	-	-	-	-	-	-	-1	-	HGNC	HGNC:3689	-	-	5	-	-	-	-	-	-	-	-	-	-	-	-	-
71777	10:121596189-121596189	31.8182	intron_variant	FGFR2	ENSG00000066468	Transcript	ENST00000369060.8	protein_coding	-	1./15	-	-	-	-	-	-	-	-	-	-1	-	HGNC	HGNC:3689	-	-	1	-	-	-	-	-	-	-	-	-	-	-	-	-
71777	10:121596189-121596189	31.8182	upstream_gene_variant	FGFR2	ENSG00000066468	Transcript	ENST00000369061.8	protein_coding	-	-	-	-	-	-	-	-	-	-	2222	-1	-	HGNC	HGNC:3689	-	-	1	-	-	-	-	-	-	-	-	-	-	-	-	-
71777	10:121596189-121596189	31.8182	intron_variant	FGFR2	ENSG00000066468	Transcript	ENST00000457416.6	protein_coding	-	1./17	-	-	-	-	-	-	-	-	-	-1	-	HGNC	HGNC:3689	-	-	1	P4	-	-	-	-	-	-	-	-	-	-	-	-
71777	10:121596189-121596189	31.8182	intron_variant,non_coding_transcript_variant	FGFR2	ENSG00000066468	Transcript	ENST00000490349.5	processed_transcript	-	1./8	-	-	-	-	-	-	-	-	-	-1	-	HGNC	HGNC:3689	-	-	1	-	-	-	-	-	-	-	-	-	-	-	-	-
71777	10:121596189-121596189	31.8182	upstream_gene_variant	FGFR2	ENSG00000066468	Transcript	ENST00000491111.1	processed_transcript	-	-	-	-	-	-	-	-	-	-	2036	-1	-	HGNC	HGNC:3689	-	-	3	-	-	-	-	-	-	-	-	-	-	-	-	-
71777	10:121596189-121596189	31.8182	intron_variant,NMD_transcript_variant	FGFR2	ENSG00000066468	Transcript	ENST00000604236.5	nonsense_mediated_decay	-	1./16	-	-	-	-	-	-	-	-	-	-1	-	HGNC	HGNC:3689	-	-	1	-	-	-	-	-	-	-	-	-	-	-	-	-
71777	10:121596189-121596189	31.8182	upstream_gene_variant	FGFR2	ENSG00000066468	Transcript	ENST00000611527.1	protein_coding	-	-	-	-	-	-	-	-	-	-	2302	-1	-	HGNC	HGNC:3689	-	-	3	-	-	-	-	-	-	-	-	-	-	-	-	-
71777	10:121596189-121596189	31.8182	intron_variant	FGFR2	ENSG00000066468	Transcript	ENST00000613048.4	protein_coding	-	1./16	-	-	-	-	-	-	-	-	-	-1	-	HGNC	HGNC:3689	-	-	5	-	-	-	-	-	-	-	-	-	-	-	-	-
71777	10:121596189-121596189	31.8182	upstream_gene_variant	FGFR2	ENSG00000066468	Transcript	ENST00000613324.4	protein_coding	-	-	-	-	-	-	-	-	-	-	2425	-1	cds_start_NF	HGNC	HGNC:3689	-	-	2	-	-	-	-	-	-	-	-	-	-	-	-	-
71777	10:121596189-121596189	31.8182	intron_variant	FGFR2	ENSG00000066468	Transcript	ENST00000636922.1	non_stop_decay	-	1./3	-	-	-	-	-	-	-	-	-	-1	-	HGNC	HGNC:3689	-	-	5	-	-	-	-	-	-	-	-	-	-	-	-	-
71777	10:121596189-121596189	31.8182	upstream_gene_variant	FGFR2	ENSG00000066468	Transcript	ENST00000682400.1	retained_intron	-	-	-	-	-	-	-	-	-	-	2372	-1	-	HGNC	HGNC:3689	-	-	-	-	-	-	-	-	-	-	-	-	-	-	-	-
71777	10:121596189-121596189	31.8182	intron_variant	FGFR2	ENSG00000066468	Transcript	ENST00000682550.1	protein_coding	-	1./15	-	-	-	-	-	-	-	-	-	-1	-	HGNC	HGNC:3689	-	-	-	-	-	-	-	-	-	-	-	-	-	-	-	-
71777	10:121596189-121596189	31.8182	5_prime_UTR_variant	FGFR2	ENSG00000066468	Transcript	ENST00000683035.1	protein_coding	1./3	-	-	-	623	-	-	-	-	-	-	-1	-	HGNC	HGNC:3689	-	-	-	-	-	-	-	-	-	-	-	-	-	-	-	-
71777	10:121596189-121596189	31.8182	5_prime_UTR_variant	FGFR2	ENSG00000066468	Transcript	ENST00000683211.1	protein_coding	1./17	-	-	-	623	-	-	-	-	-	-	-1	-	HGNC	HGNC:3689	-	-	-	A2	-	-	-	-	-	-	-	-	-	-	-	-
71777	10:121596189-121596189	31.8182	upstream_gene_variant	FGFR2	ENSG00000066468	Transcript	ENST00000683250.1	nonsense_mediated_decay	-	-	-	-	-	-	-	-	-	-	1793	-1	-	HGNC	HGNC:3689	-	-	-	-	-	-	-	-	-	-	-	-	-	-	-	-
71777	10:121596189-121596189	31.8182	upstream_gene_variant	FGFR2	ENSG00000066468	Transcript	ENST00000683678.1	retained_intron	-	-	-	-	-	-	-	-	-	-	2372	-1	-	HGNC	HGNC:3689	-	-	-	-	-	-	-	-	-	-	-	-	-	-	-	-
71777	10:121596189-121596189	31.8182	intron_variant	FGFR2	ENSG00000066468	Transcript	ENST00000684153.1	protein_coding	-	1./15	-	-	-	-	-	-	-	-	-	-1	-	HGNC	HGNC:3689	-	-	-	-	-	-	-	-	-	-	-	-	-	-	-	-
71777	10:121596189-121596189	31.8182	regulatory_region_variant	-	-	RegulatoryFeature	ENSR00000034456	promoter	-	-	-	-	-	-	-	-	-	-	-	-	-	-	-	-	-	-	-	-	-	-	-	-	-	-	-	-	-	-	-
71781	10:121598002-121598002	-100	5_prime_UTR_variant	FGFR2	ENSG00000066468	Transcript	ENST00000336553.10	protein_coding	1./16	-	-	-	395	-	-	-	-	-	-	-1	cds_end_NF	HGNC	HGNC:3689	-	-	5	-	-	-	-	-	-	-	-	-	-	-	-	-
71781	10:121598002-121598002	-100	upstream_gene_variant	FGFR2	ENSG00000066468	Transcript	ENST00000346997.6	protein_coding	-	-	-	-	-	-	-	-	-	-	4173	-1	-	HGNC	HGNC:3689	-	-	5	A2	-	-	-	-	-	-	-	-	-	-	-	-
71781	10:121598002-121598002	-100	upstream_gene_variant	FGFR2	ENSG00000066468	Transcript	ENST00000351936.11	protein_coding	-	-	-	-	-	-	-	-	-	-	1880	-1	-	HGNC	HGNC:3689	-	-	5	A2	-	-	-	-	-	-	-	-	-	-	-	-
71781	10:121598002-121598002	-100	5_prime_UTR_variant	FGFR2	ENSG00000066468	Transcript	ENST00000356226.8	protein_coding	1./16	-	-	-	457	-	-	-	-	-	-	-1	-	HGNC	HGNC:3689	-	-	1	-	-	-	-	-	-	-	-	-	-	-	-	-
71781	10:121598002-121598002	-100	upstream_gene_variant	FGFR2	ENSG00000066468	Transcript	ENST00000357555.9	protein_coding	-	-	-	-	-	-	-	-	-	-	1357	-1	-	HGNC	HGNC:3689	-	-	2	-	-	-	-	-	-	-	-	-	-	-	-	-
71781	10:121598002-121598002	-100	5_prime_UTR_variant	FGFR2	ENSG00000066468	Transcript	ENST00000358487.10	protein_coding	1./18	-	-	-	443	-	-	-	-	-	-	-1	-	HGNC	HGNC:3689	NM_000141.5	-	1	A2	-	-	-	-	-	-	-	-	-	-	-	-
71781	10:121598002-121598002	-100	5_prime_UTR_variant	FGFR2	ENSG00000066468	Transcript	ENST00000359354.6	protein_coding	1./7	-	-	-	297	-	-	-	-	-	-	-1	-	HGNC	HGNC:3689	-	-	1	-	-	-	-	-	-	-	-	-	-	-	-	-
71781	10:121598002-121598002	-100	5_prime_UTR_variant	FGFR2	ENSG00000066468	Transcript	ENST00000360144.7	protein_coding	1./17	-	-	-	431	-	-	-	-	-	-	-1	-	HGNC	HGNC:3689	-	-	2	-	-	-	-	-	-	-	-	-	-	-	-	-
71781	10:121598002-121598002	-100	upstream_gene_variant	FGFR2	ENSG00000066468	Transcript	ENST00000369056.5	protein_coding	-	-	-	-	-	-	-	-	-	-	4161	-1	-	HGNC	HGNC:3689	-	-	1	-	-	-	-	-	-	-	-	-	-	-	-	-
71781	10:121598002-121598002	-100	5_prime_UTR_variant	FGFR2	ENSG00000066468	Transcript	ENST00000369058.7	protein_coding	1./17	-	-	-	233	-	-	-	-	-	-	-1	cds_end_NF	HGNC	HGNC:3689	-	-	1	-	-	-	-	-	-	-	-	-	-	-	-	-
71781	10:121598002-121598002	-100	5_prime_UTR_variant	FGFR2	ENSG00000066468	Transcript	ENST00000369059.5	protein_coding	1./16	-	-	-	451	-	-	-	-	-	-	-1	-	HGNC	HGNC:3689	-	-	5	-	-	-	-	-	-	-	-	-	-	-	-	-
71781	10:121598002-121598002	-100	5_prime_UTR_variant	FGFR2	ENSG00000066468	Transcript	ENST00000369060.8	protein_coding	1./16	-	-	-	297	-	-	-	-	-	-	-1	-	HGNC	HGNC:3689	-	-	1	-	-	-	-	-	-	-	-	-	-	-	-	-
71781	10:121598002-121598002	-100	upstream_gene_variant	FGFR2	ENSG00000066468	Transcript	ENST00000369061.8	protein_coding	-	-	-	-	-	-	-	-	-	-	4035	-1	-	HGNC	HGNC:3689	-	-	1	-	-	-	-	-	-	-	-	-	-	-	-	-
71781	10:121598002-121598002	-100	5_prime_UTR_variant	FGFR2	ENSG00000066468	Transcript	ENST00000457416.6	protein_coding	1./18	-	-	-	402	-	-	-	-	-	-	-1	-	HGNC	HGNC:3689	-	-	1	P4	-	-	-	-	-	-	-	-	-	-	-	-
71781	10:121598002-121598002	-100	non_coding_transcript_exon_variant	FGFR2	ENSG00000066468	Transcript	ENST00000490349.5	processed_transcript	1./9	-	-	-	71	-	-	-	-	-	-	-1	-	HGNC	HGNC:3689	-	-	1	-	-	-	-	-	-	-	-	-	-	-	-	-
71781	10:121598002-121598002	-100	upstream_gene_variant	FGFR2	ENSG00000066468	Transcript	ENST00000491111.1	processed_transcript	-	-	-	-	-	-	-	-	-	-	3849	-1	-	HGNC	HGNC:3689	-	-	3	-	-	-	-	-	-	-	-	-	-	-	-	-
71781	10:121598002-121598002	-100	5_prime_UTR_variant,NMD_transcript_variant	FGFR2	ENSG00000066468	Transcript	ENST00000604236.5	nonsense_mediated_decay	1./17	-	-	-	412	-	-	-	-	-	-	-1	-	HGNC	HGNC:3689	-	-	1	-	-	-	-	-	-	-	-	-	-	-	-	-
71781	10:121598002-121598002	-100	upstream_gene_variant	FGFR2	ENSG00000066468	Transcript	ENST00000611527.1	protein_coding	-	-	-	-	-	-	-	-	-	-	4115	-1	-	HGNC	HGNC:3689	-	-	3	-	-	-	-	-	-	-	-	-	-	-	-	-
71781	10:121598002-121598002	-100	5_prime_UTR_variant	FGFR2	ENSG00000066468	Transcript	ENST00000613048.4	protein_coding	1./17	-	-	-	457	-	-	-	-	-	-	-1	-	HGNC	HGNC:3689	-	-	5	-	-	-	-	-	-	-	-	-	-	-	-	-
71781	10:121598002-121598002	-100	upstream_gene_variant	FGFR2	ENSG00000066468	Transcript	ENST00000613324.4	protein_coding	-	-	-	-	-	-	-	-	-	-	4238	-1	cds_start_NF	HGNC	HGNC:3689	-	-	2	-	-	-	-	-	-	-	-	-	-	-	-	-
71781	10:121598002-121598002	-100	upstream_gene_variant	FGFR2	ENSG00000066468	Transcript	ENST00000636922.1	non_stop_decay	-	-	-	-	-	-	-	-	-	-	36	-1	-	HGNC	HGNC:3689	-	-	5	-	-	-	-	-	-	-	-	-	-	-	-	-
71781	10:121598002-121598002	-100	upstream_gene_variant	FGFR2	ENSG00000066468	Transcript	ENST00000682400.1	retained_intron	-	-	-	-	-	-	-	-	-	-	4185	-1	-	HGNC	HGNC:3689	-	-	-	-	-	-	-	-	-	-	-	-	-	-	-	-
71781	10:121598002-121598002	-100	upstream_gene_variant	FGFR2	ENSG00000066468	Transcript	ENST00000682550.1	protein_coding	-	-	-	-	-	-	-	-	-	-	1414	-1	-	HGNC	HGNC:3689	-	-	-	-	-	-	-	-	-	-	-	-	-	-	-	-
71781	10:121598002-121598002	-100	upstream_gene_variant	FGFR2	ENSG00000066468	Transcript	ENST00000683035.1	protein_coding	-	-	-	-	-	-	-	-	-	-	1191	-1	-	HGNC	HGNC:3689	-	-	-	-	-	-	-	-	-	-	-	-	-	-	-	-
71781	10:121598002-121598002	-100	upstream_gene_variant	FGFR2	ENSG00000066468	Transcript	ENST00000683211.1	protein_coding	-	-	-	-	-	-	-	-	-	-	1191	-1	-	HGNC	HGNC:3689	-	-	-	A2	-	-	-	-	-	-	-	-	-	-	-	-
71781	10:121598002-121598002	-100	upstream_gene_variant	FGFR2	ENSG00000066468	Transcript	ENST00000683250.1	nonsense_mediated_decay	-	-	-	-	-	-	-	-	-	-	3606	-1	-	HGNC	HGNC:3689	-	-	-	-	-	-	-	-	-	-	-	-	-	-	-	-
71781	10:121598002-121598002	-100	upstream_gene_variant	FGFR2	ENSG00000066468	Transcript	ENST00000683678.1	retained_intron	-	-	-	-	-	-	-	-	-	-	4185	-1	-	HGNC	HGNC:3689	-	-	-	-	-	-	-	-	-	-	-	-	-	-	-	-
71781	10:121598002-121598002	-100	5_prime_UTR_variant	FGFR2	ENSG00000066468	Transcript	ENST00000684153.1	protein_coding	1./16	-	-	-	365	-	-	-	-	-	-	-1	-	HGNC	HGNC:3689	-	-	-	-	-	-	-	-	-	-	-	-	-	-	-	-
71781	10:121598002-121598002	-100	regulatory_region_variant	-	-	RegulatoryFeature	ENSR00000034456	promoter	-	-	-	-	-	-	-	-	-	-	-	-	-	-	-	-	-	-	-	-	-	-	-	-	-	-	-	-	-	-	-
71781	10:121598002-121598002	-100	TF_binding_site_variant	-	-	MotifFeature	ENSM00522051956	-	-	-	-	-	-	-	-	-	-	-	-	1	-	-	-	-	-	-	-	-	-	-	-	-	-	-	ENSPFM0605	19	N	0.031	TFAP4::MAX
71782	10:121598009-121598009	-30.303	5_prime_UTR_variant	FGFR2	ENSG00000066468	Transcript	ENST00000336553.10	protein_coding	1./16	-	-	-	388	-	-	-	-	-	-	-1	cds_end_NF	HGNC	HGNC:3689	-	-	5	-	-	-	-	-	-	-	-	-	-	-	-	-
71782	10:121598009-121598009	-30.303	upstream_gene_variant	FGFR2	ENSG00000066468	Transcript	ENST00000346997.6	protein_coding	-	-	-	-	-	-	-	-	-	-	4180	-1	-	HGNC	HGNC:3689	-	-	5	A2	-	-	-	-	-	-	-	-	-	-	-	-
71782	10:121598009-121598009	-30.303	upstream_gene_variant	FGFR2	ENSG00000066468	Transcript	ENST00000351936.11	protein_coding	-	-	-	-	-	-	-	-	-	-	1887	-1	-	HGNC	HGNC:3689	-	-	5	A2	-	-	-	-	-	-	-	-	-	-	-	-
71782	10:121598009-121598009	-30.303	5_prime_UTR_variant	FGFR2	ENSG00000066468	Transcript	ENST00000356226.8	protein_coding	1./16	-	-	-	450	-	-	-	-	-	-	-1	-	HGNC	HGNC:3689	-	-	1	-	-	-	-	-	-	-	-	-	-	-	-	-
71782	10:121598009-121598009	-30.303	upstream_gene_variant	FGFR2	ENSG00000066468	Transcript	ENST00000357555.9	protein_coding	-	-	-	-	-	-	-	-	-	-	1364	-1	-	HGNC	HGNC:3689	-	-	2	-	-	-	-	-	-	-	-	-	-	-	-	-
71782	10:121598009-121598009	-30.303	5_prime_UTR_variant	FGFR2	ENSG00000066468	Transcript	ENST00000358487.10	protein_coding	1./18	-	-	-	436	-	-	-	-	-	-	-1	-	HGNC	HGNC:3689	NM_000141.5	-	1	A2	-	-	-	-	-	-	-	-	-	-	-	-
71782	10:121598009-121598009	-30.303	5_prime_UTR_variant	FGFR2	ENSG00000066468	Transcript	ENST00000359354.6	protein_coding	1./7	-	-	-	290	-	-	-	-	-	-	-1	-	HGNC	HGNC:3689	-	-	1	-	-	-	-	-	-	-	-	-	-	-	-	-
71782	10:121598009-121598009	-30.303	5_prime_UTR_variant	FGFR2	ENSG00000066468	Transcript	ENST00000360144.7	protein_coding	1./17	-	-	-	424	-	-	-	-	-	-	-1	-	HGNC	HGNC:3689	-	-	2	-	-	-	-	-	-	-	-	-	-	-	-	-
71782	10:121598009-121598009	-30.303	upstream_gene_variant	FGFR2	ENSG00000066468	Transcript	ENST00000369056.5	protein_coding	-	-	-	-	-	-	-	-	-	-	4168	-1	-	HGNC	HGNC:3689	-	-	1	-	-	-	-	-	-	-	-	-	-	-	-	-
71782	10:121598009-121598009	-30.303	5_prime_UTR_variant	FGFR2	ENSG00000066468	Transcript	ENST00000369058.7	protein_coding	1./17	-	-	-	226	-	-	-	-	-	-	-1	cds_end_NF	HGNC	HGNC:3689	-	-	1	-	-	-	-	-	-	-	-	-	-	-	-	-
71782	10:121598009-121598009	-30.303	5_prime_UTR_variant	FGFR2	ENSG00000066468	Transcript	ENST00000369059.5	protein_coding	1./16	-	-	-	444	-	-	-	-	-	-	-1	-	HGNC	HGNC:3689	-	-	5	-	-	-	-	-	-	-	-	-	-	-	-	-
71782	10:121598009-121598009	-30.303	5_prime_UTR_variant	FGFR2	ENSG00000066468	Transcript	ENST00000369060.8	protein_coding	1./16	-	-	-	290	-	-	-	-	-	-	-1	-	HGNC	HGNC:3689	-	-	1	-	-	-	-	-	-	-	-	-	-	-	-	-
71782	10:121598009-121598009	-30.303	upstream_gene_variant	FGFR2	ENSG00000066468	Transcript	ENST00000369061.8	protein_coding	-	-	-	-	-	-	-	-	-	-	4042	-1	-	HGNC	HGNC:3689	-	-	1	-	-	-	-	-	-	-	-	-	-	-	-	-
71782	10:121598009-121598009	-30.303	5_prime_UTR_variant	FGFR2	ENSG00000066468	Transcript	ENST00000457416.6	protein_coding	1./18	-	-	-	395	-	-	-	-	-	-	-1	-	HGNC	HGNC:3689	-	-	1	P4	-	-	-	-	-	-	-	-	-	-	-	-
71782	10:121598009-121598009	-30.303	non_coding_transcript_exon_variant	FGFR2	ENSG00000066468	Transcript	ENST00000490349.5	processed_transcript	1./9	-	-	-	64	-	-	-	-	-	-	-1	-	HGNC	HGNC:3689	-	-	1	-	-	-	-	-	-	-	-	-	-	-	-	-
71782	10:121598009-121598009	-30.303	upstream_gene_variant	FGFR2	ENSG00000066468	Transcript	ENST00000491111.1	processed_transcript	-	-	-	-	-	-	-	-	-	-	3856	-1	-	HGNC	HGNC:3689	-	-	3	-	-	-	-	-	-	-	-	-	-	-	-	-
71782	10:121598009-121598009	-30.303	5_prime_UTR_variant,NMD_transcript_variant	FGFR2	ENSG00000066468	Transcript	ENST00000604236.5	nonsense_mediated_decay	1./17	-	-	-	405	-	-	-	-	-	-	-1	-	HGNC	HGNC:3689	-	-	1	-	-	-	-	-	-	-	-	-	-	-	-	-
71782	10:121598009-121598009	-30.303	upstream_gene_variant	FGFR2	ENSG00000066468	Transcript	ENST00000611527.1	protein_coding	-	-	-	-	-	-	-	-	-	-	4122	-1	-	HGNC	HGNC:3689	-	-	3	-	-	-	-	-	-	-	-	-	-	-	-	-
71782	10:121598009-121598009	-30.303	5_prime_UTR_variant	FGFR2	ENSG00000066468	Transcript	ENST00000613048.4	protein_coding	1./17	-	-	-	450	-	-	-	-	-	-	-1	-	HGNC	HGNC:3689	-	-	5	-	-	-	-	-	-	-	-	-	-	-	-	-
71782	10:121598009-121598009	-30.303	upstream_gene_variant	FGFR2	ENSG00000066468	Transcript	ENST00000613324.4	protein_coding	-	-	-	-	-	-	-	-	-	-	4245	-1	cds_start_NF	HGNC	HGNC:3689	-	-	2	-	-	-	-	-	-	-	-	-	-	-	-	-
71782	10:121598009-121598009	-30.303	upstream_gene_variant	FGFR2	ENSG00000066468	Transcript	ENST00000636922.1	non_stop_decay	-	-	-	-	-	-	-	-	-	-	43	-1	-	HGNC	HGNC:3689	-	-	5	-	-	-	-	-	-	-	-	-	-	-	-	-
71782	10:121598009-121598009	-30.303	upstream_gene_variant	FGFR2	ENSG00000066468	Transcript	ENST00000682400.1	retained_intron	-	-	-	-	-	-	-	-	-	-	4192	-1	-	HGNC	HGNC:3689	-	-	-	-	-	-	-	-	-	-	-	-	-	-	-	-
71782	10:121598009-121598009	-30.303	upstream_gene_variant	FGFR2	ENSG00000066468	Transcript	ENST00000682550.1	protein_coding	-	-	-	-	-	-	-	-	-	-	1421	-1	-	HGNC	HGNC:3689	-	-	-	-	-	-	-	-	-	-	-	-	-	-	-	-
71782	10:121598009-121598009	-30.303	upstream_gene_variant	FGFR2	ENSG00000066468	Transcript	ENST00000683035.1	protein_coding	-	-	-	-	-	-	-	-	-	-	1198	-1	-	HGNC	HGNC:3689	-	-	-	-	-	-	-	-	-	-	-	-	-	-	-	-
71782	10:121598009-121598009	-30.303	upstream_gene_variant	FGFR2	ENSG00000066468	Transcript	ENST00000683211.1	protein_coding	-	-	-	-	-	-	-	-	-	-	1198	-1	-	HGNC	HGNC:3689	-	-	-	A2	-	-	-	-	-	-	-	-	-	-	-	-
71782	10:121598009-121598009	-30.303	upstream_gene_variant	FGFR2	ENSG00000066468	Transcript	ENST00000683250.1	nonsense_mediated_decay	-	-	-	-	-	-	-	-	-	-	3613	-1	-	HGNC	HGNC:3689	-	-	-	-	-	-	-	-	-	-	-	-	-	-	-	-
71782	10:121598009-121598009	-30.303	upstream_gene_variant	FGFR2	ENSG00000066468	Transcript	ENST00000683678.1	retained_intron	-	-	-	-	-	-	-	-	-	-	4192	-1	-	HGNC	HGNC:3689	-	-	-	-	-	-	-	-	-	-	-	-	-	-	-	-
71782	10:121598009-121598009	-30.303	5_prime_UTR_variant	FGFR2	ENSG00000066468	Transcript	ENST00000684153.1	protein_coding	1./16	-	-	-	358	-	-	-	-	-	-	-1	-	HGNC	HGNC:3689	-	-	-	-	-	-	-	-	-	-	-	-	-	-	-	-
71782	10:121598009-121598009	-30.303	regulatory_region_variant	-	-	RegulatoryFeature	ENSR00000034456	promoter	-	-	-	-	-	-	-	-	-	-	-	-	-	-	-	-	-	-	-	-	-	-	-	-	-	-	-	-	-	-	-
71782	10:121598009-121598009	-30.303	TF_binding_site_variant	-	-	MotifFeature	ENSM00525314313	-	-	-	-	-	-	-	-	-	-	-	-	-1	-	-	-	-	-	-	-	-	-	-	-	-	-	-	ENSPFM0120	12	Y	-0.053	ERF::MAX,FLI1::MAX
71977	10:124389765-124389765	28.5714	regulatory_region_variant	-	-	RegulatoryFeature	ENSR00000418736	CTCF_binding_site	-	-	-	-	-	-	-	-	-	-	-	-	-	-	-	-	-	-	-	-	-	-	-	-	-	-	-	-	-	-	-
71977	10:124389765-124389765	28.5714	intergenic_variant	-	-	-	-	-	-	-	-	-	-	-	-	-	-	-	-	-	-	-	-	-	-	-	-	-	-	-	-	-	-	-	-	-	-	-	-
72135	10:125161986-125161986	-69.3169	upstream_gene_variant	CTBP2	ENSG00000175029	Transcript	ENST00000337195.9	protein_coding	-	-	-	-	-	-	-	-	-	-	1473	-1	-	HGNC	HGNC:2495	-	-	1	P1	-	-	-	-	-	-	-	-	-	-	-	-
72135	10:125161986-125161986	-69.3169	upstream_gene_variant	CTBP2	ENSG00000175029	Transcript	ENST00000411419.6	protein_coding	-	-	-	-	-	-	-	-	-	-	960	-1	-	HGNC	HGNC:2495	-	-	1	P1	-	-	-	-	-	-	-	-	-	-	-	-
72135	10:125161986-125161986	-69.3169	upstream_gene_variant	MRPS21P6	ENSG00000214298	Transcript	ENST00000415184.1	processed_pseudogene	-	-	-	-	-	-	-	-	-	-	4691	1	-	HGNC	HGNC:29753	-	-	-	-	-	-	-	-	-	-	-	-	-	-	-	-
72135	10:125161986-125161986	-69.3169	upstream_gene_variant	CTBP2	ENSG00000175029	Transcript	ENST00000460976.5	processed_transcript	-	-	-	-	-	-	-	-	-	-	1841	-1	-	HGNC	HGNC:2495	-	-	5	-	-	-	-	-	-	-	-	-	-	-	-	-
72135	10:125161986-125161986	-69.3169	upstream_gene_variant	CTBP2	ENSG00000175029	Transcript	ENST00000467395.2	processed_transcript	-	-	-	-	-	-	-	-	-	-	2029	-1	-	HGNC	HGNC:2495	-	-	3	-	-	-	-	-	-	-	-	-	-	-	-	-
72135	10:125161986-125161986	-69.3169	upstream_gene_variant	CTBP2	ENSG00000175029	Transcript	ENST00000476817.1	processed_transcript	-	-	-	-	-	-	-	-	-	-	816	-1	-	HGNC	HGNC:2495	-	-	3	-	-	-	-	-	-	-	-	-	-	-	-	-
72135	10:125161986-125161986	-69.3169	upstream_gene_variant	CTBP2	ENSG00000175029	Transcript	ENST00000494626.6	protein_coding	-	-	-	-	-	-	-	-	-	-	1487	-1	-	HGNC	HGNC:2495	-	-	1	P1	-	-	-	-	-	-	-	-	-	-	-	-
72135	10:125161986-125161986	-69.3169	upstream_gene_variant	CTBP2	ENSG00000175029	Transcript	ENST00000530884.1	protein_coding	-	-	-	-	-	-	-	-	-	-	925	-1	cds_end_NF	HGNC	HGNC:2495	-	-	3	-	-	-	-	-	-	-	-	-	-	-	-	-
72135	10:125161986-125161986	-69.3169	upstream_gene_variant	CTBP2	ENSG00000175029	Transcript	ENST00000531469.5	protein_coding	-	-	-	-	-	-	-	-	-	-	3270	-1	-	HGNC	HGNC:2495	-	-	2	P1	-	-	-	-	-	-	-	-	-	-	-	-
72135	10:125161986-125161986	-69.3169	upstream_gene_variant	-	ENSG00000282787	Transcript	ENST00000631930.1	lncRNA	-	-	-	-	-	-	-	-	-	-	393	1	-	-	-	-	-	-	-	-	-	-	-	-	-	-	-	-	-	-	-
72135	10:125161986-125161986	-69.3169	regulatory_region_variant	-	-	RegulatoryFeature	ENSR00000034909	promoter	-	-	-	-	-	-	-	-	-	-	-	-	-	-	-	-	-	-	-	-	-	-	-	-	-	-	-	-	-	-	-
72145	10:125774090-125774090	-100	synonymous_variant	MMP21	ENSG00000154485	Transcript	ENST00000368808.3	protein_coding	2./7	-	-	-	438	438	146	P	ccG./ccA	-	-	-1	-	HGNC	HGNC:14357	NM_147191.1	-	1	P1	-	-	-	-	-	-	-	-	-	-	-	-
72145	10:125774090-125774090	-100	upstream_gene_variant	MMP21	ENSG00000154485	Transcript	ENST00000651834.1	nonsense_mediated_decay	-	-	-	-	-	-	-	-	-	-	219	-1	cds_start_NF	HGNC	HGNC:14357	-	-	-	-	-	-	-	-	-	-	-	-	-	-	-	-
72145	10:125774090-125774090	-100	upstream_gene_variant	MMP21	ENSG00000154485	Transcript	ENST00000651977.1	protein_coding	-	-	-	-	-	-	-	-	-	-	12	-1	cds_start_NF	HGNC	HGNC:14357	-	-	-	-	-	-	-	-	-	-	-	-	-	-	-	-
72145	10:125774090-125774090	-100	upstream_gene_variant	MMP21	ENSG00000154485	Transcript	ENST00000652044.1	protein_coding	-	-	-	-	-	-	-	-	-	-	3499	-1	cds_start_NF	HGNC	HGNC:14357	-	-	-	-	-	-	-	-	-	-	-	-	-	-	-	-
72145	10:125774090-125774090	-100	regulatory_region_variant	-	-	RegulatoryFeature	ENSR00000951408	promoter	-	-	-	-	-	-	-	-	-	-	-	-	-	-	-	-	-	-	-	-	-	-	-	-	-	-	-	-	-	-	-
72157	10:125895715-125895715	25.821	upstream_gene_variant	FANK1	ENSG00000203780	Transcript	ENST00000368693.6	protein_coding	-	-	-	-	-	-	-	-	-	-	849	1	-	HGNC	HGNC:23527	NM_145235.5	-	1	P1	-	-	-	-	-	-	-	-	-	-	-	-
72157	10:125895715-125895715	25.821	intron_variant	DHX32	ENSG00000089876	Transcript	ENST00000415732.1	protein_coding	-	1./2	-	-	-	-	-	-	-	-	-	-1	cds_end_NF	HGNC	HGNC:16717	-	-	3	-	-	-	-	-	-	-	-	-	-	-	-	-
72157	10:125895715-125895715	25.821	regulatory_region_variant	-	-	RegulatoryFeature	ENSR00000034960	promoter	-	-	-	-	-	-	-	-	-	-	-	-	-	-	-	-	-	-	-	-	-	-	-	-	-	-	-	-	-	-	-
72157	10:125895715-125895715	25.821	TF_binding_site_variant	-	-	MotifFeature	ENSM01051798833	-	-	-	-	-	-	-	-	-	-	-	-	1	-	-	-	-	-	-	-	-	-	-	-	-	-	-	ENSPFM0101	11	N	0.021	ELK1::HOXB13,FLI1::HOXB13,HOXB13::ELK1,HOXD12::ELK3,HOXD12::ETV1,HOXD12::ETV4,ETV2::HOXB13,ETV5::HOXB13,ERF::HOXB13,HOXD12::ELK1
72157	10:125895715-125895715	25.821	TF_binding_site_variant	-	-	MotifFeature	ENSM01052240812	-	-	-	-	-	-	-	-	-	-	-	-	1	-	-	-	-	-	-	-	-	-	-	-	-	-	-	ENSPFM0113	11	N	-0.049	TFAP4::ETV1,TFAP4::ETV4,TFAP4::FLI1,ETV2::FIGLA,ERF::FIGLA,FLI1::FIGLA,FLI1::TCF3,ETV5::FIGLA
72157	10:125895715-125895715	25.821	TF_binding_site_variant	-	-	MotifFeature	ENSM00169642369	-	-	-	-	-	-	-	-	-	-	-	-	1	-	-	-	-	-	-	-	-	-	-	-	-	-	-	ENSPFM0539	11	N	-0.044	TEAD4::ERG,TEAD4::ETV1,TEAD4::ETV4,TEAD4::FLI1
72157	10:125895715-125895715	25.821	TF_binding_site_variant	-	-	MotifFeature	ENSM00190177571	-	-	-	-	-	-	-	-	-	-	-	-	1	-	-	-	-	-	-	-	-	-	-	-	-	-	-	ENSPFM0120	11	Y	-0.053	ERF::MAX,FLI1::MAX
72157	10:125895715-125895715	25.821	TF_binding_site_variant	-	-	MotifFeature	ENSM01052218540	-	-	-	-	-	-	-	-	-	-	-	-	1	-	-	-	-	-	-	-	-	-	-	-	-	-	-	ENSPFM0100	11	N	0.01	ELK1::HOXB13,HOXB13::ETV1,FLI1::HOXB13,HOXB13::ELK1,HOXD12::ELK3,HOXD12::ETV1,HOXD12::ETV4,ETV2::HOXB13,ETV5::HOXB13
72288	10:128265875-128265875	-100	intron_variant,non_coding_transcript_variant	LINC01163	ENSG00000280953	Transcript	ENST00000626518.2	lncRNA	-	1./3	-	-	-	-	-	-	-	-	-	1	-	HGNC	HGNC:49530	-	-	4	-	-	-	-	-	-	-	-	-	-	-	-	-
72288	10:128265875-128265875	-100	intron_variant,non_coding_transcript_variant	LINC01163	ENSG00000280953	Transcript	ENST00000630252.1	lncRNA	-	1./6	-	-	-	-	-	-	-	-	-	1	-	HGNC	HGNC:49530	-	-	2	-	-	-	-	-	-	-	-	-	-	-	-	-
72288	10:128265875-128265875	-100	regulatory_region_variant	-	-	RegulatoryFeature	ENSR00000951649	enhancer	-	-	-	-	-	-	-	-	-	-	-	-	-	-	-	-	-	-	-	-	-	-	-	-	-	-	-	-	-	-	-
72289	10:128265892-128265892	-100	intron_variant,non_coding_transcript_variant	LINC01163	ENSG00000280953	Transcript	ENST00000626518.2	lncRNA	-	1./3	-	-	-	-	-	-	-	-	-	1	-	HGNC	HGNC:49530	-	-	4	-	-	-	-	-	-	-	-	-	-	-	-	-
72289	10:128265892-128265892	-100	intron_variant,non_coding_transcript_variant	LINC01163	ENSG00000280953	Transcript	ENST00000630252.1	lncRNA	-	1./6	-	-	-	-	-	-	-	-	-	1	-	HGNC	HGNC:49530	-	-	2	-	-	-	-	-	-	-	-	-	-	-	-	-
72289	10:128265892-128265892	-100	regulatory_region_variant	-	-	RegulatoryFeature	ENSR00000951649	enhancer	-	-	-	-	-	-	-	-	-	-	-	-	-	-	-	-	-	-	-	-	-	-	-	-	-	-	-	-	-	-	-
72299	10:128287111-128287111	81.3043	intron_variant,non_coding_transcript_variant	LINC01163	ENSG00000280953	Transcript	ENST00000626518.2	lncRNA	-	2./3	-	-	-	-	-	-	-	-	-	1	-	HGNC	HGNC:49530	-	-	4	-	-	-	-	-	-	-	-	-	-	-	-	-
72299	10:128287111-128287111	81.3043	intron_variant,non_coding_transcript_variant	LINC01163	ENSG00000280953	Transcript	ENST00000630252.1	lncRNA	-	2./6	-	-	-	-	-	-	-	-	-	1	-	HGNC	HGNC:49530	-	-	2	-	-	-	-	-	-	-	-	-	-	-	-	-
72300	10:128287116-128287116	81.3043	intron_variant,non_coding_transcript_variant	LINC01163	ENSG00000280953	Transcript	ENST00000626518.2	lncRNA	-	2./3	-	-	-	-	-	-	-	-	-	1	-	HGNC	HGNC:49530	-	-	4	-	-	-	-	-	-	-	-	-	-	-	-	-
72300	10:128287116-128287116	81.3043	intron_variant,non_coding_transcript_variant	LINC01163	ENSG00000280953	Transcript	ENST00000630252.1	lncRNA	-	2./6	-	-	-	-	-	-	-	-	-	1	-	HGNC	HGNC:49530	-	-	2	-	-	-	-	-	-	-	-	-	-	-	-	-
72346	10:129466761-129466761	52.7778	upstream_gene_variant	MGMT	ENSG00000170430	Transcript	ENST00000306010.8	protein_coding	-	-	-	-	-	-	-	-	-	-	429	1	-	HGNC	HGNC:7059	-	-	1	-	-	-	-	-	-	-	-	-	-	-	-	-
72346	10:129466761-129466761	52.7778	upstream_gene_variant	MGMT	ENSG00000170430	Transcript	ENST00000482547.1	retained_intron	-	-	-	-	-	-	-	-	-	-	501	1	-	HGNC	HGNC:7059	-	-	2	-	-	-	-	-	-	-	-	-	-	-	-	-
72346	10:129466761-129466761	52.7778	upstream_gene_variant	MGMT	ENSG00000170430	Transcript	ENST00000482653.1	processed_transcript	-	-	-	-	-	-	-	-	-	-	468	1	-	HGNC	HGNC:7059	-	-	3	-	-	-	-	-	-	-	-	-	-	-	-	-
72346	10:129466761-129466761	52.7778	upstream_gene_variant	MGMT	ENSG00000170430	Transcript	ENST00000651593.1	protein_coding	-	-	-	-	-	-	-	-	-	-	480	1	-	HGNC	HGNC:7059	NM_002412.5	-	-	P1	-	-	-	-	-	-	-	-	-	-	-	-
[truncated: 10,574 more rows]

## Sheet: S2
Table S2. Differentially methylated genes between U-251 MG C-NIC and D-NIC cells involved in telomere function and telomerase relevant biological processes (the trends of hypo "↓" or hypermethylation "↑" in C-NIC versus D-NIC cells of gene associated CpG sites are in brackets).
[truncated: 211 more rows]

[truncated: 2 more sheets: S3, S4]
